# Supplementary material for: A bibliometric analysis of literatures on uterine leiomyosarcoma in the last 20 years
Source: Front Oncol. 2024 Feb 12;14:1343533. doi: 10.3389/fonc.2024.1343533 (PMC10894944; doi:10.3389/fonc.2024.1343533)
Supplement: Supplementary file 1 [file Table_1.xlsx]

## Sheet: Sheet 1
AU	DE	ID	C1	AB	PA	affiliations	AR	EM	BO	da	DI	GA	eissn	esi.highly.cited.paper	esi.hot.paper	earlyaccessdate	BE	FU	FX	BN	SN	JI	SO	LA	meeting	month	note	NR	PN	oa	orcid.numbers	organization	PP	PU	SC	researcherid.numbers	SE	TC	TI	DT	UT	usage.count.last.180.days	U2	VL	web.of.science.categories.	web.of.science.index	PY	RP	DB
ASEFA E;ABDULHAY F;DHUGASA D	CHRONIC UTERINE INVERSION; HYSTERECTOMY; UTERINE PATHOLOGY		ASEFA, E (CORRESPONDING AUTHOR), NEKEMTE COMPRESS SPECIALIZED HOSP, NEKEMTE, ETHIOPIA.; ASEFA, EYOB, NEKEMTE COMPRESS SPECIALIZED HOSP, DEPT OBSTET \& GYNECOL, NEKEMTE, ETHIOPIA.; ABDULHAY, FEDLU, JIMA UNIV, DEPT OBSTET \& GYNECOL, JIMA, ETHIOPIA.; DHUGASA, DEREJE, NEKEMTE COMPRESS SPECIALIZED HOSP, DEPT GEN SURG, NEKEMTE, ETHIOPIA.; ASEFA, EYOB, NEKEMTE COMPRESS SPECIALIZED HOSP, NEKEMTE, ETHIOP…	INTRODUCTION: UTERINE INVERSION IS A DISEASE CHARACTERIZED BY THE FOLDING OF THE UTERINE FUNDUS INTO THE UTERINE CAVITY OR BEYOND THE CERVIX. IT IS A RARE COMPLICATION FOLLOWING PARTURITION. ACUTE UTERINE INVERSION PRESENTS IMMEDIATELY FOLLOWING VAGINAL DELIVERY. PREVALENCE OF ACUTE UTERINE INVERSION IS 1 IN 20,000-50,000 CASES. CHRONIC UTERINE INVERSION IS A RARE DISEASE PRESENTATION IN POSTMENO…	PO BOX 300-008, ALBANY, AUCKLAND 0752, NEW ZEALAND	JIMMA UNIVERSITY		WWW.MAMILOVEYOU.COM@GMAIL.COM		2024-01-01	10.2147/IMCRJ.S411300	T3YV4									1179-142X	INT. MED. CASE REP. J.	INTERNATIONAL MEDICAL CASE REPORTS JOURNAL	ENGLISH				11		GREEN PUBLISHED, GOLD			627-631	DOVE MEDICAL PRESS LTD	GENERAL \& INTERNAL MEDICINE			0	CHRONIC UTERINE INVERSION IN 54 YEAR OLD WOMAN: case report	ARTICLE	WOS001077386000001	0	0	16	MEDICINE, GENERAL \& INTERNAL	EMERGING SOURCES CITATION INDEX (ESCI)	2023	ASEFA, E (CORRESPONDING AUTHOR), NEKEMTE COMPRESS SPECIALIZED HOSP, NEKEMTE, ETHIOPIA	ISI
CAO S;LIU Y;BAI X;WANG L	UTERINE LEIOMYOMA; UTERINE SARCOMA; PATHOLOGICAL EXAMINATION;; MORCELLATION	MANAGEMENT; ADENOSARCOMA; EPIDEMIOLOGY	WANG, L (CORRESPONDING AUTHOR), ZHEJIANG UNIV, AFFILIATED HOSP 2, DEPT GYNECOL, SCH MED, 88 JIEFANG RD, HANGZHOU 310009, ZHEJIANG, PEOPLES R CHINA.; CAO, SIYU; LIU, YANG; BAI, XUECHAI; WANG, LIANG, ZHEJIANG UNIV, AFFILIATED HOSP 2, DEPT GYNECOL, SCH MED, 88 JIEFANG RD, HANGZHOU 310009, ZHEJIANG, PEOPLES R CHINA.	BACKGROUND: UTERINE LEIOMYOMA IS THE MOST COMMON BENIGN TUMOR IN WOMEN. UTERINE SARCOMA, THOUGH WITH VERY LOW INCIDENCE, HAS A HIGH MALIGNANT DEGREE AND POOR PROGNOSIS. IT HAS DIFFICULTIES IN PREOPERATIVE DIAGNOSIS, FROZEN PATHOLOGICAL EXAMINATION AND POSTOPERATIVE TREATMENT. CASE REPORT: A 49-YEAR-OLD WOMAN PRESENTED WITH MENSTRUAL DISORDER. MAGNETIC RESONANCE IMAGING SHOWED A HUGE UTERINE MASS.…	PO BOX 300-008, ALBANY, AUCKLAND 0752, NEW ZEALAND	ZHEJIANG UNIVERSITY		2196042@ZJU.EDU.CN		2024-01-01	10.2147/OTT.S218222	JE5CO						NATIONAL NATURAL SCIENCE FOUNDATION OF CHINA [81472422]	THIS WORK WAS SUPPORTED BY GRANT FROM THE NATIONAL NATURAL SCIENCE FOUNDATION OF CHINA (GRANT NO. 81472422).		1178-6930	ONCOTARGETS THER.	ONCOTARGETS AND THERAPY	ENGLISH				14		GREEN PUBLISHED, GOLD			8583-8585	DOVE MEDICAL PRESS LTD	BIOTECHNOLOGY \& APPLIED MICROBIOLOGY; ONCOLOGY	LIU, YIMING/ISU-3780-2023		0	A case report OF UTERINE LEIOMYOSARCOMA	ARTICLE	WOS000490709200001	0	2	12	BIOTECHNOLOGY \& APPLIED MICROBIOLOGY; ONCOLOGY	SCIENCE CITATION INDEX EXPANDED (SCI-EXPANDED)	2019	WANG, L (CORRESPONDING AUTHOR), ZHEJIANG UNIV, AFFILIATED HOSP 2, DEPT GYNECOL, SCH MED, 88 JIEFANG RD, HANGZHOU 310009, ZHEJIANG, PEOPLES R CHINA	ISI
PAPADIA A;SALOM EM;FULCHERI E;RAGNI N	UTERINE SARCOMA; LEIOMYOMA; UTERINE ARTERY EMBOLIZATION	LEIOMYOSARCOMA; LEIOMYOMA	PAPADIA, A (CORRESPONDING AUTHOR), UNIV GENOA, SAN MARTINO HOSP, DEPT OBSTET \& GYNECOL, LARGO R BENZI PAD 1, I-16129 GENOA, ITALY.; UNIV GENOA, DEPT OBSTET \& GYNECOL, I-16129 GENOA, ITALY.; NOVA SE SCH MED S FLORIDA GYNECOL ONCOL LAPAROSCO, MIAMI, FL USA.; UNIV GENOA, DEPT PATHOL, I-16129 GENOA, ITALY.	OBJECTIVE. WE REPORT A CASE OF UTERINE LEIOMYOSARCOMA OCCURRING AFTER UTERINE ARTERY EMBOLIZATION AND REVIEW THE PREVIOUSLY PUBLISHED CASES. WE ESTIMATE THE INCIDENCE OF SARCOMA AFTER UAE, THE MEAN DIAGNOSTIC DELAY IN YOUNG WOMEN UNDERGOING THIS PROCEDURE AND REVIEW THE POTENTIAL AND LIMITS OF PREOPERATIVE PROCEDURES IN DIAGNOSING UTERINE SARCOMAS. CASE REPORT. A 35-YEAR-OLD WOMAN HAD AN EARLY FA…	525 B ST, STE 1900, SAN DIEGO, CA 92101-4495 USA	UNIVERSITY OF GENOA; NOVA SOUTHEASTERN UNIVERSITY; UNIVERSITY OF GENOA		ANDREAPAPADIA@YAHOO.COM		2024-01-01	10.1016/j.ygyno.2006.08.051	129WI									0090-8258	GYNECOL. ONCOL.	GYNECOLOGIC ONCOLOGY	ENGLISH		JAN		10	1		FULCHERI, EZIO/0000-0002-9041-4981 PAPADIA, ANDREA/0000-0002-4909-9588		260-263	ACADEMIC PRESS INC ELSEVIER SCIENCE	ONCOLOGY; OBSTETRICS \& GYNECOLOGY	FULCHERI, EZIO/AAL-3820-2020 PAPADIA, ANDREA/ABG-4679-2020		22	UTERINE SARCOMA OCCURRING IN A PREMENOPAUSAL PATIENT AFTER UTERINE ARTERY EMBOLIZATION: A case report AND REVIEW OF THE LITERATURE	ARTICLE	WOS000243760400045	0	0	104	ONCOLOGY; OBSTETRICS \& GYNECOLOGY	SCIENCE CITATION INDEX EXPANDED (SCI-EXPANDED)	2007	PAPADIA, A (CORRESPONDING AUTHOR), UNIV GENOA, SAN MARTINO HOSP, DEPT OBSTET \& GYNECOL, LARGO R BENZI PAD 1, I-16129 GENOA, ITALY	ISI
HOLUB Z;ROKYTA Z;KLIMENT L	UTERINE SARCOMA; LAPAROSCOPY; UTERINE ARTERY OCCLUSION	NEEDLE-BIOPSY; EMBOLIZATION; ULTRASONOGRAPHY; LEIOMYOSARCOMA; LEIOMYOMA	HOLUB, Z (CORRESPONDING AUTHOR), BABY FIENDLY HOSP, DEPT OBSTET \& GYNECOL, VANCUROVA ST 1548 KLADNO, KLADNO 27258, CZECH REPUBLIC.; HOSP KLADNO, ENDOSCOP TRAINING CTR, DEPT OBSTET \& GYNECOL, KLADNO, CZECH REPUBLIC.; FAC HOSP PILSEN, DEPT OBSTET \& GYNECOL, GYNECOL ONCOL UNIT, PLZEN, CZECH REPUBLIC.	WE PRESENT A CASE OF A 24 -YEAR-OLD WOMAN, GRAVIDA 0, WITH MENOMETRORRHAGIA AND PELVIC PAIN. A UTERINE HEMORRHAGIC FIBROID WAS DIAGNOSED AFTER ULTRASOUND AND MAGNETIC RESONANCE IMAGING (MRI). THE ENDOMETRIAL BIOPSY WAS NEGATIVE FOR MALIGNANCY. LAPAROSCOPIC SENTINEL LYMPH NODE SAMPLING, LAVAGE, AND MYOMETRIAL BIOPSY WITH NEGATIVE RESULTS WERE PERFORMED BEFORE DISSECTION OF THE UTERINE VESSELS. THE…	RM 19C, LOCKHART CTR, 301-307 LOCKHART RD, WAN CHAI, 00000, HONG KONG					2024-01-01		902FV									0392-2936	EUR. J. GYNAECOL. ONCOL.	EUROPEAN JOURNAL OF GYNAECOLOGICAL ONCOLOGY	ENGLISH				13	1		ROKYTA, ZDENEK/0000-0003-4798-2315		111-112	IMR PRESS	ONCOLOGY; OBSTETRICS \& GYNECOLOGY	ROKYTA, ZDENEK/J-7140-2017		1	LAPAROSCOPIC UTERINE ARTERY DISSECTION IN AN UNDIAGNOSED ENDOMETRIAL STROMAL SARCOMA. case report	ARTICLE	WOS000227340800024	0	1	26	ONCOLOGY; OBSTETRICS \& GYNECOLOGY	SCIENCE CITATION INDEX EXPANDED (SCI-EXPANDED)	2005	HOLUB, Z (CORRESPONDING AUTHOR), BABY FIENDLY HOSP, DEPT OBSTET \& GYNECOL, VANCUROVA ST 1548 KLADNO, KLADNO 27258, CZECH REPUBLIC	ISI
HARIDAS KL;NAIR SG;GOPAN TR	UTERINE OSTEOSARCOMA; EXTRASKELETAL OSTEOSARCOMA; UTERINE SARCOMA	OSTEO-SARCOMA; UTERUS; CORPUS	HARIDAS, KL (CORRESPONDING AUTHOR), REG CANC CTR, DEPT MED ONCOL, TRIVANDRUM 695011, KERALA, INDIA.; HARIDAS, K. LAKSHMI; NAIR, SREEJITH G.; GOPAN, GAYATRI, REG CANC CTR, DEPT MED ONCOL, TRIVANDRUM 695011, KERALA, INDIA.; PREETHI, T. R., REG CANC CTR, DEPT PATHOL, TRIVANDRUM 695011, KERALA, INDIA.	UTERINE OSTEOSARCOMAS ARE VERY RARE AND AGGRESSIVE NEOPLASMS. WE PRESENT HERE A CASE OF PRIMARY OSTEOSARCOMA OF THE UTERUS WITH PERITONEAL, OMENTAL AND MESENTERIC METASTASIS. TREATMENT CONSISTED OF TOTAL ABDOMINAL HYSTERECTOMY WITH BILATERAL SALPINGO-OOPHORECTOMY FOLLOWED BY CHEMOTHERAPY. HOWEVER, SHE SUCCUMBED TO HER ILLNESS AFTER 4 MONTHS OF THE SURGERY. TREATMENT OPTIONS OF THIS RARE ENTITY AR…	7TH FLOOR, VIJAYA BUILDING, 17, BARAKHAMBA ROAD, NEW DELHI, 110 001, INDIA		26	LAKSHMIHARIDASRCC@GMAIL.COM		2024-01-01	10.1007/s40944-020-0373-3	KW3DB	2363-8400								2363-8397	INDIAN J. GYNECOL. ONCOL.	INDIAN JOURNAL OF GYNECOLOGIC ONCOLOGY	ENGLISH		JAN 29		18	1					SPRINGER INDIA	OBSTETRICS \& GYNECOLOGY			1	UTERINE OSTEOSARCOMA WITH PERITONEO-OMENTAL OSTEOSARCOMATOSIS: A case report AND REVIEW OF THE LITERATURE	REVIEW	WOS000521046400001	0	0	18	OBSTETRICS \& GYNECOLOGY	EMERGING SOURCES CITATION INDEX (ESCI)	2020	HARIDAS, KL (CORRESPONDING AUTHOR), REG CANC CTR, DEPT MED ONCOL, TRIVANDRUM 695011, KERALA, INDIA	ISI
YENI CM;MAHARANI CR;SUPRIADI H	LEIOMYOSARCOMA; PREOPERATIVE SARCOMA SCORE; TOTAL ABDOMINAL; HYSTERECTOMY; UTERINE SARCOMA	CLINICAL CHARACTERISTICS; SARCOMA; EPIDEMIOLOGY; SURVEILLANCE;; DIAGNOSIS; SOCIETY	YENI, CM (CORRESPONDING AUTHOR), UNIV SYIAH KUALA, DR ZAINOEL ABIDIN HOSP, FAC MED, DEPT OBSTET \& GYNECOL, BANDA ACEH, INDONESIA.; YENI, CUT MEURAH; MAHARANI, CUT RIKA, UNIV SYIAH KUALA, DR ZAINOEL ABIDIN HOSP, FAC MED, DEPT OBSTET \& GYNECOL, BANDA ACEH, INDONESIA.; SUPRIADI, HERMAN, UNIV SYIAH KUALA, DR ZAINOEL ABIDIN HOSP, FAC MED, BANDA ACEH, BANDA ACEH, INDONESIA.	INTRODUCTION: UTERINE SARCOMAS ARE RARE TUMORS, WITH 3-7\% INCIDENCE. ABNORMAL UTERINE BLEEDING, ABDOMINAL OR PELVIC MASSES, AND PAIN ARE THE MOST COMMON SYMPTOMS IN THE PATIENT. NON-SPECIFIC CLINICAL SYMPTOMS OR PREOPERATIVE DIAGNOSTIC TECHNIQUES TO DIFFERENTIATE UTERINE MYOMA AND UTERINE SARCOMA LEAD TO THE GENERAL DIAGNOSIS AFTER SURGERY. THE INCIDENCE OF UTERINE SARCOMA ESTABLISHED FROM THE L…	KAMPUS UNUD SUDIRMAN, DENPASAR, BALI, 00000, INDONESIA	UNIVERSITAS SYIAH KUALA; UNIVERSITAS SYIAH KUALA		CUTMEURAHYENI@UNSYIAH.AC.ID		2024-01-01	10.15562/bmj.v10i2.2395	WD5UY	2302-2914								2089-1180	BALI MED. J.	BALI MEDICAL JOURNAL	ENGLISH				28	2	GOLD, GREEN PUBLISHED			775-779	UNIV UDAYANA	GENERAL \& INTERNAL MEDICINE			2	UNEXPECTED LEIOMYOSARCOMA AFTER TOTAL ABDOMINAL HYSTERECTOMY WITH INDICATION UTERINE MYOMA IN NULLIPARA: A case report	ARTICLE	WOS000705006500057	0	1	10	MEDICINE, GENERAL \& INTERNAL	EMERGING SOURCES CITATION INDEX (ESCI)	2021	YENI, CM (CORRESPONDING AUTHOR), UNIV SYIAH KUALA, DR ZAINOEL ABIDIN HOSP, FAC MED, DEPT OBSTET \& GYNECOL, BANDA ACEH, INDONESIA	ISI
KHUBRANI RA;ALKUSHI A;MAHJOUB MM	UTERINE MYXOID NEOPLASM; UTERINE MALIGNANCY; UTERINE FIBROID; IMT;; INFLAMMATORY MYOFIBROBLASTIC TUMOR (IMT)	INFLAMMATORY MYOFIBROBLASTIC TUMOR; UTERUS; LEIOMYOSARCOMA; DISTINCTION	KHUBRANI, RA (CORRESPONDING AUTHOR), PRINCESS NOURAH BINT ABDULRAHMAN UNIV, DEPT BASIC SCI, RIYADH, SAUDI ARABIA.; KHUBRANI, RA (CORRESPONDING AUTHOR), KING ABDULLAH BIN ABDULAZIZ UNIV HOSP, DEPT PATHOL \& LAB MED, RIYADH, SAUDI ARABIA.; KHUBRANI, REHAM A., PRINCESS NOURAH BINT ABDULRAHMAN UNIV, DEPT BASIC SCI, RIYADH, SAUDI ARABIA.; KHUBRANI, REHAM A., KING ABDULLAH BIN ABDULAZIZ UNIV HOSP, DEPT…	INFLAMMATORY MYOFIBROBLASTIC TUMORS (IMTS) ARE SOFT-TISSUE TUMORS THAT ARE RARELY MALIGNANT. THEY CAN OCCUR THROUGHOUT THE BODY BUT ARE RARELY SEEN IN THE FEMALE GENITAL TRACT. TO OUR KNOWLEDGE, THE LITERATURE REPORTS ONLY A FEW CASES OF UTERINE IMTS. THIS ARTICLE DESCRIBES A 60-YEAR-OLD FEMALE WITH A UTERINE IMT PRESUMED TO BE A FIBROID. THE CORRECT DIAGNOSIS WAS MADE BASED ON A COMBINATION OF G…	PO BOX 61002, PALO ALTO, CA 94306 USA	PRINCESS NOURAH BINT ABDULRAHMAN UNIVERSITY; KING SAUD BIN ABDULAZIZ UNIVERSITY FOR HEALTH SCIENCES; KING ABDULAZIZ MEDICAL CITY - RIYADH; KING SAUD BIN ABDULAZIZ UNIVERSITY FOR HEALTH SCIENCES		REHAM1411@GMAIL.COM		2024-01-01	10.7759/cureus.33568	8W7QQ	2168-8184									CUREUS J MED SCI	CUREUS JOURNAL OF MEDICAL SCIENCE	ENGLISH		JAN 9		10	1	GOLD, GREEN PUBLISHED				CUREUS INC	GENERAL \& INTERNAL MEDICINE			0	UTERINE MYXOID TUMOR: A case report ON A MYSTERIOUS AND UNEXPECTED DIAGNOSIS	ARTICLE	WOS000931522800043	0	0	15	MEDICINE, GENERAL \& INTERNAL	EMERGING SOURCES CITATION INDEX (ESCI)	2023	KHUBRANI, RA (CORRESPONDING AUTHOR), PRINCESS NOURAH BINT ABDULRAHMAN UNIV, DEPT BASIC SCI, RIYADH, SAUDI ARABIA	ISI
BOTSIS D;KOLIOPOUS C;KONDI-PAFITIS A;CREATSAS G	TAMOXIFEN; MYXOID LEIOMYOSARCOMA; UTERINE SARCOMA	UTERINE LEIOMYOSARCOMA; WOMAN; RISK	KOLIOPOUS, C (CORRESPONDING AUTHOR), 35 VASSILISIS SOPHIAS AVE, ATHENS 10675, GREECE.; UNIV ATHENS, ARETEION HOSP, DEPT OBSTET \& GYNECOL 2, GR-10679 ATHENS, GREECE.; UNIV ATHENS, ARETEION HOSP, DEPT PATHOL, GR-10679 ATHENS, GREECE.	IN THIS PAPER, WE PRESENT A CASE OF MYXOID LEIOMYOSARCOMA DEVELOPMENT IN A PATIENT RECEIVING TAMOXIFEN FOR 3 YEARS BECAUSE OF BREAST CANCER. THE MYXOID LEIOMYOSARCOMA SHOULD BE INCLUDED IN THE DIFFERENTIAL DIAGNOSIS OF ANY UTERINE TUMOR WITH A PREDOMINANTLY MYXOMATOUS COMPOSITION. A REVIEW OF THE LITERATURE INDICATES THAT TAMOXIFEN MAY INCREASE NOT ONLY THE RISK FOR ENDOMETRIAL CANCER BUT ALSO FO…	TWO COMMERCE SQ, 2001 MARKET ST, PHILADELPHIA, PA 19103 USA	NATIONAL \& KAPODISTRIAN UNIVERSITY OF ATHENS; NATIONAL \& KAPODISTRIAN UNIVERSITY OF ATHENS		KOLIOPOULOU@TELEDOMENET.GR		2024-01-01	10.1097/01.pgp.0000185407.93308.ce	032LB	1538-7151								0277-1691	INT. J. GYNECOL. PATHOL.	INTERNATIONAL JOURNAL OF GYNECOLOGICAL PATHOLOGY	ENGLISH		APR		18	2				173-175	LIPPINCOTT WILLIAMS \& WILKINS	OBSTETRICS \& GYNECOLOGY; PATHOLOGY			13	MYXOID LEIOMYOSARCORNA OF THE UTERUS IN A PATIENT RECEIVING TAMOXIFEN THERAPY: A case report	ARTICLE	WOS000236774800010	0	4	25	OBSTETRICS \& GYNECOLOGY; PATHOLOGY	SCIENCE CITATION INDEX EXPANDED (SCI-EXPANDED)	2006	KOLIOPOUS, C (CORRESPONDING AUTHOR), 35 VASSILISIS SOPHIAS AVE, ATHENS 10675, GREECE	ISI
MURPHY CA;ZARUDSKAYA O;KAKISH C;ZOOROB D;SEO-PATEL S	ADOLESCENT; ABNORMAL UTERINE BLEEDING; FIBROID; LAPAROTOMY; MYOMECTOMY;; UTERINE LEIOMYOMA; LEIOMYOSARCOMA	LEIOMYOMA; MYOMA; UTERUS; GIRL	MURPHY, CA (CORRESPONDING AUTHOR), UNIV TOLEDO, MED CTR, 2142 N COVE BLVD, TOLEDO, OH 43606 USA.; MURPHY, COURTNEY A.; ZARUDSKAYA, OXANA; KAKISH, CARMEN; ZOOROB, DANI, UNIV TOLEDO, MED CTR, DEPT OBSTET \& GYNECOL, 2801 W BANCROFT ST, TOLEDO, OH 43606 USA.; SEO-PATEL, SONYOUNG, PROMED TOLEDO HOSP, DEPT OBSTET \& GYNECOL, TOLEDO, OH USA.	BACKGROUND: UTERINE FIBROIDS ARE THE MOST COMMON BENIGN TUMOR OF THE UTERUS IN ADULT WOMEN. HOWEVER, IT IS EXCEEDINGLY RARE IN ADOLESCENTS. CASE: A 16-YEAR-OLD GIRL PRESENTED WITH SEVERE ANEMIA AND ABNORMAL UTERINE BLEEDING. MRI OF THE PELVIS DEMONSTRATED A 9-CM MASS WITHIN THE UTERUS CONCERNING FOR LEIOMYOMA OR LEIOMYOSARCOMA. A FERTILITY PRESERVING MYOMECTOMY LED TO THE FINAL DIAGNOSIS OF A BEN…	STE 800, 230 PARK AVE, NEW YORK, NY 10169 USA	UNIVERSITY SYSTEM OF OHIO; UNIVERSITY OF TOLEDO		CAMURPHY.MD@GMAIL.COM		2024-01-01	10.1016/j.jpag.2020.12.016	UY1BQ	1873-4332			APR 2021					1083-3188	J. PEDIATR ADOLESC. GYNECOL.	JOURNAL OF PEDIATRIC AND ADOLESCENT GYNECOLOGY	ENGLISH		JUN		34	3		ZARUDSKAYA, OXANA/0000-0002-5177-4503		427-431	ELSEVIER SCIENCE INC	OBSTETRICS \& GYNECOLOGY; PEDIATRICS			1	UTERINE FIBROID IN A 16-YEAR-OLD ADOLESCENT MANAGED WITH A FERTILITY-SPARING APPROACH: A case report AND REVIEW OF THE LITERATURE	REVIEW	WOS000701267200029	1	3	34	OBSTETRICS \& GYNECOLOGY; PEDIATRICS	SCIENCE CITATION INDEX EXPANDED (SCI-EXPANDED)	2021	MURPHY, CA (CORRESPONDING AUTHOR), UNIV TOLEDO, MED CTR, 2142 N COVE BLVD, TOLEDO, OH 43606 USA	ISI
M'SAKNI IM;BOURAOUI S;BEN SLAMA S;LAHMAR-BOUFAROUA CG;BEN SASSI L;ARFA N;KHALFALLAH S	UTERINE LEIOMYOSARCOMA; DUODENUM; METASTASIS		M'SAKNI, IM (CORRESPONDING AUTHOR), HOP MONGI SLIM, SERV ANAT \& CYTOL PATHOL, 2046 SIDI DAOUD, TUNIS, TUNISIA.; HOP MONGI SLIM, SERV ANAT \& CYTOL PATHOL, TUNIS, TUNISIA.; HOP MONGI SLIM, SERV CHIRURG GEN, TUNIS, TUNISIA.	THE DIGESTIVE METASTASES OF UTERINE LEIOMYOSARCOMA ARE RARE. WE REPORT A CASE OF A DUODENAL TUMOR DETECTED IN A 50 YEAR-OLD WOMAN, 3 YEARS AFTER SHE UNDERWENT A TOTAL HYSTERECTOMY FOR UTERINE LEIOMYOSARCOMA. THE STENOSING DUODENAL MASS WAS THOUGHT TO BE A MESENCHYMAL TUMOR. A PANCREATICODUODENECTOMY WAS PERFORMED. THE RESECTED LESION WAS MORPHOLOGICALLY SIMILAR TO THE UTERINE LEIOMYOSARCOMA. IN F…	65 RUE CAMILLE DESMOULINS, CS50083, 92442 ISSY-LES-MOULINEAUX, FRANCE	UNIVERSITE DE TUNIS-EL-MANAR; HOPITAL MONGI SLIM; UNIVERSITE DE TUNIS-EL-MANAR; HOPITAL MONGI SLIM		MSAKNISSAM@YAHOO.FR		2024-01-01	10.1016/j.anchir.2005.06.007	980WU									0003-3944	ANN. CHIR.	ANNALES DE CHIRURGIE	FRENCH		OCT		13	9				584-586	ELSEVIER FRANCE-EDITIONS SCIENTIFIQUES MEDICALES ELSEVIER	SURGERY			2	DUODENAL METASTATIC LEIOMYOSARCOMA OF THE UTERUS. A case report	ARTICLE	WOS000233049700010	0	0	130	SURGERY	SCIENCE CITATION INDEX EXPANDED (SCI-EXPANDED)	2005	M'SAKNI, IM (CORRESPONDING AUTHOR), HOP MONGI SLIM, SERV ANAT \& CYTOL PATHOL, 2046 SIDI DAOUD, TUNIS, TUNISIA	ISI
KAZMIERCZAK J;SUGAI NJ;WITHOWSKI A;LEROITH T;CECERE JT	OVIDUCTAL LEIOMYOSARCOMA; UTERINE LEIOMYOSARCOMA; UTERUS; OVIDUCT;; OVIDUCTAL MASS; UTERINE MASS; NEOPLASIA; DOG	NEOPLASIA; METASTASES; TUMORS	SUGAI, NJ (CORRESPONDING AUTHOR), VIRGINIA MARYLAND COLL VET MED, DEPT SMALL ANIM CLIN SCI, BLACKSBURG, VA 24061 USA.; KAZMIERCZAK, JILLIAN, VIRGINIA MARYLAND COLL VET MED, BLACKSBURG, VA USA.; SUGAI, NICOLE J.; JONATAN, ABE; CECERE, JULIE T., VIRGINIA MARYLAND COLL VET MED, DEPT SMALL ANIM CLIN SCI, BLACKSBURG, VA 24061 USA.; WITHOWSKI, KATIE E., VIRGINIA MARYLAND COLL VET MED, LOCUM DEPT SMALL …	AN 11-YEAR-OLD, INTACT FEMALE POMERANIAN DOG WAS PRESENTED FOR EVALUATION DUE TO AN 18-H HISTORY OF ANOREXIA AND LETHARGY. ABDOMINAL ULTRASOUND REVEALED A 3X3 CM MASS OF MIXED ECHOGENICITY AT THE LEVEL OF THE LEFT OVARY. AT LAPAROTOMY, A 5 MM MASS WAS IDENTIFIED AT THE CRANIAL REGION OF THE RIGHT UTERINE HORN AND A 3 CM ROUND MASS WAS VISUALIZED NEAR THE CRANIAL ASPECT OF THE LEFT UTERINE HORN. O…	AVENUE DU TRIBUNAL FEDERAL 34, LAUSANNE, CH-1015, SWITZERLAND		1227799	NSUGAI@VT.EDU		2024-01-01	10.3389/fvets.2023.1227799	CU0U1	2297-1769									FRONT. VET. SCI.	FRONTIERS IN VETERINARY SCIENCE	ENGLISH		DEC 7		21		GOLD				FRONTIERS MEDIA SA	VETERINARY SCIENCES			0	case report: A CASE OF OVIDUCTAL AND UTERINE LEIOMYOSARCOMA IN AN 11-YEAR-OLD DOG	ARTICLE	WOS001127641700001	0	0	10	VETERINARY SCIENCES	SCIENCE CITATION INDEX EXPANDED (SCI-EXPANDED)	2023	SUGAI, NJ (CORRESPONDING AUTHOR), VIRGINIA MARYLAND COLL VET MED, DEPT SMALL ANIM CLIN SCI, BLACKSBURG, VA 24061 USA	ISI
KRISHNAN V;SAUTHIER P;PROVENCHER D;RAHIMI K	PLEOMORPHIC UNDIFFERENTIATED UTERINE SARCOMA; LEIOMYOSARCOMA; BETA-HCG;; LEIOMYOMA WITH BIZARRE NUCLEI	HUMAN CHORIONIC-GONADOTROPIN; DEDIFFERENTIATED LEIOMYOSARCOMA	KRISHNAN, V (CORRESPONDING AUTHOR), UNIV MONTREAL, DEPT PATHOL, CHUM, HOSP NETWORK, MONTREAL, PQ H2X 3E4, CANADA.; KRISHNAN, VIMAL; RAHIMI, KUROSH, UNIV MONTREAL, DEPT PATHOL, CHUM, HOSP NETWORK, MONTREAL, PQ H2X 3E4, CANADA.; SAUTHIER, PHILIPPE; PROVENCHER, DIANE, UNIV MONTREAL, DEPT GYNECOL ONCOL, CHUM, HOSP NETWORK, MONTREAL, PQ, CANADA.	LEIOMYOSARCOMA (LMS) IS A MALIGNANT MESENCHYMAL NEOPLASM SHOWING SMOOTH MUSCLE DIFFERENTIATION. UTERINE LMS IS MORE FREQUENT THAT NONUTERINE LMS, AND REPRESENTS 1\% OF ALL MALIGNANT NEOPLASMS OF THE UTERUS. PLEOMORPHIC UNDIFFERENTIATED UTERINE SARCOMA IS A RARE ENTITY, AND IS DEFINED BY HIGH-GRADE SARCOMA HISTOLOGY WITH LOSS OF MUSCULAR MARKERS. SEVERAL CASES OF PLEOMORPHIC UNDIFFERENTIATED UTERI…	TWO COMMERCE SQ, 2001 MARKET ST, PHILADELPHIA, PA 19103 USA	UNIVERSITE DE MONTREAL; UNIVERSITE DE MONTREAL		VIMAL.KRISHNAN@UMONTREAL.CA		2024-01-01	10.1097/PGP.0000000000000606	MC3QI	1538-7151								0277-1691	INT. J. GYNECOL. PATHOL.	INTERNATIONAL JOURNAL OF GYNECOLOGICAL PATHOLOGY	ENGLISH		JUL		15	4				362-366	LIPPINCOTT WILLIAMS \& WILKINS	OBSTETRICS \& GYNECOLOGY; PATHOLOGY	KRISHNAN, VIMAL/AAP-1616-2020		1	PLEOMORPHIC UNDIFFERENTIATED UTERINE SARCOMA IN A YOUNG PATIENT PRESENTING WITH ELEVATED BETA-HCG AND RARE VARIANTS OF BENIGN LEIOMYOMA: A case report AND REVIEW OF THE LITERATURE	REVIEW	WOS000543205500008	0	4	39	OBSTETRICS \& GYNECOLOGY; PATHOLOGY	SCIENCE CITATION INDEX EXPANDED (SCI-EXPANDED)	2020	KRISHNAN, V (CORRESPONDING AUTHOR), UNIV MONTREAL, DEPT PATHOL, CHUM, HOSP NETWORK, MONTREAL, PQ H2X 3E4, CANADA	ISI
LI J;CHEN X;HU X	HIGH-INTENSITY FOCUSED ULTRASOUND; CHEMOTHERAPY; UTERINE LEIOMYOSARCOMA;; CANCER RECURRENCE; SURVIVAL TIME; COMBINED THERAPY	PANCREATIC-CANCER; THERAPY; ABLATION; EFFICACY; SAFETY; TUMORS	CHEN, XJ (CORRESPONDING AUTHOR), ZHEJIANG UNIV, AFFILIATED HOSP 2, DEPT GYNECOL, SCH MED, HANGZHOU 310029, ZHEJIANG, PEOPLES R CHINA.; LI, JUNYAN; CHEN, XUEJUN, ZHEJIANG UNIV, AFFILIATED HOSP 2, DEPT GYNECOL, SCH MED, HANGZHOU 310029, ZHEJIANG, PEOPLES R CHINA.; HU, XIAOYE, ZHEJIANG UNIV, AFFILIATED HOSP 2, DEPT SURG ONCOL, SCH MED, HANGZHOU, ZHEJIANG, PEOPLES R CHINA.	UTERINE LEIOMYOSARCOMA HAS THE CHARACTERISTICS OF HIGH MALIGNANCY, A POOR PROGNOSIS, AND A HIGH RECURRENCE RATE. SURGERY IS THE MAIN TREATMENT OPTION, SUPPLEMENTED BY CHEMOTHERAPY AND RADIOTHERAPY. WE REPORT ON A PATIENT WITH RECURRENT UTERINE LEIOMYOSARCOMA WHO WAS TREATED WITH HIGH-INTENSITY FOCUSED ULTRASOUND COMBINED WITH CHEMOTHERAPY. TUMOR GROWTH WAS CONTROLLED AND THE PATIENT'S SURVIVAL TI…	1 OLIVERS YARD, 55 CITY ROAD, LONDON EC1Y 1SP, ENGLAND	ZHEJIANG UNIVERSITY; ZHEJIANG UNIVERSITY	0300060520942107	2303011@ZJU.EDU.CN		2024-01-01	10.1177/0300060520942107	ON1RA	1473-2300					THE SECOND AFFILIATED HOSPITAL, ZHEJIANG UNIVERSITY SCHOOL OF MEDICINE, HANGZHOU, CHINA	WE ARE GRATEFUL FOR THE SUPPORT OF LIRONG CHEN, DIRECTOR OF PATHOLOGY, AT THE SECOND AFFILIATED HOSPITAL, ZHEJIANG UNIVERSITY SCHOOL OF MEDICINE, HANGZHOU, CHINA.		0300-0605	J. INT. MED. RES.	JOURNAL OF INTERNATIONAL MEDICAL RESEARCH	ENGLISH		OCT		24	10	GOLD, GREEN PUBLISHED				SAGE PUBLICATIONS LTD	RESEARCH \& EXPERIMENTAL MEDICINE; PHARMACOLOGY \& PHARMACY	HU, XIAOYE/AAY-2495-2020		2	HIGH-INTENSITY FOCUSED ULTRASOUND FOR TREATMENT OF RECURRENT UTERINE LEIOMYOSARCOMA: A case report AND LITERATURE REVIEW	REVIEW	WOS000586486100001	0	13	48	MEDICINE, RESEARCH \& EXPERIMENTAL; PHARMACOLOGY \& PHARMACY	SCIENCE CITATION INDEX EXPANDED (SCI-EXPANDED)	2020	CHEN, XJ (CORRESPONDING AUTHOR), ZHEJIANG UNIV, AFFILIATED HOSP 2, DEPT GYNECOL, SCH MED, HANGZHOU 310029, ZHEJIANG, PEOPLES R CHINA	ISI
KIUCHI K;HASEGAWA K;KANAMORI A;MACHIDA H;KOJIMA M;FUKASAWA I	ADENOMYOSIS; CARCINOSARCOMA; ENDOMETRIOID ADENOCARCINOMA; MALIGNANT; TRANSFORMATION; RHABDOMYOSARCOMATOUS DIFFERENTIATION	MIXED MULLERIAN TUMOR; ENDOMETRIOSIS; CARCINOMA	HASEGAWA, K (CORRESPONDING AUTHOR), DOKKYO MED UNIV, DEPT OBSTET \& GYNECOL, 880 KITAKOBAYASHI, MIBU, TOCHIGI 3210293, JAPAN.; KIUCHI, KAORI; HASEGAWA, KIYOSHI; KANAMORI, ANRIKO; FUKASAWA, ICHIO, DOKKYO MED UNIV, DEPT OBSTET \& GYNECOL, 880 KITAKOBAYASHI, MIBU, TOCHIGI 3210293, JAPAN.; MACHIDA, HIROMI, DOKKYO MED UNIV, DEPT PATHOL, MIBU, TOCHIGI, JAPAN.; KOJIMA, MASARU, DOKKYO MED UNIV, DEPT ANAT…	CARCINOSARCOMA ARISING FROM UTERINE ADENOMYOSIS IS EXTREMELY RARE. WE ENCOUNTERED SUCH A PATIENT AND HEREIN PROVIDE A REVIEW OF THE LITERATURE. A 56-YEAR-OLD WOMAN WAS REFERRED FOR A HUGE PELVIC TUMOR, SUSPECTED TO BE AN ADVANCED UTERINE LEIOMYOSARCOMA. INTRAOPERATIVE INSPECTION REVEALED A MASS, MAINLY LOCATED IN THE UTERINE MYOMETRIUM, INVADING THE UTERINE SEROSA. THE TUMOR HAD PREVIOUSLY SPONTA…	111 RIVER ST, HOBOKEN 07030-5774, NJ USA	DOKKYO MEDICAL UNIVERSITY; DOKKYO MEDICAL UNIVERSITY; DOKKYO MEDICAL UNIVERSITY		HASEK@DOKKYOMED.AC.JP		2024-01-01	10.1111/jog.12901	DF7JH	1447-0756								1341-8076	J. OBSTET. GYNAECOL. RES.	JOURNAL OF OBSTETRICS AND GYNAECOLOGY RESEARCH	ENGLISH		MAR		16	3				358-362	WILEY-BLACKWELL	OBSTETRICS \& GYNECOLOGY			6	CARCINOSARCOMA ARISING FROM UTERINE ADENOMYOSIS: A case report	ARTICLE	WOS000371533500023	0	7	42	OBSTETRICS \& GYNECOLOGY	SCIENCE CITATION INDEX EXPANDED (SCI-EXPANDED)	2016	HASEGAWA, K (CORRESPONDING AUTHOR), DOKKYO MED UNIV, DEPT OBSTET \& GYNECOL, 880 KITAKOBAYASHI, MIBU, TOCHIGI 3210293, JAPAN	ISI
GHAFFAR NAA;ISMAIL MP;MAHMOOD NMZN;DAUD K;ABU DZARR GA	LEIOMYOMA; LEIOMYOSARCOMA; POLYCYTHAEMIA	ERYTHROCYTOSIS	GHAFFAR, NAA (CORRESPONDING AUTHOR), UNIV SAINS MALAYSIA, DEPT OBSTET \& GYNAECOL, KUBANG KERIAN 16150, KELANTAN, MALAYSIA.; GHAFFAR, NOR ALIZA ABDUL; ISMAIL, M. PAZUDIN; MAHMOOD, N. M. ZAKI NIK; DAUD, KHURSHIAH, UNIV SAINS MALAYSIA, DEPT OBSTET \& GYNAECOL, KUBANG KERIAN 16150, KELANTAN, MALAYSIA.; ABU DZARR, G. A., UNIV SAINS MALAYSIA, DEPT MED, KELANTAN, MALAYSIA.	UTERINE FIBROID OR LEIOMYOMA IS THE COMMONEST BENIGN UTERINE TUMOUR. ITS OCCURRENCE IN THE POSTMENOPAUSAL AGE GROUP IS RARE AND IF ENLARGEMENT OF THE FIBROID NOTED DURING THIS TIME, THE DIAGNOSIS OF LEIOMYOSARCOMA IS PROVISIONAL UNTIL PROVEN OTHERWISE. A CASE OF A POSTMENOPAUSAL WOMAN WITH A HUGE UTERINE FIBROID ASSOCIATED WITH POLYCYTHAEMIA IS PRESENTED WHEREBY THE MASS WAS NOTED TO INCREASE IN …	ELSEVIER HOUSE, BROOKVALE PLAZA, EAST PARK SHANNON, CO, CLARE, 00000, IRELAND	UNIVERSITI SAINS MALAYSIA; UNIVERSITI SAINS MALAYSIA		NORALIZA@KB.USM.MY		2024-01-01	10.1016/j.maturitas.2008.03.013	331YN	1873-4111								0378-5122	MATURITAS	MATURITAS	ENGLISH		JUN 20		5	2		DZARR, ABU/0000-0001-6652-7321 ISMAIL, MOHD PAZUDIN/0000-0002-2963-7254		177-179	ELSEVIER IRELAND LTD	GERIATRICS \& GERONTOLOGY; OBSTETRICS \& GYNECOLOGY	DZARR, ABU/C-8442-2011 ISMAIL, MOHD PAZUDIN/P-8061-2019		11	HUGE UTERINE FIBROID IN A POSTMENOPAUSAL WOMAN ASSOCIATED WITH POLYCYTHAEMIA - A case report	ARTICLE	WOS000258048700012	0	3	60	GERIATRICS \& GERONTOLOGY; OBSTETRICS \& GYNECOLOGY	SCIENCE CITATION INDEX EXPANDED (SCI-EXPANDED)	2008	GHAFFAR, NAA (CORRESPONDING AUTHOR), UNIV SAINS MALAYSIA, DEPT OBSTET \& GYNAECOL, KUBANG KERIAN 16150, KELANTAN, MALAYSIA	ISI
ELOY JA;MORTENSEN M;GUPTA S;LEWIS MS;BRETT EM;GENDEN EM		FINE-NEEDLE ASPIRATION; CARCINOMA; SARCOMA; DISEASE	ELOY, JA (CORRESPONDING AUTHOR), MT SINAI SCH MED, DEPT OTOLARYNGOL HEAD \& NECK SURG, 1 GUSTAVE L LEVY PL,BOX 1189, NEW YORK, NY 10029 USA.; ELOY, JEAN ANDERSON; MORTENSEN, MELISSA; GUPTA, SACHIN; GENDEN, ERIC M., MT SINAI SCH MED, DEPT OTOLARYNGOL HEAD \& NECK SURG, NEW YORK, NY 10029 USA.; LEWIS, MICHAEL S., MT SINAI SCH MED, DEPT PATHOL, NEW YORK, NY 10029 USA.; BRETT, ELISE M., MT SINAI SCH …	METASTASIS OF UTERINE LEIOMYOSARCOMA TO THE THYROID IS EXTREMELY RARE. ONLY THREE CASES HAVE BEEN PREVIOUSLY REPORTED. WE PRESENT A CASE OF UTERINE LEIOMYOSARCOMA METASTATIC TO THE THYROID GLAND AND REVIEW THE CURRENT LITERATURE ON THIS TOPIC.	140 HUGUENOT STREET, 3RD FL, NEW ROCHELLE, NY 10801 USA	ICAHN SCHOOL OF MEDICINE AT MOUNT SINAI; ICAHN SCHOOL OF MEDICINE AT MOUNT SINAI; ICAHN SCHOOL OF MEDICINE AT MOUNT SINAI; ICAHN SCHOOL OF MEDICINE AT MOUNT SINAI		JEAN.ANDERSON.ELOY@GMAIL.COM		2024-01-01	10.1089/thy.2007.0082	251UT									1050-7256	THYROID	THYROID	ENGLISH		DEC		11	12				1295-1297	MARY ANN LIEBERT INC	ENDOCRINOLOGY \& METABOLISM			20	METASTASIS OF UTERINE LEIOMYOSARCOMA TO THE THYROID GLAND: case report AND REVIEW OF THE LITERATURE	REVIEW	WOS000252401500016	0	2	17	ENDOCRINOLOGY \& METABOLISM	SCIENCE CITATION INDEX EXPANDED (SCI-EXPANDED)	2007	ELOY, JA (CORRESPONDING AUTHOR), MT SINAI SCH MED, DEPT OTOLARYNGOL HEAD \& NECK SURG, 1 GUSTAVE L LEVY PL,BOX 1189, NEW YORK, NY 10029 USA	ISI
SERIN G;AYDOGAN A;YAYGINGUL R;TUNCA R	UTERINE TUMORS; LEIOMYOSARCOMA; DOG		SERIN, G (CORRESPONDING AUTHOR), ADNAN MENDERES UNIV, FAC VET MED, DEPT OBSTET \& GYNECOL, TR-09016 ISIKLI, AYDIN, TURKEY.; SERIN, G., ADNAN MENDERES UNIV, FAC VET MED, DEPT OBSTET \& GYNECOL, TR-09016 ISIKLI, AYDIN, TURKEY.	A 14-YEAR-OLD, MIXED BREED BITCH WAS PRESENTED FOR INVESTIGATION OF PROGRESSIVE ABDOMINAL DISTENSION, DYSPNEA AND GENERAL DULLNESS. A LARGE ABDOMINAL MASS INCLUDING NUMEROUS CYSTIC AREAS WAS VISUALIZED IN ABDOMINAL RADIOLOGIC EXAMINATIONS. MOREOVER, SOME ABDOMINAL ORGANS WERE DISPLACED FROM THEIR ABDOMINAL ANATOMICAL LOCATIONS. EXPLORATORY LAPAROTOMY REVEALED A UTERINE MASS, WHICH WAS REMOVED BY …	TESNOV 17, PRAGUE, 117 05, CZECH REPUBLIC	ADNAN MENDERES UNIVERSITY		GUNESERIN@YAHOO.COM		2024-01-01	10.17221/2959-VETMED	652VK	1805-9392								0375-8427	VET. MED.	VETERINARNI MEDICINA	ENGLISH				8	8	GOLD			405-408	CZECH ACADEMY AGRICULTURAL SCIENCES	VETERINARY SCIENCES	AYDOGAN, AHMET/G-6275-2018		4	UTERINE LEIOMYOSARCOMA IN A DOG: A case report	ARTICLE	WOS000282038700008	1	4	55	VETERINARY SCIENCES	SCIENCE CITATION INDEX EXPANDED (SCI-EXPANDED)	2010	SERIN, G (CORRESPONDING AUTHOR), ADNAN MENDERES UNIV, FAC VET MED, DEPT OBSTET \& GYNECOL, TR-09016 ISIKLI, AYDIN, TURKEY	ISI
ALMOSHANTAF MB;ORABI T;EZZDEAN M	LEIOMYOSARCOMA; UTERINE; STAGE IV; SURGERY		ALMOSHANTAF, MB (CORRESPONDING AUTHOR), IBN AL NAFEES HOSP, NEUROSURG DEPT, DAMASCUS, SYRIA.; ALMOSHANTAF, MOHAMMAD BADR, IBN AL NAFEES HOSP, NEUROSURG DEPT, DAMASCUS, SYRIA.; ORABI, TALAL; KARNABEH, MAHMOUD, IBN AL NAFEES HOSP, GEN SURG DEPT, DAMASCUS, SYRIA.; EZZDEAN, WEAAM, IBN AL NAFEES HOSP, UROL DEPT, DAMASCUS, SYRIA.	WE PRESENT A CASE OF STAGE IV UTERINE LEIOMYOSARCOMA THAT WAS TREATED WITH TOTAL HYSTERECTOMY, BILATERAL SALPINGO-OOPHORECTOMY, AND EXTENSIVE RESECTION OF A 14 KG ABDOMINAL MASS, AS WELL AS COMPLETE ERADICATION OF ACCOMPANYING SYMPTOMS. THIS CASE MAY PROMPT RESEARCHERS TO LOOK FOR OTHER SURGICAL SOLUTIONS TO SIMILAR ISSUES.	THE BOULEVARD, LANGFORD LANE, KIDLINGTON, OXFORD OX5 1GB, OXON, ENGLAND		103905	BADERALMOUSHANTAF1995@GMAIL.COM		2024-01-01	10.1016/j.amsu.2022.103905	3D4RO				JUN 2022					2049-0801	ANN. MED. SURG.	ANNALS OF MEDICINE AND SURGERY	ENGLISH		JUL		13		GOLD, GREEN PUBLISHED	ALMOSHANTAF, MOHAMMAD BADR/0000-0002-7369-8978 EZZDEAN, WEAAM/0000-0002-5032-5140			ELSEVIER SCI LTD	GENERAL \& INTERNAL MEDICINE			0	STAGE IV UTERINE LEIOMYOSARCOMA RESECTION: A case report	ARTICLE	WOS000829291200008	0	0	79	MEDICINE, GENERAL \& INTERNAL	EMERGING SOURCES CITATION INDEX (ESCI)	2022	ALMOSHANTAF, MB (CORRESPONDING AUTHOR), IBN AL NAFEES HOSP, NEUROSURG DEPT, DAMASCUS, SYRIA	ISI
ZHANG L;LI Y;QU Q;WEN K	LEIOMYOSARCOMA; MYXOID; UTERUS	UTERINE LEIOMYOSARCOMA; LEIOMYOMA	WEN, K (CORRESPONDING AUTHOR), TIANJIN MED UNIV, DEPT PHARMACOL, 22 QIXIANGTAI RD, TIANJIN 300070, PEOPLES R CHINA.; ZHANG, L.; QU, Q., FIRST CTR HOSP TIANJIN, DEPT OBSTET \& GYNECOL, TIANJIN, PEOPLES R CHINA.; LI, Y., FIRST CTR HOSP TIANJIN, DEPT PATHOL, TIANJIN, PEOPLES R CHINA.; WEN, K., TIANJIN MED UNIV, DEPT PHARMACOL, 22 QIXIANGTAI RD, TIANJIN 300070, PEOPLES R CHINA.	A PARA 1, 52-YEAR-OLD FEMALE WAS ADMITTED WITH COMPLAINTS OF IRREGULAR VAGINAL BLEEDING FOR THE PREVIOUS SIX MONTHS. ULTRASONOGRAPHY REVEALED A 4X6-CM TUMOR EXTENDING INTO THE UTERINE CAVITY AND CERVICAL CANAL. ON VAGINAL EXAMINATION, A 2X2-CM TUMOR PROTRUDING FROM THE CERVICAL OS WAS FOUND, AND AN ENLARGED UTERUS WAS PALPATED. VAGINAL INTRAUTERINE TUMOR RESECTION WAS PERFORMED, AND THE PATIENT W…	4900 COTE ST-LUC, APT\#212, MONTREAL, QUEBEC H3W 2H3, CANADA	TIANJIN MEDICAL UNIVERSITY		KEWENCN@163.COM		2024-01-01	10.12892/ejgo3222.2016	ED3XO						SCIENCE FUND OF TIANJIN HEALTH DEPARTMENT [2011KR04]; CHINESE NATURAL SCIENCE FOUNDATION [81502419, 81173058]; TIANJIN NATURAL SCIENCE FOUNDATION OF CHINA [10JCZDJC20900]	THIS PAPER IS SUPPORTED BY THE SCIENCE FUND OF TIANJIN HEALTH DEPARTMENT (NO. 2011KR04), CHINESE NATURAL SCIENCE FOUNDATION (NO. 81502419 AND NO. 81173058), AND TIANJIN NATURAL SCIENCE FOUNDATION OF CHINA (NO. 10JCZDJC20900).		0392-2936	EUR. J. GYNAECOL. ONCOL.	EUROPEAN JOURNAL OF GYNAECOLOGICAL ONCOLOGY	ENGLISH				15	6				870-872	I R O G CANADA, INC	ONCOLOGY; OBSTETRICS \& GYNECOLOGY			2	MYXOID LEIOMYOSARCOMA OF THE UTERUS: A case report AND REVIEW OF THE LITERATURE	REVIEW	WOS000388782000025	0	5	37	ONCOLOGY; OBSTETRICS \& GYNECOLOGY	SCIENCE CITATION INDEX EXPANDED (SCI-EXPANDED)	2016	WEN, K (CORRESPONDING AUTHOR), TIANJIN MED UNIV, DEPT PHARMACOL, 22 QIXIANGTAI RD, TIANJIN 300070, PEOPLES R CHINA	ISI
ASLANI FS;TAHERI N;NAJIB M	MYXOID LEIOMYOSARCOMA; LEIOMYOSARCOMA; METAPLASIA; UTERUS	UTERUS; TUMORS; PATHOLOGY	AKBARZADEH-JAHROMI, M (CORRESPONDING AUTHOR), SHIRAZ UNIV MED SCI, MATERNAL FETAL MED RES CTR, PATHOL DEPT, SHIRAZ, IRAN.; ASLANI, FATEMEH SARI; AKBARZADEH-JAHROMI, MOJGAN, SHIRAZ UNIV MED SCI, MATERNAL FETAL MED RES CTR, PATHOL DEPT, SHIRAZ, IRAN.; TAHERI, NEGAR, SHIRAZ UNIV MED SCI, SCH MED, PATHOL DEPT, SHIRAZ, IRAN.; NAJIB, FATEMEHSADAT, SHIRAZ UNIV MED SCI, INFERTIL RES CTR, SCH MED, OBSTET …	BACKGROUND: UTERINE LEIOMYOSARCOMA IS A RARE GYNECOLOGICAL DISEASE. MYXOID LEIOMYOSARCOMA (MLMS) IS AN AGGRESSIVE AND VERY UNCOMMON TYPE OF LCIOMYOSARCOMA, WITH FEW CASES REPORTED IN ENGLISH LITERATURE. STROMAL METAPLASIA IS RARE IN LEIOMYOSARCOMA. HERE WE PRESENT HUGE UTERINE MYXOID LEIOMYOSARCOMA WITH STROMAL CHONDROID METAPLASIA. CASE PRESENTATION: A 48-YEAR-OLD SINGLE WOMAN WITH LOWER ABDOMIN…	40 BLOOMSBURY WAY, LONDON, WC1A 2SE, ENGLAND	SHIRAZ UNIVERSITY OF MEDICAL SCIENCE; SHIRAZ UNIVERSITY OF MEDICAL SCIENCE; SHIRAZ UNIVERSITY OF MEDICAL SCIENCE	E1817	MOJGANAKBARZADEH@YAHOO.COM		2024-01-01	10.31661/gmj.v10i0.1817	QF0MU	2322-2379								2588-2767	GALEN MED. J.	GALEN MEDICAL JOURNAL	ENGLISH				16		GOLD	TAHERI, NEGAR/0000-0001-9802-0971			SALVIA MEDICAL SCIENCES LTD	RESEARCH \& EXPERIMENTAL MEDICINE			0	UTERINE MYXOID LEIOMYOSARCOMA WITH STROMA CHONDROID METAPLASIA: A RARE case report	ARTICLE	WOS000616596100001	0	1	10	MEDICINE, RESEARCH \& EXPERIMENTAL	EMERGING SOURCES CITATION INDEX (ESCI)	2021	AKBARZADEH-JAHROMI, M (CORRESPONDING AUTHOR), SHIRAZ UNIV MED SCI, MATERNAL FETAL MED RES CTR, PATHOL DEPT, SHIRAZ, IRAN	ISI
MODAFFARI P;D'ALONZO M;GARBAGNATI M;PECCHIO S;MENATO G;BIGLIA N	ULIPRISTAL ACETATE; UTERINE MYOMA; UTERINE LEIOMYOSARCOMA	DIFFERENTIAL-DIAGNOSIS; FIBROIDS; LEIOMYOMA; SARCOMA; TUMORS; WOMEN;; MORCELLATION; MANAGEMENT; SURGERY; RISK	MODAFFARI, P (CORRESPONDING AUTHOR), MAURIZIANO HOSP UMBERTO I, ACAD DIV GYNAECOL \& OBSTET, TURIN SCH MED, LARGO TURATI 62, I-10128 TURIN, ITALY.; MODAFFARI, PAOLA; D'ALONZO, MARTA; GARBAGNATI, MARTA; PECCHIO, SILVIA; MENATO, GUIDO; BIGLIA, NICOLETTA, MAURIZIANO HOSP UMBERTO I, ACAD DIV GYNAECOL \& OBSTET, TURIN SCH MED, LARGO TURATI 62, I-10128 TURIN, ITALY.	ULIPRISTAL ACETATE (UPA) HAS BEEN RECOGNIZED AS AN ALTERNATIVE STRATEGY TO SURGERY IN THE MANAGEMENT OF SYMPTOMATIC WOMEN WITH UTERINE FIBROIDS. WE PRESENT A CASE REPORT ON A WOMAN WITH HEREDITARY FIBRINOGEN DEFICIENCY EXCLUSIVELY TREATED WITH UPA FOR MYOMA-RELATED MENORRHAGIA AND ABDOMINAL PAIN, WHO SUBSEQUENTLY UNDERWENT A HYSTERECTOMY BECAUSE OF CLINICAL WORSENING. A FIGO IB UTERINE LEIOMYOSAR…	2-4 PARK SQUARE, MILTON PARK, ABINGDON OR14 4RN, OXON, ENGLAND	A.O.U. CITTA DELLA SALUTE E DELLA SCIENZA DI TORINO; AOU SAN GIOVANNI BATTISTA-MOLINETTE		MODAFFARI.PAOLA@GMAIL.COM		2024-01-01	10.1080/09513590.2017.1380186	FV2TT	1473-0766								0951-3590	GYNECOL. ENDOCRINOL.	GYNECOLOGICAL ENDOCRINOLOGY	ENGLISH				21	3		BIGLIA, NICOLETTA/0000-0003-1009-5309 MODAFFARI, PAOLA/0000-0001-5300-4185		192-194	TAYLOR \& FRANCIS LTD	ENDOCRINOLOGY \& METABOLISM; OBSTETRICS \& GYNECOLOGY	BIGLIA, NICOLETTA/F-8801-2013		1	UNEXPECTED UTERINE LEIOMYOSARCOMA IN A WOMAN WITH MULTIPLE MYOMAS TREATED WITH ULIPRISTAL ACETATE: case report AND LITERATURE REVIEW	ARTICLE	WOS000424421600004	0	1	34	ENDOCRINOLOGY \& METABOLISM; OBSTETRICS \& GYNECOLOGY	SCIENCE CITATION INDEX EXPANDED (SCI-EXPANDED)	2018	MODAFFARI, P (CORRESPONDING AUTHOR), MAURIZIANO HOSP UMBERTO I, ACAD DIV GYNAECOL \& OBSTET, TURIN SCH MED, LARGO TURATI 62, I-10128 TURIN, ITALY	ISI
MAEBAYASHI A;NAGAISHI M;NAKAJIMA T;HATA M;TANG X;KAWANA K	CHEMOTHERAPY; METASTATIC CARDIAC TUMOR; UTERINE LEIOMYOSARCOMA	SARCOMA	MAEBAYASHI, A (CORRESPONDING AUTHOR), NIHON UNIV HOSP, DEPT OBSTET \& GYNECOL, CHIYODA KU, 1-6 KANDA SURUGADAI, TOKYO 1018309, JAPAN.; MAEBAYASHI, AKI; NAGAISHI, MASAJI; NAKAJIMA, TAKAHIRO, NIHON UNIV HOSP, DEPT OBSTET \& GYNECOL, CHIYODA KU, 1-6 KANDA SURUGADAI, TOKYO 1018309, JAPAN.; HATA, MITSUMASA, NIHON UNIV HOSP, DEPT CARDIOVASC SURG, CHIYODA KU, 1-6 KANDA SURUGADAI, TOKYO, JAPAN.; NAKAJIMA…	UTERINE LEIOMYOSARCOMA IS A MALIGNANT SOFT TISSUE TUMOR RESEMBLING UTERINE FIBROMA CLINICALLY AND IS DIFFICULT TO DIAGNOSE PREOPERATIVELY. SINCE METASTATIC CARDIAC TUMORS ARE VERY RARE AND ASYMPTOMATIC, MOST CARDIAC METASTASES ARE DETECTED AT AUTOPSY AFTER DEATH DUE TO OTHER DISEASES. A 49-YEAR-OLD WOMAN PRESENTED WITH MENORRHAGIA AND ANEMIA, AND A UTERINE TUMOR. TOTAL HYSTERECTOMY WAS PERFORMED …	111 RIVER ST, HOBOKEN 07030-5774, NJ USA	NIHON UNIVERSITY; NIHON UNIVERSITY; NIHON UNIVERSITY; NIHON UNIVERSITY		MAEBAYASHI.AKI@NIHON-U.AC.JP		2024-01-01	10.1111/jog.14231	LI9IY	1447-0756								1341-8076	J. OBSTET. GYNAECOL. RES.	JOURNAL OF OBSTETRICS AND GYNAECOLOGY RESEARCH	ENGLISH		MAY		18	5		MAEBAYASHI, AKI/0000-0001-9502-4248		795-800	WILEY	OBSTETRICS \& GYNECOLOGY			6	SUCCESSFUL SURGICAL TREATMENT OF CARDIAC METASTASIS FROM UTERINE LEIOMYOSARCOMA: A case report AND LITERATURE REVIEW	REVIEW	WOS000529791200019	0	3	46	OBSTETRICS \& GYNECOLOGY	SCIENCE CITATION INDEX EXPANDED (SCI-EXPANDED)	2020	MAEBAYASHI, A (CORRESPONDING AUTHOR), NIHON UNIV HOSP, DEPT OBSTET \& GYNECOL, CHIYODA KU, 1-6 KANDA SURUGADAI, TOKYO 1018309, JAPAN	ISI
SHINYA T;SHIBAMOTO K;MAEBA K;KATO K;MONOBE Y;FUJIWARA M;HONGO A	MYXOID LEIOMYOSARCOMAS; MAGNETIC RESONANCE IMAGING; MYXOID CHANGES;; DIFFUSION-WEIGHTED IMAGES; DYNAMIC CONTRAST-ENHANCED MRI	UTERINE SARCOMAS; BENIGN	SHINYA, T (CORRESPONDING AUTHOR), 2-6-2 NAKASANGE,KITA KU, OKAYAMA 700, JAPAN.; SHINYA, TAKAYOSHI; SHIBAMOTO, KENTARO; MAEBA, KIYOKA; KATO, KATSUYA, KAWASAKI MED SCH, DEPT DIAGNOST \& THERAPEUT RADIOL, GEN MED CTR, KITA KU, 2-6-2 NAKASANGE, OKAYAMA, OKAYAMA 7008505, JAPAN.; MONOBE, YASUMASA, KAWASAKI MED SCH, DEPT PATHOL, GEN MED CTR, KITA KU, 2-6-2 NAKASANGE, OKAYAMA, OKAYAMA 7008505, JAPAN.; FU…	UTERINE MYXOID LEIOMYOSARCOMAS (MLMSS) ARE EXTREMELY RARE. HERE, WE REPORT A RARE CASE OF UTERINE MLMS WITH UNIQUE AND BIZARRE MAGNETIC RESONANCE IMAGING (MRI) FINDINGS ON DIFFUSION-WEIGHTED IMAGES (DWIS) AND DYNAMIC CONTRAST-ENHANCED (DCE) MRI SCANS. A 67-YEAR-OLD WOMAN PRESENTED WITH A UTERINE MLMS THAT HAD A MULTILOCULAR CYSTIC MASS WITH A SEPTUM AND SOLID COMPONENTS. THE TUMOUR DEMONSTRATED M…	RADARWEG 29, 1043 NX AMSTERDAM, NETHERLANDS	KAWASAKI MEDICAL SCHOOL; KAWASAKI MEDICAL SCHOOL; KAWASAKI MEDICAL SCHOOL	100328	MIDNIGHT-2005@NIFTY.COM		2024-01-01	10.1016/j.ejro.2021.100328	WB4RB	2352-0477			FEB 2021						EUR. J. RADIOL. OPEN	EUROPEAN JOURNAL OF RADIOLOGY OPEN	ENGLISH				16		GOLD, GREEN PUBLISHED	SHINYA, TAKAYOSHI/0000-0001-7101-5769			ELSEVIER	RADIOLOGY, NUCLEAR MEDICINE \& MEDICAL IMAGING	SHINYA, TAKAYOSHI/AAW-2297-2021		1	MAGNETIC RESONANCE IMAGING FINDINGS OF A MYXOID LEIOMYOSARCOMA OF THE UTERUS: A case report AND LITERATURE REVIEW	REVIEW	WOS000703559700007	0	1	8	RADIOLOGY, NUCLEAR MEDICINE \& MEDICAL IMAGING	EMERGING SOURCES CITATION INDEX (ESCI)	2021	SHINYA, T (CORRESPONDING AUTHOR), 2-6-2 NAKASANGE,KITA KU, OKAYAMA 700, JAPAN	ISI
TSAKOS E;XYDIAS EM;ZIOGAS K;SIOUTAS A;ZARAMPOUKA G	GYNECOLOGIC NEOPLASMS; HCG-BETA; LEIOMYOSARCOMA; UTERINE BLEEDING;; UTERINE NEOPLASMS	EXPRESSION; SURVIVAL; CANCER	ZIOGAS, AC (CORRESPONDING AUTHOR), ROUSVELT ST 24, LARISA 41222, GREECE.; TSAKOS, ELIAS; XYDIAS, EMMANOUIL M.; BIMPA, KANELINA, EMBRYOCLIN, THESSALONIKI, GREECE.; XYDIAS, EMMANOUIL M.; ZIOGAS, APOSTOLOS C., UNIV THESSALY, SCH HLTH SCI, FAC MED, LARISA, GREECE.; SIOUTAS, ANGELOS, PRIVATE PRACTICE, THESSALONIKI, GREECE.; ZARAMPOUKA, KATERINA, ISTODIEREVNITIKI SA, PATHOL DEPT, THESSALONIKI, GREECE.;…	WE PRESENT THE CASE OF A 54-YEAR-OLD WOMAN DIAGNOSED WITH UTERINE LEIOMYOSARCOMA THAT PRODUCED BETA-HUMAN CHORIONIC GONADOTROPIN (BETA-HCG), EVIDENT BY BOTH SERUM AND IMMUNOHISTOLOGIC EXAMINATION. BASED ON THIS AND SIMILAR CASES FROM THE AVAILABLE LITERATURE, BETA-HCG-PRODUCING SARCOMAS TEND TO HAVE POORER PROGNOSIS, INDICATING THAT BETA-HCG COULD POTENTIALLY BE USED AS A MARKER OF DISEASE STATUS…	111 RIVER ST, HOBOKEN 07030-5774, NJ USA	UNIVERSITY OF THESSALY	E06322	ZIOGASAPO@HOTMAIL.COM		2024-01-01	10.1002/ccr3.6322	4P4KQ									2050-0904	CLIN. CASE REP.	CLINICAL CASE REPORTS	ENGLISH		SEP		23	9	GREEN PUBLISHED	TSAKOS, ELIAS/0000-0003-0972-2133 XYDIAS, EMMANOUIL M./0000-0001-8961-7709 ZIOGAS, APOSTOLOS/0000-0002-3377-6935 TAMPAKOUDIS, GEORGIOS/0000-0002-7117-7175			WILEY	GENERAL \& INTERNAL MEDICINE	TSAKOS, ELIAS/IXW-8785-2023 XYDIAS, EMMANOUIL M./AEX-9308-2022 ZIOGAS, APOSTOLOS/AAD-4594-2022		0	UTERINE MALIGNANT LEIOMYOSARCOMA ASSOCIATED WITH HIGH LEVELS OF SERUM BETA-HUMAN CHORIONIC GONADOTROPIN: A case report	ARTICLE	WOS000855364500001	0	0	10	MEDICINE, GENERAL \& INTERNAL	EMERGING SOURCES CITATION INDEX (ESCI)	2022	ZIOGAS, AC (CORRESPONDING AUTHOR), ROUSVELT ST 24, LARISA 41222, GREECE	ISI
BASANOO LS;BAHALL V;MOHAMMED S	UTERINE LEIOMYOSARCOMA; LEIOMYOMA; PULMONARY METASTASES; MAGNETIC; RESONANCE IMAGING; IMMUNOHISTOCHEMISTRY; LACTATE DEHYDROGENASE;; CARIBBEAN; CASE REPORT	SARCOMA	BASANOO, LS (CORRESPONDING AUTHOR), SANGRE GRANDE HOSP, ANAESTHET DEPT, INTENS CARE UNIT, SANGRE GRANDE, TRINIDAD TOBAGO.; BASANOO, LAESHELLE S.; MOHAMMED, SALMA, SANGRE GRANDE HOSP, ANAESTHET DEPT, INTENS CARE UNIT, SANGRE GRANDE, TRINIDAD TOBAGO.; BAHALL, VISHAL, UNIV WEST INDIES, OBSTET \& GYNAECOL, ST AUGUSTINE, TRINIDAD TOBAGO.; BAHALL, VISHAL, SAN FERNANDO GEN HOSP, OBSTET \& GYNAECOL, SAN …	UTERINE LEIOMYOSARCOMAS ARE AN EXTREMELY RARE SUBTYPE OF UTERINE MALIGNANCY. THIS IS A CASE REPORT OF A 47 -YEAR-OLD WOMAN WHOSE UNDERLYING UTERINE LEIOMYOSARCOMA MANIFESTED AS ACUTE RESPIRATORY DISTRESS SECONDARY TO PULMONARY METASTASES. WE HIGHLIGHT THAT A COMBINATION OF SUGGESTIVE IMAGING FEATURES AND ELEVATED LACTATE DEHYDROGENASE (LDH) MAY PROMPT ITS DIAGNOSIS, NOTWITHSTANDING THAT HISTOLOGI…	CAMPUS, 4 CRINAN ST, LONDON, N1 9XW, ENGLAND	UNIVERSITY WEST INDIES MONA JAMAICA; UNIVERSITY WEST INDIES SAINT AUGUSTINE		LAESHELLEBASANOO@HOTMAIL.COM		2024-01-01	10.7759/cureus.39101	J5DD0	2168-8184									CUREUS J MED SCI	CUREUS JOURNAL OF MEDICAL SCIENCE	ENGLISH		MAY 16		18	5	GREEN PUBLISHED, GOLD				SPRINGERNATURE	GENERAL \& INTERNAL MEDICINE			0	METASTATIC UTERINE LEIOMYOSARCOMA AS A RARE AND SINISTER CAUSE OF RESPIRATORY DISTRESS: A case report AND LITERATURE REVIEW	REVIEW	WOS001009812400033	0	0	15	MEDICINE, GENERAL \& INTERNAL	EMERGING SOURCES CITATION INDEX (ESCI)	2023	BASANOO, LS (CORRESPONDING AUTHOR), SANGRE GRANDE HOSP, ANAESTHET DEPT, INTENS CARE UNIT, SANGRE GRANDE, TRINIDAD TOBAGO	ISI
KUBO T;SUGITA S;WADA R;KIKUCHI N;IWASAKI M;ITO Y;SUGAWARA H;EMORI M;TANAKA R;HIRANO H;SAITO T;HASEGAWA T	YWHAE REARRANGEMENT; FISH; UTERINE LEIOMYOSARCOMA; C-KIT	ENDOMETRIAL STROMAL SARCOMA; FUSION; TUMORS	HASEGAWA, T (CORRESPONDING AUTHOR), SAPPORO MED UNIV, SCH MED, DEPT SURG PATHOL, CHUO KU, SOUTH 1,WEST 16, SAPPORO, HOKKAIDO 0608543, JAPAN.; KUBO, TERUFUMI; SUGITA, SHINTARO; KIKUCHI, NORIAKI; ITO, YUMIKA; SUGAWARA, TARO; FUJITA, HIROMI; HIRANO, HIROSHI; HASEGAWA, TADASHI, SAPPORO MED UNIV, SCH MED, DEPT SURG PATHOL, CHUO KU, SOUTH 1,WEST 16, SAPPORO, HOKKAIDO 0608543, JAPAN.; WADA, RYUICHI, NIP…	BACKGROUND: UTERINE SARCOMA IS A RARE TUMOR THAT IS OFTEN DIFFICULT TO CLASSIFY BASED ON MORPHOLOGICAL AND IMMUNOHISTOCHEMICAL ANALYSIS ALONE. LIMITED ACCESS TO MOLECULAR BIOLOGICAL ANALYSIS IN ROUTINE PRACTICE WOULD HINDER MAKING A DEFINITIVE DIAGNOSIS. CASE PRESENTATION: IN THIS REPORT, WE DESCRIBE A CASE OF A MESENCHYMAL TUMOR ARISING FROM THE UTERINE CERVIX IN A 52-YEAR-OLD WOMAN. FROM MICROS…	236 GRAYS INN RD, FLOOR 6, LONDON WC1X 8HL, ENGLAND	SAPPORO MEDICAL UNIVERSITY; NIPPON MEDICAL SCHOOL; SAPPORO MEDICAL UNIVERSITY; SAPPORO MEDICAL UNIVERSITY	26	HASETADA@SAPMED.AC.JP		2024-01-01	10.1186/s13000-017-0615-6	EP4EW									1746-1596	DIAGN. PATHOL.	DIAGNOSTIC PATHOLOGY	ENGLISH		MAR 14		10		GREEN PUBLISHED, GOLD				BIOMED CENTRAL LTD	PATHOLOGY			3	UTERINE EPITHELIOID LEIOMYOSARCOMA WITH C-KIT EXPRESSION AND <I>YWHAE</I> GENE REARRANGEMENT: A case report OF A DIAGNOSTIC PITFALL OF UTERINE SARCOMA	ARTICLE	WOS000397334500002	0	3	12	PATHOLOGY	SCIENCE CITATION INDEX EXPANDED (SCI-EXPANDED)	2017	HASEGAWA, T (CORRESPONDING AUTHOR), SAPPORO MED UNIV, SCH MED, DEPT SURG PATHOL, CHUO KU, SOUTH 1,WEST 16, SAPPORO, HOKKAIDO 0608543, JAPAN	ISI
DUFF M;DUSENBERY KE;RODRIGUEZ FJ	PARANEOPLASTIC SYNDROME; ENCEPHALOMYELITIS; LEIOMYOSARCOMA	ANTINEURONAL NUCLEAR AUTOANTIBODIES; BIND	DUFF, M (CORRESPONDING AUTHOR), UNIV MINNESOTA, DEPT THERAPEUT RADIOL, MMC 494,420 DELAWARE ST SE, MINNEAPOLIS, MN 55455 USA.; UNIV MINNESOTA, DEPT THERAPEUT RADIOL, MINNEAPOLIS, MN 55455 USA.; MAYO CLIN ROCHESTER, DEPT LAB MED \& PATHOL, ROCHESTER, MN 55905 USA.	BACKGROUND. THE INCIDENCE OF PARANEOPLASTIC SYNDROMES VARIES WITH TUMOR HISTOLOGY. UTERINE SARCOMAS RARELY CAUSE PARANEOPLASTIC SYNDROMES. FURTHERMORE, PARANEOPLASTIC ENCEPHALOMYELITIS HAS NEVER BEEN REPORTED TO ACCOMPANY A UTERINE LEIOMYOSARCOMA. CASE. A 44-YEAR-OLD FEMALE DEVELOPED AN ANNA-I PARANEOPLASTIC ENCEPHALOMYELITIS AFTER A DIAGNOSIS OF A UTERINE LEIOMYOSARCOMA. CONCLUSION. PARANEOPLAST…	525 B ST, STE 1900, SAN DIEGO, CA 92101-4495 USA	UNIVERSITY OF MINNESOTA SYSTEM; UNIVERSITY OF MINNESOTA TWIN CITIES; MAYO CLINIC		DUFF0118@UMN.EDU		2024-01-01	10.1016/j.ygyno.2006.03.031	089HJ									0090-8258	GYNECOL. ONCOL.	GYNECOLOGIC ONCOLOGY	ENGLISH		SEP		9	3				593-595	ACADEMIC PRESS INC ELSEVIER SCIENCE	ONCOLOGY; OBSTETRICS \& GYNECOLOGY			3	PARANEOPLASTIC ENCEPHALOMYELITIS: A case report AND REVIEW OF THE LITERATURE	REVIEW	WOS000240871000034	0	2	102	ONCOLOGY; OBSTETRICS \& GYNECOLOGY	SCIENCE CITATION INDEX EXPANDED (SCI-EXPANDED)	2006	DUFF, M (CORRESPONDING AUTHOR), UNIV MINNESOTA, DEPT THERAPEUT RADIOL, MMC 494,420 DELAWARE ST SE, MINNEAPOLIS, MN 55455 USA	ISI
BASTU E;AKHAN SE;OZSURMELI M;GALANDAROV H;GUNGOR-UGURLUCAN F;IYIBOZKURT AC	LEIOMYOMA; LEIOMYOSARCOMA; SMOOTH MUSCLE TUMORS; STUMP; UTERINE FIBROID	SMOOTH-MUSCLE; TUMORS	BASTU, E (CORRESPONDING AUTHOR), ISTANBUL UNIV, SCH MED, DEPT OBSTET \& GYNECOL, DIV INFERTIL, TR-34093 ISTANBUL, TURKEY.; BASTU, E.; AKHAN, S. E.; OZSURMELI, M.; GALANDAROV, R.; SOZEN, H.; GUNGOR-UGURLUCAN, F.; IYIBOZKURT, A. C., ISTANBUL UNIV, SCH MED, DEPT OBSTET \& GYNECOL, TR-34093 ISTANBUL, TURKEY.	THE AUTHORS PRESENT SMOOTH MUSCLE TUMORS OF UNCERTAIN MALIGNANT POTENTIAL (STUMP) DIAGNOSIS AND SURGICAL MANAGEMENT OF A SPONTANEOUSLY-RUPTURED DEGENERATED UTERINE FIBROIDS. A 48-YEAR-OLD NULLIPAROUS PRESENTED WITH A TWO-DAY HISTORY OF ABDOMINAL PAIN, BLOATING, CONSTIPATION, AND MENORRHAGIA. WITHIN EIGHT HOURS, HER DISTRESS LEVEL INCREASED. COMPUTED TOMOGRAPHY (CT) SCANNING OF THE ABDOMEN SHOWED …	4900 COTE ST-LUC, APT\#212, MONTREAL, QUEBEC H3W 2H3, CANADA	ISTANBUL UNIVERSITY		ERCAN.BASTU@ISTANBUL.EDU.TR		2024-01-01		160WW									0392-2936	EUR. J. GYNAECOL. ONCOL.	EUROPEAN JOURNAL OF GYNAECOLOGICAL ONCOLOGY	ENGLISH				4	3		BASTU, ERCAN/0000-0003-0810-6195		271-272	I R O G CANADA, INC	ONCOLOGY; OBSTETRICS \& GYNECOLOGY	AKHAN, SULEYMAN ENGIN/AAE-4254-2020 OZSURMELI, MEHMET/AAA-9941-2019 AKHAN, SULEYMAN/AAA-7077-2020 SOZEN, HAMDULLAH/ABB-6538-2020 BASTU, ERCAN/K-5354-2017		3	ACUTE HEMORRHAGE RELATED TO SPONTANEOUS RUPTURE OF AN UTERINE FIBROID: A RARE case report	ARTICLE	WOS000320152200018	0	2	34	ONCOLOGY; OBSTETRICS \& GYNECOLOGY	SCIENCE CITATION INDEX EXPANDED (SCI-EXPANDED)	2013	BASTU, E (CORRESPONDING AUTHOR), ISTANBUL UNIV, SCH MED, DEPT OBSTET \& GYNECOL, DIV INFERTIL, TR-34093 ISTANBUL, TURKEY	ISI
VILLALAIN-GONZALEZ C;TEJERIZO-GARCIA P;LOPEZ-GONZALEZ G;REYES;OLIVER-PEREZ M;JIMENEZ-LOPEZ JS	UTERINE NEOPLASM; VAGINAL NEOPLASM; LEIOMYOSARCOMA; LEIOMYOMA;; METASTASIS; HISTOPATHOLOGY; IMMUNOHISTOCHEMISTRY; CASE REPORT; ADJUVANT; CHEMOTHERAPY; GYNECOLOGY	ENDOMETRIAL STROMAL SARCOMA; UTERINE LEIOMYOSARCOMA; TUMORS; POPULATION;; MANAGEMENT; EXPRESSION; SURVIVAL; UTERUS	JIMÉNEZ-LÓPEZ, JS (CORRESPONDING AUTHOR), HOSP UNIV 12 OCTUBRE, SERV OBSTET \& GYNECOL, AVE CORDOBA S-N, E-28041 MADRID, SPAIN.; VILLALAIN-GONZALEZ, CECILIA; TEJERIZO-GARCIA, ALVARO; LOPEZ-GONZALEZ, GREGORIO; REYES OLIVER-PEREZ, MA.; JIMENEZ-LOPEZ, JESUS S., HOSP UNIV 12 OCTUBRE, SERV OBSTET \& GYNECOL, AVE CORDOBA S-N, E-28041 MADRID, SPAIN.; LOPEZ-GARCIA, PATRICIA, HOSP UNIV 12 OCTUBRE, PATHOL …	BACKGROUND: UTERINE LEIOMYOSARCOMAS ARE VERY RARE AND HIGHLY AGGRESSIVE TUMORS THAT HAVE A HIGH RATE OF RECURRENCE AND POOR PROGNOSIS, EVEN WHEN EARLY DIAGNOSED. DUE TO THEIR RELATIVE RARITY, THERE IS LIMITED RESEARCH ON OPTIMAL MANAGEMENT STRATEGIES. CASE PRESENTATION: A 60-YEAR-OLD WOMAN WITH A HISTORY OF AN ASYMPTOMATIC UTERINE LEIOMYOMA PRESENTED IN OCTOBER 2015 WITH POSTMENOPAUSAL BLEEDING A…	CAMPUS, 4 CRINAN ST, LONDON N1 9XW, ENGLAND	HOSPITAL UNIVERSITARIO 12 DE OCTUBRE; HOSPITAL UNIVERSITARIO 12 DE OCTUBRE	503	JJIMENEZ.HDOC@SALUD.MADRID.ORG		2024-01-01	10.1186/s12885-017-3484-1	FB8XA	1471-2407									BMC CANCER	BMC CANCER	ENGLISH		JUL 26		35		GOLD, GREEN PUBLISHED	JIMENEZ, JESUS S./0000-0002-7286-8656 VILLALAIN, CECILIA/0000-0002-9456-4100 LOPEZ-GONZALEZ, GREGORIO/0000-0002-9722-5139 TEJERIZO-GARCIA, ALVARO/0000-0002-7350-4985 OLIVER PEREZ/0000-0003-3563-1825			BMC	ONCOLOGY	JIMENEZ, JESUS S./H-3630-2019 VILLALAIN, CECILIA/AAW-9826-2021		3	VAGINAL METASTASIS AS THE INITIAL PRESENTATION OF LEIOMYOSARCOMA: A case report	ARTICLE	WOS000406421900002	0	0	17	ONCOLOGY	SCIENCE CITATION INDEX EXPANDED (SCI-EXPANDED)	2017	JIMÉNEZ-LÓPEZ, JS (CORRESPONDING AUTHOR), HOSP UNIV 12 OCTUBRE, SERV OBSTET \& GYNECOL, AVE CORDOBA S-N, E-28041 MADRID, SPAIN	ISI
OZDEMIR E;POYRAZ NY;UZUN B;TURKOLMEZ S	UTERINE LEIOMYOSARCOMA; F-18-FDG PET/CT; CUTANEOUS METASTASES; MUSCULAR; METASTASES	SARCOMA	ÖZDEMIR, E (CORRESPONDING AUTHOR), ATATURK TRAINING \& RES HOSP, DEPT NUCL MED, ANKARA, TURKEY.; OZDEMIR, E.; POYRAZ, N. YILDIRIM; UZUN, B.; TURKOLMEZ, S., ATATURK TRAINING \& RES HOSP, DEPT NUCL MED, ANKARA, TURKEY.	WE REPORT THE CLINICAL VALUE OF FDG PET/CT IMAGING IN A 57-YEAR-OLD WOMAN WHO WAS DIAGNOSED WITH UTERINE LEIMYOSARCOMA 6 YEARS AGO. IN A STAGING PROCEDURE, WHOLE BODY FDG PET/CT DISCLOSES THE PRESENCE OF BOTH LOCAL RECURRENCE AND REMOTE METASTASES AT WIDESPREAD MUSCULOCUTANEOUS SITES, LIVER AND FEMUR. WITH ITS ADVANTAGE OF SCANNING THE WHOLE BODY IN A SINGLE PROCEDURE, WE PROPOSE THE USE OF PET/C…	TRAVESERA DE GARCIA, 17-21, BARCELONA, 08021, SPAIN	ANKARA ATATURK TRAINING \& RESEARCH HOSPITAL		ECINGI@YAHOO.COM		2024-01-01	10.1016/j.remn.2012.09.005	181QV									2253-654X	REV. ESP. MED. NUCL. IMAGEN MOL.	REVISTA ESPANOLA DE MEDICINA NUCLEAR E IMAGEN MOLECULAR	ENGLISH		JUL-AUG		10	4		YILDIRIM, NILUFER/0000-0002-4334-858X OZDEMIR, ELIF/0000-0002-9142-8752		257-259	ELSEVIER DOYMA SL	RADIOLOGY, NUCLEAR MEDICINE \& MEDICAL IMAGING	YILDIRIM, NILUFER/AAC-8828-2020 TURKOLMEZ, SEYDA/JTV-6616-2023		0	FLUORODEOXYGLUCOSE POSITRON EMISSION TOMOGRAPHY/COMPUTED TOMOGRAPHY (FDG PET/CT) FOR THE DETECTION OF SKELETAL MUSCLE AND SKIN METASTASES IN UTERINE LEIOMYOSARCOMA: A case report	ARTICLE	WOS000321684500009	0	1	32	RADIOLOGY, NUCLEAR MEDICINE \& MEDICAL IMAGING	SCIENCE CITATION INDEX EXPANDED (SCI-EXPANDED)	2013	ÖZDEMIR, E (CORRESPONDING AUTHOR), ATATURK TRAINING \& RES HOSP, DEPT NUCL MED, ANKARA, TURKEY	ISI
NAIR RP;SOMANATHAN T;SEBASTIAN P	LEIOMYOSARCOMA; SCARS; UTERINE CANCER; LOCAL NEOPLASM RECURRENCE	WOUND RECURRENCE; LEIOMYOSARCOMA; CANCER; CARCINOMA; SURGERY	NAIR, RP (CORRESPONDING AUTHOR), REG CANC CTR, COLL MED, DIV SURG ONCOL, TRIVANDRUM 695011, KERALA, INDIA.; REG CANC CTR, DIV SURG ONCOL, THIRUVANANTHAPURAM, KERALA, INDIA.; REG CANC CTR, DIV PATHOL, THIRUVANANTHAPURAM, KERALA, INDIA.	BACKGROUND: UTERINE LEIOMYOSARCOMA IS AN AGGRESSIVE TUMOR THAT HAS A PROPENSITY FOR RECURRENCE. MOST OF THE RECURRENCES OCCUR AT EITHER PELVIC OR DISTANT SITES, SUCH AS LUNG OR LIVER. RECURRENCES IN THE LAPAROTOMY SCAR ARE EXTREMELY RARE. CASE: A 52-YEAR-OLD WOMAN UNDERWENT HYSTERECTOMY FOR STAGE I, GRADE 2 UTERINE LEIOMYOSARCOMA. SHE DID NOT RECEIVE ANY ADJUVANT TREATMENT. SHE PRESENTED 2 YEARS …	PO DRAWER 12425 8342 OLIVE BLVD, ST LOUIS, MO 63132 USA			PREMARCC@YAHOO.COM		2024-01-01		055RX	1943-3565								0024-7758	J. REPROD. MED.	JOURNAL OF REPRODUCTIVE MEDICINE	ENGLISH		JUN		10	6				507-509	SCI PRINTERS \& PUBL INC	OBSTETRICS \& GYNECOLOGY			2	SCAR RECURRENCE OF UTERINE SARCOMA - A case report	ARTICLE	WOS000238469200014	0	1	51	OBSTETRICS \& GYNECOLOGY	SCIENCE CITATION INDEX EXPANDED (SCI-EXPANDED)	2006	NAIR, RP (CORRESPONDING AUTHOR), REG CANC CTR, COLL MED, DIV SURG ONCOL, TRIVANDRUM 695011, KERALA, INDIA	ISI
MIOLO G;UCCELLO M;SANTEUFEMIA DA;PES A;BALDINO G;DESSOLE F;CAPOBIANCO G	LEIOMYOSARCOMA; MANDIBULAR; RECURRENCE; TRABECTEDIN	GYNECOLOGIC-ONCOLOGY-GROUP; PROGNOSTIC-FACTORS; PHASE-II; SARCOMAS;; TRABECTEDIN	CAPOBIANCO, G (CORRESPONDING AUTHOR), SASSARI UNIV, DEPT SURG MICROSURG \& MED SCI, GYNECOL \& OBSTET CLIN, SASSARI, ITALY.; MIOLO, G.; UCCELLO, M.; BUONADONNA, A., NATL CANC INST, CTR RIFERIMENTO ONCOL, DIV MED ONCOL B, AVIANO, ITALY.; SANTEUFEMIA, D. A.; BALDINO, G., GEN HOSP, MED ONCOL UNIT, ALGHERO, ITALY.; DESSOLE, F.; CAPOBIANCO, G., SASSARI UNIV, DEPT SURG MICROSURG \& MED SCI, GYNECOL \& …	SARCOMAS REPRESENT 1-2\% OF ALL UTERINE MALIGNANCIES AND LEIOMYOSARCOMAS (LMSS) ARE THE MOST COMMON HISTOLOGICAL SUBTYPE, ACCOUNTING FOR NEARLY 30\% OF ALL UTERINE SARCOMAS. THE DIAGNOSIS IS INCIDENTAL FOLLOWING ROUTINE HYSTERECTOMY, AND THE DISEASE EXHIBITS A HIGH RATE OF RELAPSE AND DISTANT METASTASES. THE MOST COMMON LOCATION FOR METASTASIS IS THE LUNG, WHILE THE FINDING OF BONE METASTASIS IN …	4900 COTE ST-LUC, APT\#212, MONTREAL, QUEBEC H3W 2H3, CANADA	IRCCS AVIANO (CRO); UNIVERSITY OF SASSARI		CAPOBIA@UNISS.IT		2024-01-01	10.12892/ejgo4164.2018	GF0LK						DOCTORATE SCHOOL IN BIOMEDICAL SCIENCES, SPECIALIZATION IN GENDER MEDICINE, MEN, WOMAN AND CHILD OF SASSARI UNIVERSITY (ITALY)	DOCTORATE SCHOOL IN BIOMEDICAL SCIENCES, SPECIALIZATION IN GENDER MEDICINE, MEN, WOMAN AND CHILD OF SASSARI UNIVERSITY (ITALY) SUPPORTED THIS STUDY.		0392-2936	EUR. J. GYNAECOL. ONCOL.	EUROPEAN JOURNAL OF GYNAECOLOGICAL ONCOLOGY	ENGLISH				16	1		BUONADONNA, ANGELA/0000-0002-1930-0308 MIOLO, GIANMARIA/0000-0001-5084-295X PES, GIOVANNI MARIO/0000-0003-3265-2823 SANTEUFEMIA, DAVIDE/0000-0002-9872-9523 DESSOLE, FRANCESCO/0000-0003-3581-2503 CAPOBIANCO, GIAMPIERO/0000-0002-5523-8943		146-148	I R O G CANADA, INC	ONCOLOGY; OBSTETRICS \& GYNECOLOGY	BUONADONNA, ANGELA/ABE-2374-2020 CAPOBIANCO, GIAMPIERO/AAF-1364-2019 MIOLO, GIANMARIA/AAC-2351-2020 PES, GIOVANNI MARIO/AAH-3340-2019		0	RARE LATE MANDIBULAR RECURRENCE OF UTERINE LEIOMYOSARCOMA: A case report	ARTICLE	WOS000431621900030	1	4	39	ONCOLOGY; OBSTETRICS \& GYNECOLOGY	SCIENCE CITATION INDEX EXPANDED (SCI-EXPANDED)	2018	CAPOBIANCO, G (CORRESPONDING AUTHOR), SASSARI UNIV, DEPT SURG MICROSURG \& MED SCI, GYNECOL \& OBSTET CLIN, SASSARI, ITALY	ISI
BARBETAKIS N;PALIOURAS D;ASTERIOU G;KLEONTAS A;ANESTAKIS K;TSILIKAS C		SARCOMA; UTERUS	BARBETAKIS, N (CORRESPONDING AUTHOR), THEAGENIO CANC HOSP, DEPT THORAC SURG, A SIMEONIDI 2, THESSALONIKI 54007, GREECE.; BARBETAKIS, NIKOLAOS; PALIOURAS, DIMITRIOS; ASTERIOU, CHRISTOS; SAMANIDIS, GEORGIOS; TSILIKAS, CHRISTODOULOS, THEAGENIO CANC HOSP, DEPT THORAC SURG, THESSALONIKI 54007, GREECE.; KLEONTAS, ATHANASSIOS, THEAGENIO CANC HOSP, DEPT GEN SURG, THESSALONIKI 54007, GREECE.; ANESTAKIS, D…	BACKGROUND: CUTANEOUS METASTASES IN THE FACIAL REGION OCCUR IN LESS THAN 0.5\% OF PATIENTS WITH METASTATIC CANCER. CASE PRESENTATION: A 52-YEAR-OLD WOMAN WHO ADMITTED WITH A LUNG AND A SKULL SKIN NODULE IS PRESENTED. SHE HAD A KNOWN DIAGNOSIS OF UTERINE LEIOMYOSARCOMA FOLLOWING AN EXTENDED TOTAL HYSTERECTOMY TWO YEARS AGO. EXCISION BIOPSY OF BOTH NODULES REVEALED METASTATIC DISEASE. CONCLUSION: T…	CAMPUS, 4 CRINAN ST, LONDON N1 9XW, ENGLAND		45	NIBARBET@YAHOO.GR DEMTROS@YAHOO.GR CHASTERIOU@YAHOO.GR GSAMANIDIS@YAHOO.GR KLEONTAS@YAHOO.GR ANESTAKI@AUTH.GR KKAPLANIS@YAHOO.GR CTSILIKAS@YAHOO.GR		2024-01-01	10.1186/1477-7819-7-45	452JO									1477-7819	WORLD J. SURG. ONCOL.	WORLD JOURNAL OF SURGICAL ONCOLOGY	ENGLISH		MAY 11		12		GOLD, GREEN PUBLISHED	KLEONTAS, ATHANASIOS/0000-0002-8349-1460 SAMANIDIS, GEORGE/0000-0001-6355-1932 PALIOURAS, DIMITRIOS/0000-0002-0923-6154 ANESTAKIS, DOXAKIS/0000-0001-8004-7666			BMC	ONCOLOGY; SURGERY	KLEONTAS, ATHANASIOS/Y-1217-2018 SAMANIDIS, GEORGE/AAO-8683-2020		19	CUTANEOUS SKULL METASTASIS FROM UTERINE LEIOMYOSARCOMA: A case report	ARTICLE	WOS000266536500001	0	1	7	ONCOLOGY; SURGERY	SCIENCE CITATION INDEX EXPANDED (SCI-EXPANDED)	2009	BARBETAKIS, N (CORRESPONDING AUTHOR), THEAGENIO CANC HOSP, DEPT THORAC SURG, A SIMEONIDI 2, THESSALONIKI 54007, GREECE	ISI
HOLZMANN C;KOCZAN D;LOENING T;ROMMEL B;BULLERDIEK J	UTERINE LEIOMYOSARCOMA; GENETIC ALTERATIONS; RB1; UNIPARENTAL DISOMY;; UPD; LOSS OF HETEROZYGOSITY; LOH; DELETION	COMPARATIVE GENOMIC HYBRIDIZATION; SOFT-TISSUE TUMORS; LEIOMYOMA;; CANCER; HETEROZYGOSITY; CYTOGENETICS; MUTATIONS; DIAGNOSIS; AREAS	BULLERDIEK, J (CORRESPONDING AUTHOR), UNIV ROSTOCK, MED CTR, INST MED GENET, ROSTOCK, GERMANY.; HOLZMANN, CARSTEN; BULLERDIEK, JOERN, UNIV ROSTOCK, MED CTR, INST MED GENET, ROSTOCK, GERMANY.; KOCZAN, DIRK, UNIV ROSTOCK, MED CTR, INST IMMUNOL, ROSTOCK, GERMANY.; LOENING, THOMAS, GERHARD SEIFERT REFERENZZENTRUM, HAMBURG, GERMANY.; ROMMEL, BIRGIT; BULLERDIEK, JOERN, UNIV BREMEN, HUMAN GENET, BREMEN,…	BACKGROUND: UTERINE LEIOMYOSARCOMAS ARE RARE TUMORS WITH ADVERSE PROGNOSIS. RECENTLY, IT HAS BEEN SUGGESTED THAT A POSSIBLE GENETIC SUBGROUP OF THESE TUMORS MIGHT BE CHARACTERIZED BY BI-ALLELIC DELETIONS OF THE RB1 LOCUS. HERE WE REPORT ANOTHER UTERINE LEIOMYOSARCOMA WITH BI-ALLELIC DELETION OF RB1 ALONG WITH OTHER GENETIC ALTERATIONS. CASE REPORT: A 52-YEAR-OLD PATIENT WAS ADMITTED TO THE HOSPIT…	EDITORIAL OFFICE 1ST KM KAPANDRITIOU-KALAMOU RD KAPANDRITI, PO BOX 22, ATHENS 19014, GREECE	UNIVERSITY OF ROSTOCK; UNIVERSITY OF ROSTOCK; UNIVERSITY OF BREMEN		JOERN.BULLERDIEK@MED.UNI-ROSTOCK.DE		2024-01-01	10.21873/anticanres.11559	EW0IN	1791-7530								0250-7005	ANTICANCER RES.	ANTICANCER RESEARCH	ENGLISH		MAY		32	5	BRONZE	HOLZMANN, CARSTEN/0000-0001-7977-9093		2233-2237	INT INST ANTICANCER RESEARCH	ONCOLOGY	HOLZMANN, CARSTEN/B-9254-2008		4	case report: A LOW-GRADE UTERINE LEIOMYOSARCOMA SHOWING MULTIPLE GENETIC ABERRATIONS INCLUDING A BI-ALLELIC LOSS OF THE RETINOBLASTOMA GENE LOCUS, AS WELL AS GERM-LINE UNIPARENTAL DISOMY FOR PART OF THE LONG ARM OF CHROMOSOME 22	ARTICLE	WOS000402173300009	0	4	37	ONCOLOGY	SCIENCE CITATION INDEX EXPANDED (SCI-EXPANDED)	2017	BULLERDIEK, J (CORRESPONDING AUTHOR), UNIV ROSTOCK, MED CTR, INST MED GENET, ROSTOCK, GERMANY	ISI
BERRETTA R;ROLLA M;MERISIO C;GIORDANO GB	LUNG METASTASIS; UNCERTAIN MALIGNANT POTENTIAL; UTERINE SMOOTH MUSCLE; NEOPLASM	UTERUS	BERRETTA, R (CORRESPONDING AUTHOR), UNIV PARMA, DEPT OBSTET \& GYNAECOL, VIA GRAMSCI 14, I-43100 PARMA, ITALY.; BERRETTA, R.; ROLLA, M.; MERISIO, C.; NARDELLI, G. B., UNIV PARMA, DEPT OBSTET \& GYNAECOL, I-43100 PARMA, ITALY.; GIORDANO, G., UNIV PARMA, DEPT ANAT \& HISTOPATHOL, I-43100 PARMA, ITALY.	BASED ON THE DEGREE OF CYTOLOGIC ATYPIA, MITOTIC ACTIVITY, AND OTHER FEATURES, UTERINE SMOOTH MUSCLE TUMORS HAVE HISTORICALLY BEEN GROUPED INTO TWO CLASSES: BENIGN LEIOMYOMAS AND MALIGNANT LEIOMYOSARCOMAS. HOWEVER, THIS SEPARATION HOLDS TRUE MORE IN PRINCIPLE THAN IN PRACTICE BECAUSE THE TUMOR'S BIOLOGICAL POTENTIAL MAY NOT ALWAYS BE DETERMINED WITH CERTAINTY, COMPLICATING DIAGNOSIS, AND THERAPY.…	TWO COMMERCE SQ, 2001 MARKET ST, PHILADELPHIA, PA 19103 USA	UNIVERSITY OF PARMA; UNIVERSITY OF PARMA		RBERRETZ@TIN.IT		2024-01-01	10.1111/j.1525-1438.2007.01125.x	348LE	1525-1438								1048-891X	INT. J. GYNECOL. CANCER	INTERNATIONAL JOURNAL OF GYNECOLOGICAL CANCER	ENGLISH		SEP-OCT		10	5		GIORDANO, GIOVANNA/0000-0003-4357-1287 BERRETTA, ROBERTO/0000-0003-2324-5409		1121-1126	LIPPINCOTT WILLIAMS \& WILKINS	ONCOLOGY; OBSTETRICS \& GYNECOLOGY	GIORDANO, GIOVANNA/AAH-6784-2019		30	UTERINE SMOOTH MUSCLE TUMOR OF UNCERTAIN MALIGNANT POTENTIAL: A THREE-case report	ARTICLE	WOS000259211200036	0	0	18	ONCOLOGY; OBSTETRICS \& GYNECOLOGY	SCIENCE CITATION INDEX EXPANDED (SCI-EXPANDED)	2008	BERRETTA, R (CORRESPONDING AUTHOR), UNIV PARMA, DEPT OBSTET \& GYNAECOL, VIA GRAMSCI 14, I-43100 PARMA, ITALY	ISI
RIZZO A;NIGRO MC;RAMPONI C;PERRONE AM;DE IACO G;BALESTRINI D;DI BENEDETTO J;PANTALEO MA;NANNINI M	UTERINE LEIOMYOSARCOMA; UTERINE SARCOMA; SKULL METASTASIS; UTERINE; CANCER; UTERINE SARCOMA; INTRACRANIAL RECURRENCE	CLINICAL-PRACTICE GUIDELINES; MANAGEMENT; SARCOMA; BRAIN	NANNINI, M (CORRESPONDING AUTHOR), S ORSOLA MALPIGHI UNIV HOSP, MED ONCOL UNIT, BOLOGNA, ITALY.; RIZZO, ALESSANDRO; NIGRO, MARIA CONCETTA; PANTALEO, MARIA ABBONDANZA, UNIV BOLOGNA, S ORSOLA MALPIGHI HOSP, DEPT SPECIALIZED EXPT \& DIAGNOST MED, BOLOGNA, ITALY.; RAMPONI, VANIA, BELLARIA HOSP, AZIENDA USL IRCCS INST NEUROL SCI, DEPT NEUROSURG, BOLOGNA, ITALY.; GALLO, CARMINE, OSPED BELLARIA, ANAT PA…	UTERINE LEIOMYOSARCOMA (ULMS) IS A RARE AND AGGRESSIVE MALIGNANCY WITH POOR CLINICAL OUTCOMES. EVEN WHEN LOCALIZED, ULMS IS ASSOCIATED WITH HIGH RATES OF LOCAL AND DISTANT RECURRENCES THAT ARE USUALLY FATAL. COMMON SITES OF RECURRENCE ARE LUNG, LIVER, PELVIC LYMPH NODES, AND VERTEBRAL AND LONG BONES, THOUGH ATYPICAL PATTERNS OF RECURRENCE HAVE BEEN DESCRIBED. AMONG THEM, INTRACRANIAL RECURRENCE A…	AVENUE DU TRIBUNAL FEDERAL 34, LAUSANNE, CH-1015, SWITZERLAND	UNIVERSITY OF BOLOGNA; IRCCS AZIENDA OSPEDALIERO-UNIVERSITARIA DI BOLOGNA; AUSL DI BOLOGNA; IRCCS AZIENDA OSPEDALIERO-UNIVERSITARIA DI BOLOGNA; AUSL DI BOLOGNA; UNIVERSITY OF BOLOGNA; IRCCS AZIENDA OSPEDALIERO-UNIVERSITARIA DI BOLOGNA	869	MARGHERITA.NANNINI@UNIBO.IT		2024-01-01	10.3389/fonc.2020.00869	MG5XX									2234-943X	FRONT. ONCOL.	FRONTIERS IN ONCOLOGY	ENGLISH		JUN 16		20		GREEN PUBLISHED, GOLD	PERRONE, ANNA MYRIAM/0000-0003-3140-4772 PERRONE, ANNA MYRIAM/0000-0003-3140-4772 PANTALEO, MARIA A/0000-0002-0177-6957 DE IACO, PIERANDREA/0000-0002-8841-6531			FRONTIERS MEDIA SA	ONCOLOGY	PERRONE, ANNA MYRIAM/AAR-9590-2020 PERRONE, ANNA MYRIAM/JED-6362-2023 PANTALEO, MARIA A/AAE-1101-2021 RIZZO, ALESSANDRO/AAD-8360-2022 DE IACO, PIERANDREA/AAO-1269-2021		2	SKULL METASTASIS FROM UTERINE LEIOMYOSARCOMA, A RARE PRESENTATION FOR A RARE TUMOR: A case report AND REVIEW OF THE LITERATURE	REVIEW	WOS000546105800001	0	2	10	ONCOLOGY	SCIENCE CITATION INDEX EXPANDED (SCI-EXPANDED)	2020	NANNINI, M (CORRESPONDING AUTHOR), S ORSOLA MALPIGHI UNIV HOSP, MED ONCOL UNIT, BOLOGNA, ITALY	ISI
BUYUKKURT S;VARDAR MA;ZEREN H;OZGUNEN FT	LEIOMYOSARCOMA; UTERINE INVERSION	PUERPERAL UTERINE INVERSION; MIXED MULLERIAN TUMOR; SARCOMA;; ASSOCIATION; CORPUS	BUYUKKURT, S (CORRESPONDING AUTHOR), CEMALPASA MAH CEVAT YURDAKUL CAD,HANIMELI APT 39, TR-01120 ADANA, TURKEY.; CUKUROVA UNIV, SCH MED, DEPT OBSTET \& GYNECOL, ADANA, TURKEY.; CUKUROVA UNIV, SCH MED, DEPT PATHOL, ADANA, TURKEY.	UTERINE INVERSION IS A RARE COMPLICATION OF THE POSTPARTUM PERIOD, BUT IT IS AN EVEN RARER COMPLICATION OF THE NON-PUERPERAL PERIOD. A 49-YEAR-OLD NULLIPAROUS WOMAN WAS ADMITTED TO THE HOSPITAL WITH THE FOLLOWING COMPLAINTS: ABNORMAL VAGINAL BLEEDING, PAIN, ANURIA AND A MASS PROTRUDING FROM THE VULVA. THE MASS WAS REMOVED BY TWISTING AND A LAPAROTOMY WAS REQUIRED FOR MASSIVE BLEEDING DUE TO THE I…	9600 GARSINGTON RD, OXFORD OX4 2DQ, OXON, ENGLAND	CUKUROVA UNIVERSITY; CUKUROVA UNIVERSITY		SELIMBUYUKKURT@GMAIL.COM		2024-01-01	10.1111/j.1447-0756.2007.00546.x	179WR									1341-8076	J. OBSTET. GYNAECOL. RES.	JOURNAL OF OBSTETRICS AND GYNAECOLOGY RESEARCH	ENGLISH		JUN		16	3		BUYUKKURT, SELIM/0000-0003-0572-254X		402-406	BLACKWELL PUBLISHING	OBSTETRICS \& GYNECOLOGY	BUYUKKURT, SELIM/E-6388-2018		19	NON-PUERPERAL INVERSION OF THE UTERUS CAUSED BY LEIOMYOSARCOMA: A case report AND CLINICAL MANAGEMENT	ARTICLE	WOS000247321600030	0	0	33	OBSTETRICS \& GYNECOLOGY	SCIENCE CITATION INDEX EXPANDED (SCI-EXPANDED)	2007	BUYUKKURT, S (CORRESPONDING AUTHOR), CEMALPASA MAH CEVAT YURDAKUL CAD,HANIMELI APT 39, TR-01120 ADANA, TURKEY	ISI
MOLLO A;RAFFONE A;TRAVAGLINO A;DI;CELLO A;SACCONE G;ZULLO F;DE PLACIDO G	FIBROID; LDH ISOFORMS; SERUM MARKERS; OCCULT MALIGNANCY; SURGICAL; APPROACH; CHOICE OF THERAPY; LEIOMYOMA; MENORRHAGIA; MINIMALLY-INVASIVE; SURGICAL TREATMENTS		RAFFONE, A (CORRESPONDING AUTHOR), UNIV NAPLES FEDERICO II, SCH MED, DEPT NEUROSCI REPROD SCI \& DENT, GYNECOL \& OBSTET UNIT, VIA SERGIO PANSINI 5, I-80131 NAPLES, ITALY.; MOLLO, ANTONIO; RAFFONE, ANTONIO; SACCONE, GABRIELE; ZULLO, FULVIO; DE PLACIDO, GIUSEPPE, UNIV NAPLES FEDERICO II, SCH MED, DEPT NEUROSCI REPROD SCI \& DENT, GYNECOL \& OBSTET UNIT, VIA SERGIO PANSINI 5, I-80131 NAPLES, ITALY.…	BACKGROUNDMORCELLATION OF UNDIAGNOSED UTERINE SARCOMA IS CAUSE OF ABDOMINAL/PELVIC DISSEMINATION, RESIDUAL TUMOR AND RECURRENCE. IN THE PREOPERATIVE EVALUATION OF SUSPECT UTERINE MASSES, MAGNETIC RESONANCE IMAGING (MRI) AND SERUM LACTATE DEHYDROGENASE (LDH) TOTAL ACTIVITY ARE REFERRED TO AS THE MOST EFFECTIVE TOOLS, WHILE COMPUTED TOMOGRAPHY SCAN (CT) AND LDH ISOENZYMES ARE LESS CONSIDERED IN LIT…	CAMPUS, 4 CRINAN ST, LONDON N1 9XW, ENGLAND	UNIVERSITY OF NAPLES FEDERICO II; UNIVERSITY OF NAPLES FEDERICO II; MAGNA GRAECIA UNIVERSITY OF CATANZARO	169	ANTON.RAFFONE@GMAIL.COM		2024-01-01	10.1186/s12905-018-0662-5	GX5LI									1472-6874	BMC WOMENS HEALTH	BMC WOMENS HEALTH	ENGLISH		OCT 19		11		GREEN PUBLISHED, GOLD	RAFFONE, ANTONIO/0000-0001-5443-2333 SACCONE, GABRIELE/0000-0003-0078-2113 DI CELLO, ANNALISA/0000-0002-2454-1413 TRAVAGLINO, ANTONIO/0000-0003-4002-1618 ZULLO, FULVIO/0000-0003-3726-7561 MOLLO, ANTONIO/0000-0002-6828-6389			BMC	PUBLIC, ENVIRONMENTAL \& OCCUPATIONAL HEALTH; OBSTETRICS \& GYNECOLOGY	RAFFONE, ANTONIO/AAA-4943-2019 SACCONE, GABRIELE/K-2792-2018 DI CELLO, ANNALISA/W-9934-2018 TRAVAGLINO, ANTONIO/M-7877-2019 ZULLO, FULVIO/K-3396-2016 MOLLO, ANTONIO/JSL-2389-2023		11	INCREASED LDH5/LDH1 RATIO IN PREOPERATIVE DIAGNOSIS OF UTERINE SARCOMA WITH INCONCLUSIVE MRI AND LDH TOTAL ACTIVITY BUT SUGGESTIVE CT SCAN: A case report	ARTICLE	WOS000447788600002	0	3	18	PUBLIC, ENVIRONMENTAL \& OCCUPATIONAL HEALTH; OBSTETRICS \& GYNECOLOGY	SCIENCE CITATION INDEX EXPANDED (SCI-EXPANDED); SOCIAL SCIENCE CITATION INDEX (SSCI)	2018	RAFFONE, A (CORRESPONDING AUTHOR), UNIV NAPLES FEDERICO II, SCH MED, DEPT NEUROSCI REPROD SCI \& DENT, GYNECOL \& OBSTET UNIT, VIA SERGIO PANSINI 5, I-80131 NAPLES, ITALY	ISI
TAKAHASHI T;MURAKAMI M;OTA K;MIZUNUMA H	SEPSIS; SEPTIC SHOCK; LEIOMYOSARCOMA; SYSTEMIC INFLAMMATORY RESPONSE; SYNDROME	SARCOMAS; SEPSIS	TAKAHASHI, T (CORRESPONDING AUTHOR), FUKUSHIMA MED UNIV, FUKUSHIMA MED CTR CHILDREN \& WOMEN, FUKUSHIMA 9601295, JAPAN.; TAKAHASHI, TOSHIFUMI; OTA, KUNIAKI; MIZUNUMA, HIDEKI, FUKUSHIMA MED UNIV, FUKUSHIMA MED CTR CHILDREN \& WOMEN, FUKUSHIMA 9601295, JAPAN.; MURAKAMI, MAKI, KAMEDA MTG CLIN, CHIBA 2618501, JAPAN.	INTRODUCTION: SEPSIS OR SEPTIC SHOCK, A LIFE-THREATENING CONDITION, IS RARELY REPORTED AS THE INITIAL MANIFESTATION OF UTERINE MALIGNANCY. CASE REPORT: A 43-YEAR-OLD WOMAN CONSULTED OUR HOSPITAL FOR PYREXIA, ANOREXIA, DYSPNEA, AND A MARKEDLY DISTENDED ABDOMEN. COMPUTED TOMOGRAPHY IMAGES SHOWED A LARGE ABDOMINAL TUMOR OCCUPYING ALMOST THE ENTIRE ABDOMINAL CAVITY WITH AN AIR-FLUID LEVEL AND MULTIPL…	112 ROBINSON RD, ROBINSON, SINGAPORE	FUKUSHIMA MEDICAL UNIVERSITY		TOTAKAHA@FMU.AC.JP		2024-01-01	10.31083/j.ceog.2021.01.2187	QB1YU	2709-0094					JSPS KAKENHI [18K09976, 19K10486]; GRANTS-IN-AID FOR SCIENTIFIC RESEARCH [19K10486, 18K09976] FUNDING SOURCE: KAKEN	THIS WORK WAS SUPPORTED BY JSPS KAKENHI GRANT NUMBERS 18K09976 AND 19K10486.		0390-6663	CLIN. EXP. OBSTET. GYNECOL.	CLINICAL AND EXPERIMENTAL OBSTETRICS \& GYNECOLOGY	ENGLISH		FEB 15		14	1	GOLD			203-205	IMR PRESS	OBSTETRICS \& GYNECOLOGY			2	UTERINE LEIOMYOSARCOMA PRESENTING AS SEPTIC SHOCK IN A 43-YEAR-OLD WOMAN: A case report	ARTICLE	WOS000613939700035	0	1	48	OBSTETRICS \& GYNECOLOGY	SCIENCE CITATION INDEX EXPANDED (SCI-EXPANDED)	2021	TAKAHASHI, T (CORRESPONDING AUTHOR), FUKUSHIMA MED UNIV, FUKUSHIMA MED CTR CHILDREN \& WOMEN, FUKUSHIMA 9601295, JAPAN	ISI
TOYOSHIMA M;OKAMURA C;NIIKURA H;ITO K;YAEGASHI N	EPITHELIOID LEIOMYOSARCOMA; CERVICAL LEIOMYOSARCOMA; UTERINE CERVIX;; IMMUNOHISTOCHEMISTRY; CASE REPORT	GYNECOLOGIC-ONCOLOGY-GROUP; UTERUS; PACLITAXEL; THERAPY	TOYOSHIMA, M (CORRESPONDING AUTHOR), TOHOKU UNIV, GRAD SCH MED, DEPT OBSTET \& GYNECOL, 1-1 SEIRYP MACHI, SENDAI, MIYAGI 9808574, JAPAN.; TOHOKU UNIV, GRAD SCH MED, DEPT OBSTET \& GYNECOL, SENDAI, MIYAGI 9808574, JAPAN.	BACKGROUND. EPITHELIOID LEIOMYOSARCOMAS ARISING FROM THE UTERINE CERVIX ARE EXTREMELY RARE NEOPLASMS, WITH ONLY THREE CASES REPORTED IN THE ENGLISH LITERATURE. CASE. A 53-YEAR-OLD JAPANESE WOMAN WAS ADMITTED TO OUR UNIVERSITY HOSPITAL DUE TO MASSIVE VAGINAL BLEEDING FROM A CERVICAL TUMOR. A TOTAL HYSTERECTOMY WITH BILATERAL SALPINGO-OOPHORECTOMY WAS PERFORMED. HISTOLOGICAL FINDINGS, INCLUDING IMM…	525 B ST, STE 1900, SAN DIEGO, CA 92101-4495 USA	TOHOKU UNIVERSITY		M-TOYO@MAIL.TAINS.TOHOKU.AC.JP		2024-01-01	10.1016/j.ygyno.2005.02.028	937TJ	1095-6859								0090-8258	GYNECOL. ONCOL.	GYNECOLOGIC ONCOLOGY	ENGLISH		JUN		10	3				957-960	ACADEMIC PRESS INC ELSEVIER SCIENCE	ONCOLOGY; OBSTETRICS \& GYNECOLOGY			15	EPITHELIOLD LEIOMYOSARCOMA OF THE UTERINE CERVIX: A case report AND REVIEW OF THE LITERATURE	REVIEW	WOS000229948200039	0	2	97	ONCOLOGY; OBSTETRICS \& GYNECOLOGY	SCIENCE CITATION INDEX EXPANDED (SCI-EXPANDED)	2005	TOYOSHIMA, M (CORRESPONDING AUTHOR), TOHOKU UNIV, GRAD SCH MED, DEPT OBSTET \& GYNECOL, 1-1 SEIRYP MACHI, SENDAI, MIYAGI 9808574, JAPAN	ISI
HONEYBUL S;HA T	LEIOMYOSARCOMA; CEREBRAL METASTASES; UTERINE TUMOUR	UTERINE LEIOMYOSARCOMA; SARCOMA; AUTOPSY	HONEYBUL, S (CORRESPONDING AUTHOR), SIR CHARLES GAIRDNER HOSP, DEPT NEUROSURG, PERTH, WA, AUSTRALIA.; HONEYBUL, S., SIR CHARLES GAIRDNER HOSP, DEPT NEUROSURG, PERTH, WA, AUSTRALIA.; HA, THANH, UNIV WESTERN AUSTRALIA, SIR CHARLES GAIRDINER HOSP, PERTH, WA 6009, AUSTRALIA.	UTERINE LEIOMYOSARCOMA IS A RARE TUMOUR WITH AN AGGRESSIVE GROWTH PATTERN. THE PRINCIPLE TREATMENT IS SURGICAL EXCISION BY ABDOMINAL HYSTERECTOMY, HOWEVER, THE RATE OF RECURRENT DISEASE IS HIGH. RADIOTHERAPY AND CHEMOTHERAPY HAVE LIMITED IMPACT ON OVERALL SURVIVAL AND THE PROGNOSIS FOR THOSE PATIENTS WITH RECURRENT DISEASE IS POOR. CEREBRAL METASTASES ARE EXTREMELY UNCOMMON WITH ONLY 14 CASES PUB…	TIERGARTENSTRASSE 17, D-69121 HEIDELBERG, GERMANY	UNIVERSITY OF WESTERN AUSTRALIA; UNIVERSITY OF WESTERN AUSTRALIA		STEPHEN.HONEYBUL@HEALTH.WA.GOV.AU		2024-01-01	10.1007/s00404-008-0717-1	399FA									0932-0067	ARCH. GYNECOL. OBSTET.	ARCHIVES OF GYNECOLOGY AND OBSTETRICS	ENGLISH		MAR		16	3				391-393	SPRINGER HEIDELBERG	OBSTETRICS \& GYNECOLOGY			7	LEIOMYOSARCOMA OF THE UTERUS METASTATIC TO THE BRAIN: A case report	ARTICLE	WOS000262784600024	0	0	279	OBSTETRICS \& GYNECOLOGY	SCIENCE CITATION INDEX EXPANDED (SCI-EXPANDED)	2009	HONEYBUL, S (CORRESPONDING AUTHOR), SIR CHARLES GAIRDNER HOSP, DEPT NEUROSURG, PERTH, WA, AUSTRALIA	ISI
CARTA G;CRISMAN G;MARGIOTTA G;MASTROCOLA N;DI;FONSO A;COLETTI G	UTROSCT; OVARIAN SEX CORD TUMORS; INHIBITIN; CALRETININ	CONSERVATIVE-MANAGEMENT; NEOPLASMS	CRISMAN, G (CORRESPONDING AUTHOR), VIA ANTICA ARISCHIA 12F, I-67100 LAQUILA, ITALY.; CARTA, G.; MASTROCOLA, N.; DI FONSO, A., UNIV AQUILA, DEPT SURG SCI, I-67100 LAQUILA, ITALY.; CRISMAN, G., UNIV AQUILA, DEPT HLTH SCI, I-67100 LAQUILA, ITALY.; MARGIOTTA, G.; COLETTI, G., SAN SALVATORE HOSP, DEPT PATHOL, LAQUILA, ITALY.	UTERINE TUMORS RESEMBLING OVARIAN SEX CORD TUMORS (UTROSCT) ARE RARE, USUALLY BENIGN, POLYPOID OR NODULAR NEOPLASMS WHICH GENERALLY ARISE IN THE FOURTH TO SIXTH DECADE OF LIFE. WE REPORT A CASE OF A 74-YEAR-OLD WOMAN WHO PRESENTED WITH VAGINAL BLEEDING AND REMARKABLE UTERINE ENLARGEMENT. ABDOMINAL HYSTERECTOMY WITH BILATERAL SALPINGO-OOPHORECTOMY WAS PERFORMED AND A DIAGNOSIS OF UTROSCT WAS MADE.…	4900 COTE ST-LUC, APT\#212, MONTREAL, QUEBEC H3W 2H3, CANADA	UNIVERSITY OF L'AQUILA; UNIVERSITY OF L'AQUILA		CRISMAN.GIULIANA@YAHOO.IT		2024-01-01		632BG									0392-2936	EUR. J. GYNAECOL. ONCOL.	EUROPEAN JOURNAL OF GYNAECOLOGICAL ONCOLOGY	ENGLISH				18	4		MARGIOTTA, GABRIELE/0000-0003-4160-5455 CRISMAN, GIULIANA/0000-0001-5456-1573 CARTA, GASPARE/0000-0002-7353-1449		456-458	I R O G CANADA, INC	ONCOLOGY; OBSTETRICS \& GYNECOLOGY			7	UTERINE TUMORS RESEMBLING OVARIAN SEX CORD TUMORS. A case report	ARTICLE	WOS000280394400024	0	2	31	ONCOLOGY; OBSTETRICS \& GYNECOLOGY	SCIENCE CITATION INDEX EXPANDED (SCI-EXPANDED)	2010	CRISMAN, G (CORRESPONDING AUTHOR), VIA ANTICA ARISCHIA 12F, I-67100 LAQUILA, ITALY	ISI
CORCORAN S;HOGAN AM;NEMETH T;BENNANI F;SULLIVAN FJ;KHAN W;BARRY K	SARCOMA; LEIOMYOSARCOMA; UTERINE LEIOMYOSARCOMA; ULMS; METASTASIS;; METASTATIC UTERINE LEIOMYOSARCOMA; SCALP; CUTANEOUS METASTASIS; ATYPICAL; METASTASIS; PROGESTERONE RECEPTOR; PR; P53	SARCOMAS; TUMOR; RECURRENCES; CARCINOMA; RESECTION; SCALP	CORCORAN, S (CORRESPONDING AUTHOR), MAYO GEN HOSP, DEPT SURG, CASTLEBAR, CO MAYO, IRELAND.; CORCORAN, SHANE; HOGAN, AISLING M.; KHAN, WAQAR; BARRY, KEVIN, MAYO GEN HOSP, DEPT SURG, CASTLEBAR, CO MAYO, IRELAND.; NEMETH, TAMAS; BENNANI, FADEL, MAYO GEN HOSP, DEPT HISTOPATHOL, CASTLEBAR, CO MAYO, IRELAND.; SULLIVAN, FRANCIS J., GALWAY UNIV HOSP, DEPT RADIAT ONCOL, GALWAY, IRELAND.	A 54 YEAR OLD LADY PRESENTED FOR ROUTINE EXCISION OF A SCALP LESION THOUGHT CLINICALLY TO REPRESENT A SEBACEOUS CYST OF THE RIGHT OCCIPUT. 4 YEARS EARLIER SHE UNDERWENT TOTAL ABDOMINAL HYSTERECTOMY AND RIGHT SALPINGO-OOPHORECTOMY FOR 3 LARGE UTERINE FIBROIDS. HISTO-PATHOLOGICAL EXAMINATION OF THE HYSTERECTOMY SPECIMEN REVEALED AN INCIDENTAL LOW-GRADE LEIOMYOSARCOMA. STAGING IMAGING WAS NEGATIVE F…	CAMPUS, 4 CRINAN ST, LONDON N1 9XW, ENGLAND	OLLSCOIL NA GAILLIMHE-UNIVERSITY OF GALWAY	85	SHANECORCORAN1@GMAIL.COM		2024-01-01	10.1186/1746-1596-7-85	011AB	1746-1596									DIAGN. PATHOL.	DIAGNOSTIC PATHOLOGY	ENGLISH		JUL 18		42		GREEN PUBLISHED, GOLD	HOGAN, AISLING/0000-0002-8166-732X SULLIVAN, FRANCIS J./0000-0001-5111-5383			BMC	PATHOLOGY			11	ISOLATED CUTANEOUS METASTASIS OF UTERINE LEIOMYOSARCOMA: <I>case report AND REVIEW OF LITERATURE</I>	ARTICLE	WOS000309134600001	0	7	7	PATHOLOGY	SCIENCE CITATION INDEX EXPANDED (SCI-EXPANDED)	2012	CORCORAN, S (CORRESPONDING AUTHOR), MAYO GEN HOSP, DEPT SURG, CASTLEBAR, CO MAYO, IRELAND	ISI
PRABEN P;KIDO H;TERAO Y;TAKAGI T;HAYASHI T;NAITO T;KATO S	GYNECOLOGY; LEIOMYOMA; LETROZOLE; METASTASIS; SMOOTH MUSCLE TUMOR	LEIOMYOSARCOMAS; LEIOMYOMAS; EXPRESSION; VARIANTS; P53	KIDO, H (CORRESPONDING AUTHOR), JUNTENDO UNIV, FAC MED, DEPT GEN MED, 2-1-1 HONGOU,BUNKYO KU, TOKYO 1138421, JAPAN.; PRABEN, PADIACHY; KIDO, HIDENORI; NAITO, TOSHIO, JUNTENDO UNIV, FAC MED, DEPT GEN MED, TOKYO, JAPAN.; KIDO, HIDENORI; KATO, SHUNSUKE, JUNTENDO UNIV, FAC MED, DEPT MED ONCOL, TOKYO, JAPAN.; TERAO, YASUHISA, JUNTENDO UNIV, FAC MED, DEPT GYNECOL, TOKYO, JAPAN.; TAKAGI, TATSUYA, JUNTEN…	A 48-YEAR-OLD WOMAN UNDERWENT TOTAL ABDOMINAL HYSTERECTOMY AND RIGHT SALPINGO-OOPHORECTOMY AND WAS INITIALLY DIAGNOSED WITH A UTERINE LEIOMYOMA AND RIGHT OVARIAN CYSTADENOMA. AFTER 4 YEARS, MULTIPLE PULMONARY METASTASES WERE IDENTIFIED, AND TREATMENT WITH GONADOTROPIN-RELEASING HORMONE AGONISTS WAS STARTED, BUT STOPPED LATER DUE TO DISEASE PROGRESSION. THE PATIENT DEVELOPED DYSPNEA AND UNDERWENT …	111 RIVER ST, HOBOKEN 07030-5774, NJ USA	JUNTENDO UNIVERSITY; JUNTENDO UNIVERSITY; JUNTENDO UNIVERSITY; JUNTENDO UNIVERSITY; JUNTENDO UNIVERSITY; JUNTENDO UNIVERSITY		H.KIDO.QS@JUNTENDO.AC.JP		2024-01-01	10.1111/jog.15777	X3TF8	1447-0756			AUG 2023		THE AUTHORS WOULD LIKE TO THANK FORTE SCIENCE COMMUNICATIONS () FOR ENGLISH LANGUAGE EDITING.	THE AUTHORS WOULD LIKE TO THANK FORTE SCIENCE COMMUNICATIONS () FOR ENGLISH LANGUAGE EDITING.		1341-8076	J. OBSTET. GYNAECOL. RES.	JOURNAL OF OBSTETRICS AND GYNAECOLOGY RESEARCH	ENGLISH		NOV		12	11	HYBRID	KIDO, HIDENORI/0000-0001-9494-953X		2771-2776	WILEY	OBSTETRICS \& GYNECOLOGY			0	LONG-TERM EFFECT OF LETROZOLE ON METASTATIC UTERINE SMOOTH MUSCLE TUMORS OF UNCERTAIN MALIGNANT POTENTIAL: A case report	ARTICLE	WOS001077037400001	0	0	49	OBSTETRICS \& GYNECOLOGY	SCIENCE CITATION INDEX EXPANDED (SCI-EXPANDED)	2023	KIDO, H (CORRESPONDING AUTHOR), JUNTENDO UNIV, FAC MED, DEPT GEN MED, 2-1-1 HONGOU,BUNKYO KU, TOKYO 1138421, JAPAN	ISI
STRICKLAND KC;NUCCI MR;ESSELEN MG;CHOPRA S;GEORGE S;HOWITT BE	SOLITARY FIBROUS TUMOR; UTERUS; LUNG; METASTASIS; IMMUNOHISTOCHEMISTRY;; SPINDLE CELL; MALIGNANT; STAT6	EXPRESSION; PROFILE; FUSION; GENE	HOWITT, BE (CORRESPONDING AUTHOR), BRIGHAM \& WOMENS HOSP, DEPT PATHOL, 75 FRANCIS ST,AMORY 3, BOSTON, MA 02115 USA.; STRICKLAND, KYLE C.; NUCCI, MARISA R.; HOWITT, BROOKE E., BRIGHAM \& WOMENS HOSP, DIV WOMENS \& PERINATAL PATHOL, BOSTON, MA 02115 USA.; ESSELEN, KATHARINE M.; MUTO, MICHAEL G., BRIGHAM \& WOMENS HOSP, DEPT OBSTET \& GYNECOL, DIV GYNECOL PATHOL, BOSTON, MA 02115 USA.; CHOPRA, SAME…	WE DESCRIBE THE CASE OF AN 81-YR-OLD WOMAN WHO PRESENTED WITH BILATERAL PULMONARY NODULES IN THE SETTING OF A LARGE UTERINE MASS, CONCERNING FOR A GYNECOLOGIC MALIGNANCY SUCH AS LEIOMYOSARCOMA. HOWEVER, FINE-NEEDLE ASPIRATION OF A LUNG NODULE REVEALED A SPINDLE CELL NEOPLASM CONSISTENT WITH SOLITARY FIBROUS TUMOR (SFT), A RARE MESENCHYMAL NEOPLASM CHARACTERIZED BY A PATTERNLESS ARCHITECTURE OF SP…	TWO COMMERCE SQ, 2001 MARKET ST, PHILADELPHIA, PA 19103 USA	HARVARD UNIVERSITY; BRIGHAM \& WOMEN'S HOSPITAL; HARVARD UNIVERSITY; BRIGHAM \& WOMEN'S HOSPITAL; HARVARD UNIVERSITY; DANA-FARBER CANCER INSTITUTE		BHOWITT@PARTNERS.ORG		2024-01-01	10.1097/PGP.0000000000000197	CZ2NQ	1538-7151								0277-1691	INT. J. GYNECOL. PATHOL.	INTERNATIONAL JOURNAL OF GYNECOLOGICAL PATHOLOGY	ENGLISH		JAN		14	1	GREEN PUBLISHED	STRICKLAND, KYLE/0000-0003-1636-5277 HOWITT, BROOKE/0000-0002-0309-6680		25-29	LIPPINCOTT WILLIAMS \& WILKINS	OBSTETRICS \& GYNECOLOGY; PATHOLOGY	STRICKLAND, KYLE/Q-7135-2019		16	SOLITARY FIBROUS TUMOR OF THE UTERUS PRESENTING WITH LUNG METASTASES: A case report	ARTICLE	WOS000366942300004	1	5	35	OBSTETRICS \& GYNECOLOGY; PATHOLOGY	SCIENCE CITATION INDEX EXPANDED (SCI-EXPANDED)	2016	HOWITT, BE (CORRESPONDING AUTHOR), BRIGHAM \& WOMENS HOSP, DEPT PATHOL, 75 FRANCIS ST,AMORY 3, BOSTON, MA 02115 USA	ISI
CURCIC A;DJURDJEVIC S;MLADENOVIC-SEGEDI L;GRUJIC Z	UTERINE SARCOMA; CONSERVATIVE TREATMENT; PREGNANCY		CURCIC, A (CORRESPONDING AUTHOR), CLIN CTR VOJVODINA, DEPT GYNECOL \& OBSTET, NOVI SAD, SERBIA.; CURCIC, ALEKSANDAR; DJURDJEVIC, SRDJAN; MLADENOVIC-SEGEDI, LJILJANA; GRUJIC, ZORICA, CLIN CTR VOJVODINA, DEPT GYNECOL \& OBSTET, NOVI SAD, SERBIA.	INTRODUCTION. THE OCCASIONAL CASE OF LEIOMYOSARCOMA IS DIAGNOSED UPON HISTOLOGIC EXAMINATION OF THE SPECIMEN AFTER A PATIENT HAS UNDERGONE A MYOMECTOMY. IN SOME YOUNG AND NULLIPAROUS WOMEN WITH A LOW RISK OF DISEASE RECURRENCE, CONSERVATIVE TREATMENT PROTOCOL SHOULD BE CONSIDERED FOR THE SAKE OF POSSIBLE FERTILITY. CASE REPORT. A 15 YEAR-OLD GIRL HAD AN URGENT OPERATION BECAUSE OF SEVERE BLEEDING…	BOLNICKA BB, SARAJEVO, 71000, BOSNIA \& HERCEG			DRACURCIC@OPEN.TELEKOM.RS		2024-01-01		945TX	1986-8103								1840-2291	HEALTHMED	HEALTHMED	ENGLISH				5	4				1464-1466	DRUNPP-SARAJEVO	GENERAL \& INTERNAL MEDICINE			0	PREGNANCY AND DELIVERY AFTER CONSERVATIVE MANAGEMENT OF THE UTERINE RHABDOMYOSARCOMATOUS ADENOSARCOMA IN ADOLESCENCE - case report	ARTICLE	WOS000304300200058	1	6	6	MEDICINE, GENERAL \& INTERNAL	SCIENCE CITATION INDEX EXPANDED (SCI-EXPANDED)	2012	CURCIC, A (CORRESPONDING AUTHOR), CLIN CTR VOJVODINA, DEPT GYNECOL \& OBSTET, NOVI SAD, SERBIA	ISI
BOSOTEANU M;VODA RI;ASCHIE LA;BALTATESCU GI	CYTOLOGY; DIFFERENTIATION; IMMUNOHISTOCHEMISTRY; MESENCHYMAL TUMOR;; UTERINE LEIOMYOSARCOMA	EXPRESSION; CANCER; TUMOR; P16; P53	VODA, RI (CORRESPONDING AUTHOR), OVIDIUS UNIV CONSTANTA, CTR RES \& DEV MORPHOL \& GENET STUDIES MALIGNANT P, 145 TOMIS AVE, CONSTANTA 900470, ROMANIA.; VODA, RI (CORRESPONDING AUTHOR), ST APOSTLE ANDREW EMERGENCY CTY HOSP, DEPT CLIN PATHOL, CONSTANTA, ROMANIA.; BOSOTEANU, MADALINA; VODA, RALUCA IOANA; ASCHIE, MARIANA; BALTATESCU, GABRIELA IZABELA, SF APOSTOL ANDREI EMERGENCY CTY HOSP, CLIN SERV …	WE REPORT A RARE CASE OF GIANT UTERINE LEIOMYOSARCOMA IN A POSTMENOPAUSAL WOMAN, WHOSE DIAGNOSIS WAS INITIALLY SUSPECTED AT THE EVALUATION OF THE ABDOMINAL EFUSION, AND CONFIRMED AFTER THE PATHOLOGICAL EXAMINATION OF THE UTERUS IN ASSOCIATION WITH THE ANCILLARY TESTS. THE EVALUATION OF THE ABDOMINAL FLUID SHOWED SINGLE OR CLUSTERS OF MALIGNANT, ROUND OR SPINDLE-SHAPED CELLS. ON MICROSCOPIC EXAMIN…	1 OLIVERS YARD, 55 CITY ROAD, LONDON EC1Y 1SP, ENGLAND	OVIDIUS UNIVERSITY; OVIDIUS UNIVERSITY; OVIDIUS UNIVERSITY	2632010X221105224	RALUCA.V1694@YAHOO.RO		2024-01-01	10.1177/2632010X221105224	2M7XX									2632-010X	CLIN. PATHOL.	CLINICAL PATHOLOGY	ENGLISH		JUN		22		GREEN PUBLISHED, GOLD	VODA, RALUCA IOANA/0000-0002-9396-2350 BALTATESCU, GABRIELA IZABELA/0000-0003-1910-9797			SAGE PUBLICATIONS LTD	PATHOLOGY	VODA, RALUCA IOANA/ITW-0258-2023 BALTATESCU, GABRIELA IZABELA/B-6222-2019		1	MORPHOLOGICAL AND ANCILLARY FEATURES OF UTERINE LEIOMYOSARCOMA: case report	ARTICLE	WOS000817909100001	0	1	15	PATHOLOGY	EMERGING SOURCES CITATION INDEX (ESCI)	2022	VODA, RI (CORRESPONDING AUTHOR), OVIDIUS UNIV CONSTANTA, CTR RES \& DEV MORPHOL \& GENET STUDIES MALIGNANT P, 145 TOMIS AVE, CONSTANTA 900470, ROMANIA	ISI
MATSUURA M;YOROZU K;NAGAO S;KUROKAWA S;TAMATE M;AKIMOTO T;SAITO T	LEIOMYOSARCOMA; ERIBULIN; NEUTROPHIL-TO-LYMPHOCYTE RATIO; PLATELET-TO; LYMPHOCYTE RATIO	CHEMOTHERAPY; PROGNOSIS	MATSUURA, M (CORRESPONDING AUTHOR), SAPPORO MED UNIV, DEPT OBSTET \& GYNECOL, S1 W17,CHUO KU, SAPPORO 0608543, JAPAN.; MATSUURA, MOTOKI; YOROZU, KAZUMA; NAGAO, SACHIKO; KUROKAWA, SHOKO; TAMATE, MASATO; AKIMOTO, TAISHI; SAITO, TSUYOSHI, SAPPORO MED UNIV, DEPT OBSTET \& GYNECOL, SAPPORO, HOKKAIDO 0608556, JAPAN.; MATSUURA, MOTOKI, SAPPORO MED UNIV, DEPT OBSTET \& GYNECOL, S1 W17,CHUO KU, SAPPORO 06…	UTERINE LEIOMYOSARCOMA (LMS) IS A GYNECOLOGICAL MALIGNANCY WITH AN EXTREMELY POOR PROGNOSIS. MULTIPLE NEW THERAPEUTIC AGENTS, INCLUDING PAZOPANIB, TRABECTEDIN, AND ERIBULIN, HAVE BEEN CLINICALLY APPLIED TO TREAT UTERINE LMS, AND THEIR THERAPEUTIC EFFECTS ARE EXPECTED. WE ENCOUNTERED ONE PATIENT WITH ADVANCED RECURRENT UTERINE LMS WHO ACHIEVED A PARTIAL RESPONSE TO A FOUR-YEAR TREATMENT WITH ERIBU…	STE 800, 230 PARK AVE, NEW YORK, NY 10169 USA	SAPPORO MEDICAL UNIVERSITY	101205	MMATSUURA@SAPMED.AC.JP		2024-01-01	10.1016/j.gore.2023.101205	J4CG7				MAY 2023					2352-5789	GYNECOL. ONCOL. REP.	GYNECOLOGIC ONCOLOGY REPORTS	ENGLISH		JUN		14		GREEN PUBLISHED, GOLD	MATSUURA, MOTOKI/0000-0002-6589-6480			ELSEVIER SCIENCE INC	OBSTETRICS \& GYNECOLOGY	MATSUURA, MOTOKI/AAC-9301-2022		0	THERAPEUTIC EFFICACY OF A FOUR-YEAR TREATMENT WITH ERIBULIN IN A PATIENT WITH UTERINE LEIOMYOSARCOMA: A case report	ARTICLE	WOS001009101800001	1	1	47	OBSTETRICS \& GYNECOLOGY	EMERGING SOURCES CITATION INDEX (ESCI)	2023	MATSUURA, M (CORRESPONDING AUTHOR), SAPPORO MED UNIV, DEPT OBSTET \& GYNECOL, S1 W17,CHUO KU, SAPPORO 0608543, JAPAN	ISI
KIM JY;KIM B	ACTINS; LEIOMYOSARCOMA; MYOGENIN; RECURRENCE; RHABDOMYOSARCOMA; UTERUS	RHABDOID CELLS	KIM, B (CORRESPONDING AUTHOR), INJE UNIV, DEPT PATHOL, HAEUNDAE PAIK HOSP, BUSAN, SOUTH KOREA.; KIM, JI YEON; KIM, BOMI, INJE UNIV, DEPT PATHOL, HAEUNDAE PAIK HOSP, BUSAN, SOUTH KOREA.	OBJECTIVE: RARE DISEASEBACKGROUND: LEIOMYOSARCOMA IS THE MOST COMMON UTERINE SARCOMA. LEIOMYOSARCOMA IS CLASSIFIED INTO CONVENTIONAL LEIO-MYOSARCOMA, EPITHELIOID LEIOMYOSARCOMA, AND MYXOID LEIOMYOSARCOMA. LEIOMYOSARCOMAS WITH RHABDOID FEA-TURES HAVE BEEN RARELY REPORTED. HEREIN, WE REPORT A CASE OF UTERINE LEIOMYOSARCOMA WITH RHABDOID FEATURES.CASE REPORT: A 58-YEAR-OLD KOREAN WOMAN PRESENTED WIT…	150 BROADHOLLOW RD, STE 114, MELVILLE, NY 11747 USA	INJE UNIVERSITY	E939349	DOMABEM96@PAIK.AC.KR		2024-01-01	10.12659/AJCR.939349	H5FV1	1941-5923									AM. J. CASE REP.	AMERICAN JOURNAL OF CASE REPORTS	ENGLISH		MAY 16		27		GREEN PUBLISHED	KIM, BOMI/0000-0003-3776-8622			INT SCIENTIFIC INFORMATION, INC	GENERAL \& INTERNAL MEDICINE			0	CLINICALLY AGGRESSIVE UTERINE EPITHELIOID LEIOMYOSARCOMA WITH RHABDOMYOBLASTIC DIFFERENTIATION AND HIGH PROLIFERATION RATE: A case report	ARTICLE	WOS000996228000001	1	1	24	MEDICINE, GENERAL \& INTERNAL	EMERGING SOURCES CITATION INDEX (ESCI)	2023	KIM, B (CORRESPONDING AUTHOR), INJE UNIV, DEPT PATHOL, HAEUNDAE PAIK HOSP, BUSAN, SOUTH KOREA	ISI
DIMA SO;BACALBASA N;EFTIMIE MA;POPESCU I	PANCREATIC METASTASES; RESECTABLE OLIGOMETASTASES; UTERINE; LEIOMYOSARCOMA	OF-THE-LITERATURE; FINE-NEEDLE-ASPIRATION; MANAGEMENT; SARCOMAS;; AUTOPSY; TUMORS	POPESCU, I (CORRESPONDING AUTHOR), DAN SETLACEC CTR GEN SURG \& LIVER TRANSPLANTAT, FUNDENI CLIN INST, SOSEAUA FUNDENI 258, BUCHAREST 022328, ROMANIA.; DIMA, SIMONA OLIMPIA; EFTIMIE, MIHAI ADRIAN; POPESCU, IRINEL, DAN SETLACEC CTR GEN SURG \& LIVER TRANSPLANTAT, FUNDENI CLIN INST, BUCHAREST 022328, ROMANIA.; BACALBASA, NICOLAE, CAROL DAVILA UNIV MED \& PHARM, BUCHAREST 050474, ROMANIA.	IN THIS REPORT, WE DESCRIBE THE CASE OF A 67-YEAR-OLD WOMAN WITH METASTATIC PANCREATIC UTERINE LEIOMYOSARCOMA. SHE UNDERWENT A TOTAL HYSTERECTOMY AND ADNEXECTOMY IN DECEMBER 2009. THE RESECTED UTERINE SPECIMEN WAS CHARACTERIZED AS A LEIOMYOSARCOMA. THE PATIENT WAS FREE OF DISEASE UNTIL NOVEMBER 2010, WHEN THREE PULMONARY TUMORAL LESIONS DETECTED BY FOLLOW-UP CHEST COMPUTED TOMOGRAPHY WERE DIAGNOS…	236 GRAYS INN RD, FLOOR 6, LONDON WC1X 8HL, ENGLAND	INSTITUTUL CLINIC FUNDENI; CAROL DAVILA UNIVERSITY OF MEDICINE \& PHARMACY	405	IRINEL.POPESCU220@GMAIL.COM		2024-01-01	10.1186/1477-7819-12-405	CB3XM						ROMANIAN - EEA RESEARCH PROGRAMME [EEA-JRP-RO-NO-2013-1-0363]; [PNII-PT-PCCA 90/2012]	THIS MANUSCRIPT HAS BEEN SUPPORTED BY NATIONAL RESEARCH GRANT PNII-PT-PCCA 90/2012 AND BY THE ROMANIAN - EEA RESEARCH PROGRAMME EEA-JRP-RO-NO-2013-1-0363.		1477-7819	WORLD J. SURG. ONCOL.	WORLD JOURNAL OF SURGICAL ONCOLOGY	ENGLISH		DEC 30		17		GREEN PUBLISHED, GOLD	DIMA, SIMONA/0000-0001-5275-8938 BACALBASA, NICOLAE/0000-0001-6189-7964 DIMA, SIMONA/0000-0001-5275-8938 TOMESCU, DANA RODICA/0000-0001-9673-5754 BACALBASA, NICOLAE/0000-0001-8465-5079			BIOMED CENTRAL LTD	ONCOLOGY; SURGERY	BACALBASA, NICOLAE/N-1382-2015 DIMA, SIMONA OLIMPIA/B-8822-2017 DIMA, SIMONA/P-5582-2019 POPESCU, IRINEL/B-3048-2008 EFTIMIE, MIHAI ADRIAN/AAI-7638-2021 BACALBASA, NICOLAE/HJZ-4552-2023 POPESCU, IRINEL/S-9228-2019 DIMA, SIMONA/JAN-6877-2023 TOMESCU, DANA RODICA/J-9941-2013 BACALBASA, NICOLAE/A-4222-2017		6	PANCREATIC METASTASES ORIGINATING FROM UTERINE LEIOMYOSARCOMA: A case report	ARTICLE	WOS000349562700002	0	12	12	ONCOLOGY; SURGERY	SCIENCE CITATION INDEX EXPANDED (SCI-EXPANDED)	2014	POPESCU, I (CORRESPONDING AUTHOR), DAN SETLACEC CTR GEN SURG \& LIVER TRANSPLANTAT, FUNDENI CLIN INST, SOSEAUA FUNDENI 258, BUCHAREST 022328, ROMANIA	ISI
MELONE GA;D'ELIA A;BROGNA C;SALVATI M	BRAIN METASTASIS; LEIOMYOSARCOMA; UTERINE METASTASIS	ONCOLOGY-GROUP; SARCOMA; CARCINOMA; EPIDEMIOLOGY; SURVIVAL; TRIAL	SALVATI, M (CORRESPONDING AUTHOR), VIA CARDINAL AGLIARDI 15, I-00165 ROME, ITALY.; MELONE, GRAZIELLA ANGELINA; D'ELIA, ALESSANDRO; BROGNA, CHRISTIAN, UNIV ROMA LA SAPIENZA, POLICLIN UMBERTO I, DEPT NEUROL SCI, ROME, ITALY.; SALVATI, MAURIZIO, INM NEUROMED IRCCS, DEPT NEUROSURG, POZZILLI, IS, ITALY.	BACKGROUND. WE REPORT A LEIOMYOSARCOMA OF THE UTERUS, AN UNCOMMON TUMOR WITH A VERY AGGRESSIVE COURSE AND POOR PROGNOSIS DUE TO THE FACT THAT, DESPITE COMPLETE RESECTION, IT RECURS WITH MICROMETASTASES. THE MOST COMMON METASTATIC SITES ARE THE LUNG, INTRAPERITONEAL, PELVIC AND PARAAORTIC LYMPH NODES, AND LIVER. BRAIN AND SKULL METASTASES ARE VERY RARE. CASE. A 57-YEAR-OLD WOMAN UNDERWENT A HYSTER…	1 OLIVERS YARD, 55 CITY ROAD, LONDON EC1Y 1SP, ENGLAND	SAPIENZA UNIVERSITY ROME; UNIVERSITY HOSPITAL SAPIENZA ROME; IRCCS NEUROMED		SALVATI.MAURIZIO@LIBERO.IT		2024-01-01		412UY	2038-2529								0300-8916	TUMORI J.	TUMORI JOURNAL	ENGLISH		NOV-DEC		39	6		SALVATI, MAURIZIO/0000-0002-9815-0423 BROGNA, CHRISTIAN/0000-0002-2433-8933 D'ELIA, ALESSANDRO/0000-0002-2070-8335		856-860	SAGE PUBLICATIONS LTD	ONCOLOGY	SALVATI, MAURIZIO/AAC-5215-2022 D'ELIA, ALESSANDRO/R-8651-2019		11	UTERINE LEIOMYOSARCOMA METASTATIC TO THE BRAIN: case report	ARTICLE	WOS000263750900015	0	1	94	ONCOLOGY	SCIENCE CITATION INDEX EXPANDED (SCI-EXPANDED)	2008	SALVATI, M (CORRESPONDING AUTHOR), VIA CARDINAL AGLIARDI 15, I-00165 ROME, ITALY	ISI
QUISPE-VICUNA C;VILLAFUERTE-MANRIQUE C;LOLI-GUEVARA S;ALIAGA R	DOXORUBICIN; HYSTERECTOMY; IFOSFAMIDE; LEIOMYOMA; NEOPLASM METASTASIS	PROGNOSIS	QUISPE-VICUÑA, C (CORRESPONDING AUTHOR), CALLE BUENOS AIRES 125, LIMA, PERU.; QUISPE-VICUNA, CARLOS; VILLAFUERTE-MANRIQUE, SILVIA; LUNA-CHUQUINA, CARLOS; LOLI-GUEVARA, SILVANA, UNIV NACL MAYOR SAN MARCOS, LIMA 1, PERU.; QUISPE-VICUNA, CARLOS; VILLAFUERTE-MANRIQUE, SILVIA; LUNA-CHUQUINA, CARLOS; LOLI-GUEVARA, SILVANA, FAC MED SAN FERNANDO, SOC CIENT SAN FERNANDO, LIMA, PERU.; ALIAGA, ROLIG, HOSP N…	INTRODUCTION: UTERINE LEIOMYOSARCOMA IS A RARE AND HIGHLY AGGRESSIVE SARCOMA, WHICH CAN METASTASIZE MOST FREQUENTLY TO THE LUNG AND LIVER. ITS PROGNOSIS IS POOR, WITH EARLY TOTAL ABDOMINAL HYSTERECTOMY BEING THE FIRST LINE TREATMENT. OTHER ALTERNATIVES ARE CHEMOTHERAPY WITH REGIMENS OF DOXORUBICIN, IFOSFAMIDE OR GEMCITABINE, ALONE OR IN COMBINATION. CASE REPORT: WE PRESENT A 40-YEAR-OLD PERUVIAN …	PLAZA SEGURIDAD SOCIAL S-N, CHICLAYO, 00000, PERU	UNIVERSIDAD NACIONAL MAYOR DE SAN MARCOS	1694	VICUNAS998@GMAIL.COM SILVIA.VILLAFUERTE@UNMSM.EDU.PE CARLOS.LUNA@UNMSM.EDU.PE SILVANA.LOLI@UNMSM.EDU.PE ONCOROLIG@YAHOO.ES		2024-01-01	10.35434/rcmhnaaa.2023.162.1694	P9UI2	2227-4731								2225-5109	REV. CUERPO MED. HOSP. NAC. ALMANZOR AGUINAGA ASENJO	REVISTA DEL CUERPO MEDICO DEL HOSPITAL NACIONAL ALMANZOR AGUINAGA ASENJO	ENGLISH				15	2					HOSPITAL NACL ALMANZOR AGUINAGA ASENJO, ASOC CUERPO MEDICO	GENERAL \& INTERNAL MEDICINE			0	UTERINE LEIOMYOSARCOMA WITH ATYPICAL METASTASIS POST TOTAL HYSTERECTOMY: case report	ARTICLE	WOS001054054300001	0	0	16	MEDICINE, GENERAL \& INTERNAL	EMERGING SOURCES CITATION INDEX (ESCI)	2023	QUISPE-VICUÑA, C (CORRESPONDING AUTHOR), CALLE BUENOS AIRES 125, LIMA, PERU	ISI
SOSA P;CUADRA G;HIDALGO R	CEREBRAL TUMOUR; MENINGIOMA; METASTASIS; UTERINE LEIOMYOSARCOMA	OF-THE-LITERATURE; DURAL METASTASES; BRAIN; MENINGIOMA; RESECTION	SOSA, P (CORRESPONDING AUTHOR), HOSP CENT, SERV NEUROCIRUGIA, MENDOZA, ARGENTINA.; SOSA, PABLO; CUADRA, GABRIELA; HIDALGO, RAUL, HOSP CENT, SERV NEUROCIRUGIA, MENDOZA, ARGENTINA.	BRAIN METASTASES ARE THE MOST COMMONLY SEEN INTRACRANIAL LESIONS IN ADULTS. WHAT IS MORE, MENINGIOMAS ARE THE MOST COMMON PRIMARY INTRACRANIAL TUMOURS AFTER GLIOMAS AND THEIR IMAGING CHARACTERISTICS ARE WELL KNOWN IN BOTH CT AND MRI SCANS. HOWEVER, THERE ARE LESIONS THAT CAN MIMIC MENINGIOMAS IN IMAGING STUDIES, INCLUDING METASTASES OF EXTRA CRANIAL TUMOURS, CONFRONTING US WITH A DIAGNOSTIC AND T…	TRAVESERA DE GARCIA, 17-21, BARCELONA, 08021, SPAIN			DRPABLOSOSA@GMAIL.COM		2024-01-01	10.1016/j.neucir.2017.07.002	FZ7QJ									1130-1473	NEUROCIRUGIA	NEUROCIRUGIA	SPANISH		MAR-APR		19	2				103-106	ELSEVIER DOYMA SL	NEUROSCIENCES \& NEUROLOGY; SURGERY			2	MENINGEAL METASTASIS OF UTERINE LEIOMYOSARCOMA. case report AND LITERATURE REVIEW	REVIEW	WOS000427795700006	0	2	29	NEUROSCIENCES; SURGERY	SCIENCE CITATION INDEX EXPANDED (SCI-EXPANDED)	2018	SOSA, P (CORRESPONDING AUTHOR), HOSP CENT, SERV NEUROCIRUGIA, MENDOZA, ARGENTINA	ISI
INCOGNITO GG;D'URSO G;INCOGNITO C;MICELI A;PALUMBO M	UTERINE NEOPLASMS; SMOOTH MUSCLE TUMOR; LEIOMYOMA; LEIOMYOSARCOMA	UTERUS; LEIOMYOSARCOMAS; EMPHASIS; STUMP	INCOGNITO, GG (CORRESPONDING AUTHOR), UNIV CATANIA, DEPT GEN SURG \& MED SURG SPECIALTIES, I-95125 CATANIA, ITALY.; INCOGNITO, GIOSUE G.; D'URSO, GISELLA; PALUMBO, MARCO, UNIV CATANIA, DEPT GEN SURG \& MED SURG SPECIALTIES, I-95125 CATANIA, ITALY.; INCOGNITO, DALILA, MAGNA GRAECIA UNIV CATANZARO, DEPT MED \& SURG SCI, ANESTHESIA \& INTENS CARE UNIT, CATANZARO, ITALY.; LELLO, CHIARA, UNIV CATANIA,…	UTERINE SMOOTH MUSCLE TUMORS OF UNCERTAIN MALIGNANT POTENTIAL (STUMP) REPRESENT A GROUP OF RARE UTERINE SMOOTH MUS-CLE TUMORS NOT DIAGNOSED UNEQUIVOCALLY AS BENIGN OR MALIGNANT. TO DATA, DIAGNOSTIC CRITERIA, MALIGNANT POTENTIAL, SURGICAL MANAGEMENT, AND FOLLOW-UP OF THESE NEOPLASMS REMAIN CONTROVERSIAL. CONSIDERING THAT STUMP AND LEIOMYOMA ARE NOT SIGNIFICANTLY DIFFERENT IN TERMS OF CLINICAL PRES…	CORSO BRAMANTE 83-85 INT JOURNALS DEPT., 10126 TURIN, ITALY	UNIVERSITY OF CATANIA; MAGNA GRAECIA UNIVERSITY OF CATANZARO; UNIVERSITY OF CATANIA; UNIVERSITY OF MESSINA		GIORDANOINCOGNITO@GMAIL.COM		2024-01-01	10.23736/S2724-606X.22.05126-0	6J1JZ	2724-6450								2724-606X	MINERVA OBSTET. GYNECOL.	MINERVA OBSTETRICS AND GYNECOLOGY	ENGLISH		OCT		30	5		INCOGNITO, GIOSUÈ GIORDANO/0000-0002-1818-0105		466-470	EDIZIONI MINERVA MEDICA	OBSTETRICS \& GYNECOLOGY	INCOGNITO, GIOSUÈ GIORDANO/AHD-0472-2022		4	MANAGEMENT OF A GIANT UTERINE SMOOTH MUSCLE TUMOR OF UNCERTAIN MALIGNANT POTENTIAL IN A 32-YEAR-OLD WOMAN: case report AND REVIEW OF THE LITERATURE	REVIEW	WOS000886586000008	1	2	74	OBSTETRICS \& GYNECOLOGY	EMERGING SOURCES CITATION INDEX (ESCI)	2022	INCOGNITO, GG (CORRESPONDING AUTHOR), UNIV CATANIA, DEPT GEN SURG \& MED SURG SPECIALTIES, I-95125 CATANIA, ITALY	ISI
EL GANI-MESRAR M;BONNEAU C;MICHENET JB;TABAREAU-DELALANDE F	MALIGNANT PECOMA; UTERINE PECOMA; PERIVASCULAR EPITHELIOID CELL TUMOR		TABAREAU-DELALANDE, F (CORRESPONDING AUTHOR), CTR HOSP REG ORLEANS, SERV PATHOL, 1 PORTE MADELEINE,14 AVE HOP, F-45067 ORLEANS 2, FRANCE.; EL GANI-MESRAR, MYRIAM; BONNEAU, CAROLE; MICHENET, PATRICK; GOURVENNEC, JEAN-BAPTISTE; TABAREAU-DELALANDE, FLORE, CTR HOSP REG ORLEANS, SERV PATHOL, 1 PORTE MADELEINE,14 AVE HOP, F-45067 ORLEANS 2, FRANCE.	TUMORS OF THE PERIVASCULAR EPITHELIOID CELLS (PECOMA) OF THE UTERUS ARE RARE MESENCHYMAL TUMORS THAT ARE CHARACTERIZED BY THE EXPRESSION OF BOTH MELANOCYTE AND SMOOTH MUSCLE MARKERS. IT IS OFTEN DIFFICULT TO DISTINGUISH PECOMAS FROM OTHER UTERINE TUMORS: ENDOMETRIAL STROMAL SARCOMA, SMOOTH MUSCLE TUMORS INCLUDING EPITHELIOID TUMORS, MELANOMA AND CLEAR CELL SARCOMA. WE REPORT TWO CASES OF MALIGNAN…	21 STREET CAMILLE DESMOULINS, ISSY, 92789 MOULINEAUX CEDEX 9, FRANCE	CENTRE HOSPITALIER REGIONAL D'ORLEANS		FLORE.DETALANDE@CHR-ORLEANS.FR		2024-01-01	10.1016/j.annpat.2020.06.013	RI1BQ	2213-008X								0242-6498	ANN. PATHOL.	ANNALES DE PATHOLOGIE	FRENCH		FEB		8	1	HYBRID			118-122	MASSON EDITEUR	PATHOLOGY			0	UTERINE MALIGNANT PERIVASCULAR EPITHELIOID CELL TUMOR (PECOMA): TWO case reportS	ARTICLE	WOS000636644100016	1	3	41	PATHOLOGY	SCIENCE CITATION INDEX EXPANDED (SCI-EXPANDED)	2021	TABAREAU-DELALANDE, F (CORRESPONDING AUTHOR), CTR HOSP REG ORLEANS, SERV PATHOL, 1 PORTE MADELEINE,14 AVE HOP, F-45067 ORLEANS 2, FRANCE	ISI
ARTIOLI G;BORGATO L;CALAMELLI S;AZZARELLO G	METASTASES; SARCOMA; UTERINE		ARTIOLI, G (CORRESPONDING AUTHOR), ULSS 13, DEPT MED SCI, ONCOHEMATOL UNIT, VIA L MARIUTTO 76, I-30035 MIRANO, VE, ITALY.; ARTIOLI, GRAZIA; BORGATO, LUCIA; AZZARELLO, GIUSEPPE, ULSS 13, DEPT MED SCI, ONCOHEMATOL UNIT, VENICE, ITALY.; CALAMELLI, SARA, ULSS 13, DEPT CARDIOL, VENICE, ITALY.	BACKGROUND: UTERINE LEIOMYOSARCOMA (LMS) IS A RARE MALIGNANCY OF MESENCHYMAL TISSUES AND IN ADVANCED STAGES ITS PROGNOSIS IS VERY POOR. SURGERY FOLLOWED BY RADIOTHERAPY AND/OR CHEMOTHERAPY IS THE TREATMENT OF CHOICE FOR ADVANCED DISEASE. CARDIAC METASTASES ARE VERY UNCOMMON AND ONLY A FEW CASES HAVE BEEN DESCRIBED TO DATE. CASE: A 55-YEAR-OLD WOMAN WAS REFERRED TO OUR CENTER FOR A UTERINE LMS WIT…	1 OLIVERS YARD, 55 CITY ROAD, LONDON EC1Y 1SP, ENGLAND	ULSS 3 SERENISSIMA; ULSS 3 SERENISSIMA		GRAZIA.ARTIOLI@YAHOO.IT		2024-01-01	10.5301/tj.5000498	EC6YO	2038-2529								0300-8916	TUMORI J.	TUMORI JOURNAL	ENGLISH		NOV		10	2				S90-S92	SAGE PUBLICATIONS LTD	ONCOLOGY			4	UNUSUAL CARDIAC METASTASIS OF UTERINE LEIOMYOSARCOMA: case report AND LITERATURE REVIEW	REVIEW	WOS000388282800027	0	1	102	ONCOLOGY	SCIENCE CITATION INDEX EXPANDED (SCI-EXPANDED)	2016	ARTIOLI, G (CORRESPONDING AUTHOR), ULSS 13, DEPT MED SCI, ONCOHEMATOL UNIT, VIA L MARIUTTO 76, I-30035 MIRANO, VE, ITALY	ISI
ZHAO T;ZHANG X;LIU X;REN M;CHENG Y;WANG J;LUO Z	UTERINE INFLAMMATORY MYOFIBROBLASTIC; INFLAMMATORY MYOFIBROBLASTIC; TUMOR; ALK-IGFBP5 FUSION; CRIZOTINIB; NEUTROPHIL-TO-LYMPHOCYTE RATIO; (NLR)	CELL LUNG-CANCER; SARCOMA; IGFBP5	LUO, ZG (CORRESPONDING AUTHOR), FUDAN UNIV, DEPT GASTROINTESTINAL MED ONCOL, SHANGHAI CANC CTR, SHANGHAI, PEOPLES R CHINA.; LUO, ZG (CORRESPONDING AUTHOR), FUDAN UNIV, SHANGHAI MED COLL, DEPT ONCOL, SHANGHAI, PEOPLES R CHINA.; ZHAO, TING; ZHANG, XIAOWEI; LUO, ZHIGUO, FUDAN UNIV, DEPT GASTROINTESTINAL MED ONCOL, SHANGHAI CANC CTR, SHANGHAI, PEOPLES R CHINA.; ZHANG, XIAOWEI; LUO, ZHIGUO, FUDAN UNIV…	BACKGROUNDAN INFLAMMATORY MYOFIBROBLASTIC TUMOR (IMT) IS A MESENCHYMAL TUMOR WITH A PREVALENCE RANGING FROM 0.04\% TO 0.7\% WORLDWIDE, IN WHICH THE LUNG IS THE MOST COMMON PREDILECTION SITE, ACCOUNTING FOR 33\% OF CASES, FOLLOWED BY THE ABDOMEN, PELVIS, MESENTERY, AND UTERUS. APPROXIMATELY 50\% OF UTERINE IMTS PRESENT AS ANAPLASTIC LYMPHOMA KINASE (ALK) POSITIVE ALONG WITH ALK GENE FUSION, WHICH …	AVENUE DU TRIBUNAL FEDERAL 34, LAUSANNE, CH-1015, SWITZERLAND	FUDAN UNIVERSITY; FUDAN UNIVERSITY; FUDAN UNIVERSITY; FUDAN UNIVERSITY	1147974	LUOZHIGUO88@163.COM		2024-01-01	10.3389/fonc.2023.1147974	C6II0						SHANGHAI ANTICANCER ASSOCIATION PROGRAM [SACA-AX202206]	FUNDING THIS WORK WAS SUPPORTED BY THE SHANGHAI ANTICANCER ASSOCIATION PROGRAM (GRANT NUMBER: SACA-AX202206 TO ZL).		2234-943X	FRONT. ONCOL.	FRONTIERS IN ONCOLOGY	ENGLISH		MAR 23		31		GREEN PUBLISHED, GOLD				FRONTIERS MEDIA SA	ONCOLOGY	CHEN, XIN/IQW-3432-2023 LIU, XINYU/IWD-6630-2023 ZHANG, XIAOWEI/GQH-5387-2022 LIU, BING/JJD-5566-2023 WANG, XU/IAN-4886-2023 WANG, YINING/JQW-2010-2023 ZHANG, JIAYUE/JUF-0129-2023		0	case report: CLINICAL RESPONSE TO ANAPLASTIC LYMPHOMA KINASE INHIBITOR-BASED TARGETED THERAPY IN UTERINE INFLAMMATORY MYOFIBROBLASTIC TUMOR HARBORING <I>ALK-IGFBP5</I> FUSION	ARTICLE	WOS000962927000001	0	1	13	ONCOLOGY	SCIENCE CITATION INDEX EXPANDED (SCI-EXPANDED)	2023	LUO, ZG (CORRESPONDING AUTHOR), FUDAN UNIV, DEPT GASTROINTESTINAL MED ONCOL, SHANGHAI CANC CTR, SHANGHAI, PEOPLES R CHINA	ISI
NAPPI L;SARDO ADS;INDRACCOLO S		ENDOMETRIAL STROMAL SARCOMA; OPERATIVE HYSTEROSCOPY; MALIGNANT-CELLS;; CARCINOMA; WOMEN; RISK; DISSEMINATION; LEIOMYOMAS; MYOMECTOMY; DIAGNOSIS	SARDO, ADS (CORRESPONDING AUTHOR), UNIV NAPLES FEDERICO 2, UNIT GYNECOL \& OBSTET \& PATHOPHYSIOL HUMAN REPROD, VIA PANSINI 5, NAPLES, ITALY.; NAPPI, LUIGI; INDRACCOLO, UGO; BETTOCCHI, STEFANO, UNIV FOGGIA, DEPT SURG SCI, UNIT OBSTET \& GYNAECOL, FOGGIA, ITALY.; SARDO, ATTILIO DI SPIEZIO, UNIV NAPLES FEDERICO 2, UNIT GYNECOL \& OBSTET \& PATHOPHYSIOL HUMAN REPROD, NAPLES, ITALY.	THIS CASE REPORTS THE HYSTEROSCOPIC RESECTION OF AN UNSUSPECTED LEIOMYOSARCOMA OF THE UTERUS IN A 41-YEAR-OLD MULTIPAROUS WOMAN WITH RECURRENT EPISODES OF ABNORMAL UTERINE BLEEDING. THE AVAILABLE LITERATURE ON THIS TOPIC WAS REVIEWED AND THE POTENTIAL IMPLICATIONS OF EXTRAUTERINE SPREAD AFTER THIS PROCEDURE ARE DISCUSSED.	360 PARK AVE SOUTH, NEW YORK, NY 10010-1710 USA	UNIVERSITY OF FOGGIA; UNIVERSITY OF NAPLES FEDERICO II		CDISPIE@TIN.IT		2024-01-01	10.1016/j.jmig.2008.02.003	301IF	1553-4669								1553-4650	J. MIMIM. INVASIVE GYNECOL.	JOURNAL OF MINIMALLY INVASIVE GYNECOLOGY	ENGLISH		MAY-JUN		41	3		INDRACCOLO, UGO/0000-0002-7660-6864 BETTOCCHI, STEFANO/0000-0003-2943-9466 NAPPI, LUIGI/0000-0001-7184-0822 DI SPIEZIO SARDO, ATTILIO/0000-0001-6485-5735		380-383	ELSEVIER SCIENCE INC	OBSTETRICS \& GYNECOLOGY	NAPPI, LUIGI/AAO-1563-2021 INDRACCOLO, UGO/AAU-4020-2020 DI SPIEZIO SARDO, ATTILIO/AAC-1153-2022		7	HYSTEROSCOPIC RESECTION OF UTERINE LEIOMYOSARCOMA: A case report AND LITERATURE REVIEW	REVIEW	WOS000255888900027	0	2	15	OBSTETRICS \& GYNECOLOGY	SCIENCE CITATION INDEX EXPANDED (SCI-EXPANDED)	2008	SARDO, ADS (CORRESPONDING AUTHOR), UNIV NAPLES FEDERICO 2, UNIT GYNECOL \& OBSTET \& PATHOPHYSIOL HUMAN REPROD, VIA PANSINI 5, NAPLES, ITALY	ISI
ABOU CHAKRA R;NAJIB B;ABDALLAH W;AKIKI M;EL KHOURY L;ATOUI A;MOUBARAK M;ATALLAH D	LYMPHOBLASTIC LYMPHOMA; LEIOMYOSARCOMA; UTERINE MASS		ATALLAH, D (CORRESPONDING AUTHOR), ST JOSEPH UNIV BEIRUT, HOTEL DIEU FRANCE UNIV HOSP, DEPT GYNECOL ONCOL \& REPROD MED, BEIRUT, LEBANON.; ABOU CHAKRA, RIM; NAJIB, BERNARD; ABDALLAH, WAEL; MOUBARAK, MALAK; ATALLAH, DAVID, ST JOSEPH UNIV BEIRUT, HOTEL DIEU FRANCE UNIV HOSP, DEPT GYNECOL ONCOL \& REPROD MED, BEIRUT, LEBANON.; AKIKI, MIRA; EL KHOURY, LEA, ST JOSEPH UNIV BEIRUT, HOTEL DIEU FRANCE UNI…	B-CELL LYMPHOBLASTIC LYMPHOMA (LBL) IS A HIGHLY AGGRESSIVE MALIGNANT PROLIFERATION OF LYMPHOBLASTS OF B-ORIGIN GROUPED WITH ACUTE LYMPHOBLASTIC LEUKEMIA. MULTIPLE STUDIES DEMONSTRATED THE VARIOUS SITES OF INVOLVEMENT IN ADULT LBL. THE INVOLVEMENT OF THE UTERUS AS A SITE OF RELAPSE FOR SUCH DISEASE IS RARE. WE HEREIN REPORT THE CASE OF RELAPSED B-CELL LBL MIMICKING ENDOMETRIAL SARCOMA. THE PATIENT…	ALLSCHWILERSTRASSE 10, CH-4009 BASEL, SWITZERLAND	AMERICAN UNIVERSITY OF BEIRUT		DAVID.ATALLAH@GMAIL.COM		2024-01-01	10.1159/000515196	UK7OG									1662-6575	CASE REP. ONCOL.	CASE REPORTS IN ONCOLOGY	ENGLISH				8	2	GOLD, GREEN PUBLISHED	ATALLAH, DAVID/0000-0003-1537-5254 ABDALLAH, WAEL/0000-0001-6322-048X		868-873	KARGER	ONCOLOGY			0	B-CELL LYMPHOBLASTIC LYMPHOMA IN RELAPSE PRESENTING AS A UTERINE MASS: A case report AND REVIEW OF LITERATURE	REVIEW	WOS000692155100027	0	2	14	ONCOLOGY	EMERGING SOURCES CITATION INDEX (ESCI)	2021	ATALLAH, D (CORRESPONDING AUTHOR), ST JOSEPH UNIV BEIRUT, HOTEL DIEU FRANCE UNIV HOSP, DEPT GYNECOL ONCOL \& REPROD MED, BEIRUT, LEBANON	ISI
KLAT J;SIMETKA O;POVYSIL C	CERVICAL NEOPLASM; LAPAROSCOPY; LEIOMYOSARCOMA; RADICAL HYSTERECTOMY;; SENTINEL NODE	UTERINE CERVIX; SARCOMA	KLAT, J (CORRESPONDING AUTHOR), UNIV HOSP, ONCOGYNAECOL CTR, DEPT GYNECOL \& OBSTET, 17 LISTOPADU 1790, OSTRAVA 70852, CZECH REPUBLIC.; KLAT, J.; SIMETKA, O., UNIV HOSP, ONCOGYNAECOL CTR, DEPT GYNECOL \& OBSTET, 17 LISTOPADU 1790, OSTRAVA 70852, CZECH REPUBLIC.; KLAT, J.; SIMETKA, O., OSTRAVA UNIV, DEPT SURG STUDIES, OSTRAVA, CZECH REPUBLIC.; POVYSIL, C., GEN UNIV HOSP, INST PATHOL, PRAGUE, CZECH…	CERVICAL SARCOMAS ARE EXTREMELY RARE NEOPLASMS ASSOCIATED WITH YOUNGER AGE, ADVANCED STAGE, AND POORER PROGNOSIS RELATIVE TO CERVICAL CARCINOMAS. CARCINOSARCOMA IS THE MOST FREQUENTLY OBSERVED CERVICAL SARCOMA SUBTYPE, WHILE LEIOMYOSARCOMAS ARE EXCEEDINGLY RARE SUBTYPES, WITH ONLY A SMALL NUMBER OF CASES REPORTED IN THE ENGLISH LANGUAGE LITERATURE. CERVICAL LEIOMYOSARCOMA PATIENTS PRESENT MOST CO…	4900 COTE ST-LUC, APT\#212, MONTREAL, QUEBEC H3W 2H3, CANADA	UNIVERSITY OF OSTRAVA; UNIVERSITY HOSPITAL OSTRAVA; UNIVERSITY OF OSTRAVA; GENERAL UNIVERSITY HOSPITAL PRAGUE		JAROSLAV.KLAT@FNO.CZ		2024-01-01	10.12892/ejgo4785.2019	JW4SW									0392-2936	EUR. J. GYNAECOL. ONCOL.	EUROPEAN JOURNAL OF GYNAECOLOGICAL ONCOLOGY	ENGLISH				10	6	BRONZE			1093-1095	7847050 CANADA INC	ONCOLOGY; OBSTETRICS \& GYNECOLOGY			0	CERVICAL LEIOMYOSARCOMA TREATED BY RADICAL LAPAROSCOPIC APPROACH: A case report	ARTICLE	WOS000503044100043	0	8	40	ONCOLOGY; OBSTETRICS \& GYNECOLOGY	SCIENCE CITATION INDEX EXPANDED (SCI-EXPANDED)	2019	KLAT, J (CORRESPONDING AUTHOR), UNIV HOSP, ONCOGYNAECOL CTR, DEPT GYNECOL \& OBSTET, 17 LISTOPADU 1790, OSTRAVA 70852, CZECH REPUBLIC	ISI
SERYAKOV A;MAGOMEDOVA Z;SUNTSOVA A;RABUSHKO E;GLUSKER L;ZOLOTOVSKAIA M;BUZDIN M	UTERINE LEIOMYOSARCOMA; REGORAFENIB; RNA SEQUENCING; CANCER GENE FUSION;; PERSONALIZED THERAPY; ONCOBOX; WHOLE-EXOME SEQUENCING; TARGETED; THERAPEUTICS	UTERINE LEIOMYOSARCOMA; EUROPEAN ORGANIZATION; SOFT-TISSUE; C-KIT;; CANCER; ACTIVATION; EXPRESSION; EFFICACY; THERAPY; SARCOMA	BUZDIN, A (CORRESPONDING AUTHOR), SECHENOV FIRST MOSCOW STATE MED UNIV, WORLD CLASS RES CTR, DIGITAL BIODESIGN \& PERSONALIZED HEALTHCARE, MOSCOW, RUSSIA.; BUZDIN, A (CORRESPONDING AUTHOR), MOSCOW INST PHYS \& TECHNOL, LAB TRANSLAT GENOM BIOINFORMAT, DOLGOPRUDNYI, RUSSIA.; BUZDIN, A (CORRESPONDING AUTHOR), RUSSIAN ACAD SCI, SHEMYAKIN OVCHINNIKOV INST BIOORGAN CHEM, MOSCOW, RUSSIA.; BUZDIN, A (COR…	UTERINE LEIOMYOSARCOMA (UL) IS A RARE MALIGNANT TUMOR THAT DEVELOPS FROM THE UTERINE SMOOTH MUSCLE TISSUE. DUE TO THE LOW FREQUENCY AND LACK OF SUFFICIENT DATA FROM CLINICAL TRIALS THERE IS CURRENTLY NO EFFECTIVE TREATMENT THAT IS ROUTINELY ACCEPTED FOR UL. HERE WE REPORT A CASE OF A 65-YEARS-OLD FEMALE PATIENT WITH METASTATIC UL, WHO PROGRESSED ON IFOSFAMIDE AND DOXORUBICIN THERAPY AND DEVELOPED…	AVENUE DU TRIBUNAL FEDERAL 34, LAUSANNE, CH-1015, SWITZERLAND	SECHENOV FIRST MOSCOW STATE MEDICAL UNIVERSITY; SECHENOV FIRST MOSCOW STATE MEDICAL UNIVERSITY; LOMONOSOV MOSCOW STATE UNIVERSITY; MOSCOW INSTITUTE OF PHYSICS \& TECHNOLOGY; RUSSIAN ACADEMY OF SCIENCES; PUSHCHINO SCIENTIFIC CENTER FOR BIOLOGICAL RESEARCH (PSCBI) OF THE RUSSIAN ACADEMY OF SCIENCES; INSTITUTE OF BIOORGANIC CHEMISTRY OF THE RUSSIAN ACADEMY OF SCIENCES	666001	BUZDIN@ONCOBOX.COM		2024-01-01	10.3389/fonc.2021.666001	UT4HM						RUSSIAN SCIENCE FUND [2075-10071]	THE STUDY WAS SUPPORTED BY THE RUSSIAN SCIENCE FUND GRANT 2075-10071.		2234-943X	FRONT. ONCOL.	FRONTIERS IN ONCOLOGY	ENGLISH		AUG 30		59		GREEN PUBLISHED, GOLD	SOROKIN, MAKSIM I/0000-0001-7685-3446 SUNTSOVA, MARIA/0000-0002-0280-4446 MAGOMEDOVA, ZAYNAB/0000-0001-6753-1525			FRONTIERS MEDIA SA	ONCOLOGY	RABUSHKO, ELIZAVETA/IAQ-6896-2023 SOROKIN, MAKSIM I/P-1459-2017 SUNTSOVA, MARIA/O-2056-2013		2	RNA SEQUENCING FOR PERSONALIZED TREATMENT OF METASTATIC LEIOMYOSARCOMA: case report	ARTICLE	WOS000698078500001	1	9	11	ONCOLOGY	SCIENCE CITATION INDEX EXPANDED (SCI-EXPANDED)	2021	BUZDIN, A (CORRESPONDING AUTHOR), SECHENOV FIRST MOSCOW STATE MED UNIV, WORLD CLASS RES CTR, DIGITAL BIODESIGN \& PERSONALIZED HEALTHCARE, MOSCOW, RUSSIA	ISI
BARAHMEH S;SHRATEH ON;JOBRAN L;TANIB I;ALWAHSH MJ	FIBROID; UTERINE LEIOMYOMA; ADOLESCENT; ABDOMINOPELVIC PAIN; MYOMECTOMY;; CASE REPORT	FIBROIDS; DIAGNOSIS; WOMEN; GIRL	SHRATEH, ON (CORRESPONDING AUTHOR), AL QUDS UNIV, FAC MED, JERUSALEM, PALESTINE.; BARAHMEH, SAMER; HAMARSHEH, LYUDMILA; TANIB, IYAS; ALWAHSH, MOHAMMAD J., AL ISTISHARI ARAB HOSP, DEPT OBSTET \& GYNECOL, RAMALLAH, PALESTINE.; BARAHMEH, SAMER; SHRATEH, OADI N.; JOBRAN, AFNAN W. M., AL QUDS UNIV, FAC MED, JERUSALEM, PALESTINE.	INTRODUCTION AND IMPORTANCE: THE MOST FREQUENT BENIGN UTERINE TUMOR IS UTERINE FIBROIDS. APPROXIMATELY, 20 TO 30 \% OF WOMEN BETWEEN THE AGES OF 30 AND 50 HAVE THEM. TEENAGERS DO, HOWEVER, RARELY EXPERIENCE THEM; THE PREVALENCE IS LESS THAN 1 \% IN GENERAL POPULATION. CASE PRESENTATION: WE PRESENT A 17-YEAR-OLD NULLIPAROUS FEMALE WHO WAS ADMITTED TO THE HOSPITAL DUE TO GRADUALLY INCREASING ABDOMI…	THE BOULEVARD, LANGFORD LANE, KIDLINGTON, OXFORD OX5 1GB, OXON, ENGLAND	AL-QUDS UNIVERSITY	108367	SAMER.BARAHMEH@IAH.PS OADI.SHRATEH@STUDENTS.ALQUDS.EDU LYUDMILA.HAMARSHEH@IAH.PS		2024-01-01	10.1016/j.ijscr.2023.108367	J9QH6				JUN 2023					2210-2612	INT. J. SURG. CASE REP.	INTERNATIONAL JOURNAL OF SURGERY CASE REPORTS	ENGLISH		JUN		27		GREEN PUBLISHED, GOLD	SHRATEH, OADI N./0000-0001-7532-1544			ELSEVIER SCI LTD	SURGERY			0	RARE CLINICAL ENTITY OF HUGE LEIOMYOMA UTERI IN A 17-YEAR-OLD ADOLESCENT MANAGED WITH A FERTILITY-SPARING PROCEDURE: case report AND LITERATURE REVIEW	REVIEW	WOS001012894500001	0	0	107	SURGERY	EMERGING SOURCES CITATION INDEX (ESCI)	2023	SHRATEH, ON (CORRESPONDING AUTHOR), AL QUDS UNIV, FAC MED, JERUSALEM, PALESTINE	ISI
ZHI W;ZHENG X;JIN Y	ENDOMETRIAL STROMAL SARCOMA; POSTMENOPAUSAL WOMAN	BCOR; TUMORS; UTERUS	JIN, YL (CORRESPONDING AUTHOR), CAPITAL MED UNIV, BEIJING OBSTET \& GYNECOL HOSP, BEIJING MATERNAL \& CHILD HLTH CARE HOSP, DEPT PATHOL, BEIJING 10006, PEOPLES R CHINA.; ZHI, WENXUE; ZHENG, XINGZHENG; JIN, YULAN, CAPITAL MED UNIV, BEIJING OBSTET \& GYNECOL HOSP, BEIJING MATERNAL \& CHILD HLTH CARE HOSP, DEPT PATHOL, BEIJING 10006, PEOPLES R CHINA.	WE REPORT ON A 50-YEAR-OLD POSTMENOPAUSAL WOMAN WHO PRESENTED WITH ABNORMAL UTERINE BLEEDING AND PELVIC PAIN DUE TO A UTERINE SOLID MASS GREW FROM THE UTERINE FUNDUS TO THE CERVIX AND WITH SO FAR UNDESCRIBED OBVIOUSLY GELATINOUS GROSSLY CHANGE, WHICH WAS SUSPECTED OF MYXOID LEIOMYOSARCOMA IN INTRAOPERATIVE DIAGNOSIS. MORPHOLOGICALLY, THE TUMOR CELLS DISPLAYED HAPHAZARD FASCICLES OF UNIFORM MILD-T…	PO BOX 300-008, ALBANY, AUCKLAND 0752, NEW ZEALAND	CAPITAL MEDICAL UNIVERSITY		74000100@CCMU.EDU.CN		2024-01-01	10.2147/IJWH.S390042	G6IN4						WU JIEPING MEDICAL FOUNDATION [320.6750.2021-21-12]	FUNDING THE STUDY WAS SUPPORTED BY WU JIEPING MEDICAL FOUNDATION (NO. 320.6750.2021-21-12) .		1179-1411	INT. J. WOMENS HEALTH	INTERNATIONAL JOURNAL OF WOMENS HEALTH	ENGLISH				24		GOLD, GREEN PUBLISHED	ZHENG, XINGZHENG/0000-0001-8395-865X ZHI, WENXUE/0000-0002-4632-8023		1701-1708	DOVE MEDICAL PRESS LTD	OBSTETRICS \& GYNECOLOGY			0	ZC3H7B-BCOR HIGH-GRADE ENDOMETRIAL STROMAL SARCOMA WITH A MUCOID GROSSLY FEATURE: A case report AND LITERATURE REVIEW	REVIEW	WOS000990171800001	0	0	14	OBSTETRICS \& GYNECOLOGY	SCIENCE CITATION INDEX EXPANDED (SCI-EXPANDED)	2022	JIN, YL (CORRESPONDING AUTHOR), CAPITAL MED UNIV, BEIJING OBSTET \& GYNECOL HOSP, BEIJING MATERNAL \& CHILD HLTH CARE HOSP, DEPT PATHOL, BEIJING 10006, PEOPLES R CHINA	ISI
HENRY T;FABRE E;BACCAR M	UTERINE; LEIOMYOSARCOMA; TRABECTEDIN; CHEMOTHERAPY; METASTASIS	RECURRENT; CHEMOTHERAPY; DOXORUBICIN	LAMURAGLIA, M (CORRESPONDING AUTHOR), SORBONNE UNIV, HOP BEAUJON, AP HP, CNRS,INSERM,LIB,UMR 7371,UMR S 1146, 15 RUE ECOLE MED ESCALIER A-3 ETAGE, F-75006 PARIS, FRANCE.; HENRY, THEOPHRASTE, LOUIS MOURIER HOSP, AP HP, MED ONCOL UNIT, DEPT MED, F-92700 COLOMBES, FRANCE.; FABRE, ELIZABETH, HOP EUROPEEN GEORGES POMPIDOU, AP HP, DEPT MED ONCOL, F-75908 PARIS, FRANCE.; BACCAR, LAURENT S., LOUIS MOURIE…	TRABECTEDIN (ET-743) IS A MARINE ALKALOID ISOLATED FROM THE CARIBBEAN TUNICATE ECTEINASCIDIA TURBINATA, WITH A CHEMICAL STRUCTURE CHARACTERIZED BY THREE FUSED TETRAHYDROISOQUINOLINE RINGS. IN THE PRESENT CASE REPORT, TWO PATIENTS WITH ADVANCED AND METASTATIC UTERINE LEIOMYOSARCOMAS (ULMS) WITH SIGNIFICANT PROGRESSION-FREE SURVIVAL (PFS) AND OVERALL SURVIVAL (OS) ADMINISTERED TRABECTEDIN AS SECOND…	POB 18179, ATHENS, 116 10, GREECE	ASSISTANCE PUBLIQUE HOPITAUX PARIS (APHP); UNIVERSITE PARIS CITE; HOPITAL UNIVERSITAIRE LOUIS-MOURIER - APHP; HOPITAL UNIVERSITAIRE HOTEL-DIEU - APHP; HOPITAL UNIVERSITAIRE PAUL-BROUSSE - APHP; ASSISTANCE PUBLIQUE HOPITAUX PARIS (APHP); UNIVERSITE PARIS CITE; HOPITAL UNIVERSITAIRE HOTEL-DIEU - APHP; HOPITAL UNIVERSITAIRE EUROPEEN GEORGES-POMPIDOU - APHP; HOPITAL UNIVERSITAIRE PAUL-BROUSSE - APHP;…		MICHELE.LAMURAGLIA@APHP.FR		2024-01-01	10.3892/mco.2019.1797	HN9WW	2049-9469								2049-9450	MOL. CLIN. ONCOL.	MOLECULAR AND CLINICAL ONCOLOGY	ENGLISH		MAR		9	3	GREEN PUBLISHED, GOLD	HENRY, THEOPHRASTE/0000-0003-0672-415X FABRE, ELIZABETH/0000-0002-1244-873X		387-390	SPANDIDOS PUBL LTD	ONCOLOGY			2	LONGER SURVIVAL IN PATIENTS WITH METASTATIC UTERINE LEIOMYOSARCOMA TREATED WITH TRABECTEDIN: A case report	ARTICLE	WOS000460552100011	0	4	10	ONCOLOGY	EMERGING SOURCES CITATION INDEX (ESCI)	2019	LAMURAGLIA, M (CORRESPONDING AUTHOR), SORBONNE UNIV, HOP BEAUJON, AP HP, CNRS,INSERM,LIB,UMR 7371,UMR S 1146, 15 RUE ECOLE MED ESCALIER A-3 ETAGE, F-75006 PARIS, FRANCE	ISI
SANTORO A;ANGELICO G;ARCIUOLO D;INZANI F;FANFANI F;ROMUALDI D;SCAMBIA G;ZANNONI GF	ESMYA; LEIOMYOMA; LEIOMYOSARCOMA; MORCELLATION; ULIPRISTAL ACETATE	LEIOMYOSARCOMA; FIBROIDS	ZANNONI, GF (CORRESPONDING AUTHOR), UNIV CATTOLICA SACRO CUORE, DEPT WOMAN \& CHILD HLTH, WOMAN HLTH AREA, LGO A GEMELLI 8, I-00168 ROME, ITALY.; SANTORO, ANGELA; ANGELICO, GIUSEPPE; ARCIUOLO, DAMIANO; INZANI, FREDIANO; ROMUALDI, DANIELA; SCAMBIA, GIOVANNI; ZANNONI, GIAN FRANCO, UNIV CATTOLICA SACRO CUORE, DEPT WOMAN \& CHILD HLTH, WOMAN HLTH AREA, LGO A GEMELLI 8, I-00168 ROME, ITALY.; FANFANI, …	INTRODUCTION: TO STUDY THE CLINICAL, PATHOLOGICAL AND THERAPEUTIC IMPLICATIONS OF ULIPRISTAL ACETATE (UPA) TREATMENT FAILURE IN PATIENTS AFFECTED BY UTERINE SMOOTH MUSCLE TUMORS. CASE PRESENTATION: TWO PATIENTS AFFECTED BY UTERINE LEIOMYOSARCOMA WERE PREOPERATIVELY DIAGNOSED AS UTERINE LEIOMYOMAS AND, THUS, TREATED CONSERVATIVELY WITH UPA AND MORCELLATION. BOTH PATIENTS EXPERIENCED A WORSENING OF…	TWO COMMERCE SQ, 2001 MARKET ST, PHILADELPHIA, PA 19103 USA	CATHOLIC UNIVERSITY OF THE SACRED HEART; IRCCS POLICLINICO GEMELLI; G D'ANNUNZIO UNIVERSITY OF CHIETI-PESCARA	E11532	GIANFRANCO.ZANNONI@UNICATT.IT		2024-01-01	10.1097/MD.0000000000011532	GR1AS	1536-5964								0025-7974	MEDICINE (BALTIMORE)	MEDICINE	ENGLISH		AUG		17	31	GREEN PUBLISHED, GOLD	SCAMBIA, GIOVANNI/0000-0002-9503-9041 ZANNONI, GIAN FRANCO/0000-0002-4473-7560 SANTORO, ANGELA/0000-0002-6964-5152 FANFANI, FRANCESCO/0000-0003-1991-7284 ARCIUOLO, DAMIANO/0000-0002-3927-985X ANGELICO, GIUSEPPE/0000-0003-4808-2052			LIPPINCOTT WILLIAMS \& WILKINS	GENERAL \& INTERNAL MEDICINE	SCAMBIA, GIOVANNI/K-7539-2016 ANGELICO, GIUSEPPE/C-5840-2018 INZANI, FREDIANO/K-2091-2018 ZANNONI, GIAN FRANCO/AAC-4754-2020 ARCIUOLO, DAMIANO/AAR-3316-2021 SANTORO, ANGELA/AAC-2025-2019 FANFANI, FRANCESCO/Q-1154-2015 SANTORO, ANGELA/AAC-5833-2022 ARCIUOLO, DAMIANO/GNH-6327-2022		5	FAILURE OF ULIPRISTAL ACETATE TREATMENT AS AN INDICATION FOR UTERINE MALIGNANCY TWO case reportS	ARTICLE	WOS000442259200029	0	0	97	MEDICINE, GENERAL \& INTERNAL	SCIENCE CITATION INDEX EXPANDED (SCI-EXPANDED)	2018	ZANNONI, GF (CORRESPONDING AUTHOR), UNIV CATTOLICA SACRO CUORE, DEPT WOMAN \& CHILD HLTH, WOMAN HLTH AREA, LGO A GEMELLI 8, I-00168 ROME, ITALY	ISI
ARMAH HB;PARWANI AV			ARMAH, HB (CORRESPONDING AUTHOR), UNIV PITTSBURGH, MED CTR, DEPT PATHOL, PITTSBURGH, PA 15260 USA.; ARMAH, HENRY B.; PARWANI, ANIL V., UNIV PITTSBURGH, MED CTR, DEPT PATHOL, PITTSBURGH, PA 15260 USA.	BACKGROUND: PERIVASCULAR EPITHELIOID CELL TUMOR (PECOMA), OTHER THAN ANGIOMYOLIPOMA (AML), CLEAR CELL SUGAR TUMOR (CCST), AND LYMPHANGIOLEIOMYOMATOSIS (LAM), IS A VERY RARE MESENCHYMAL TUMOR WITH AN UNPREDICTABLE NATURAL HISTORY. THE UTERUS IS THE MOST PREVALENT REPORTED SITE OF INVOLVEMENT OF PECOMA-NOT OTHERWISE SPECIFIED (PECOMA-NOS). TO THE BEST OF OUR KNOWLEDGE, ABOUT 100 PECOMA-NOS HAVE BEE…	236 GRAYS INN RD, FLOOR 6, LONDON WC1X 8HL, ENGLAND	PENNSYLVANIA COMMONWEALTH SYSTEM OF HIGHER EDUCATION (PCSHE); UNIVERSITY OF PITTSBURGH	45	ARMAHH2@UPMC.EDU PARWANIAV@UPMC.EDU		2024-01-01	10.1186/1746-1596-2-45	V83HX									1746-1596	DIAGN. PATHOL.	DIAGNOSTIC PATHOLOGY	ENGLISH				20		GREEN PUBLISHED, GOLD	PARWANI, ANIL/0000-0002-7616-1666			BIOMED CENTRAL LTD	PATHOLOGY	PARWANI, ANIL/AAH-5464-2020		51	MALIGNANT PERIVASCULAR EPITHELIOID CELL TUMOR (PECOMA) OF THE UTERUS WITH LATE RENAL AND PULMONARY METASTASES: A case report WITH REVIEW OF THE LITERATURE	REVIEW	WOS000205631300045	1	4	2	PATHOLOGY	SCIENCE CITATION INDEX EXPANDED (SCI-EXPANDED)	2007	ARMAH, HB (CORRESPONDING AUTHOR), UNIV PITTSBURGH, MED CTR, DEPT PATHOL, PITTSBURGH, PA 15260 USA	ISI
VASILJEVIC M;STANOJEVIC D;DJUKIC M;HAJRIC A	LEIOMYOSARCOMA UTERI; OVARIAN METASTASES; HYSTERECTOMY	PROGNOSTIC FACTORS; ADJUVANT THERAPY; UTERUS; SARCOMAS; TUMORS	VASILJEVIC, M (CORRESPONDING AUTHOR), OMLADINSKIH BRIGADA ST 7V, BELGRADE 11000, SERBIA.; VASILJEVIC, M.; STANOJEVIC, D.; DJUKIC, M.; HAJRIC, A., UNIV CLIN GYNECOL \& OBSTET NARODNI FRONT, BELGRADE, SERBIA.	A CASE OF INVASIVE LEIOMYOSARCOMA OF THE UTERINE CORPUS WITH RIGHT OVARIAN METASTASES IN A 28-YEAR-OLD WOMAN IS PRESENTED. THE PATIENT WAS SUBMITTED TO SURGERY INCLUDING TOTAL ABDOMINAL HYSTERECTOMY WITH LEFT SALPINGO-OOPHORECTOMY, DISSECTION OF THE PELVIC AND PARAAORTAL LYMPH NODES AND FIXATION OF THE RIGHT OVARY TO THE PSOAS MUSCLE. POSTOPERATIVE RADIATION THERAPY WAS APPLIED. A YEAR AFTER TREA…	4900 COTE ST-LUC, APT\#212, MONTREAL, QUEBEC H3W 2H3, CANADA			DMDNMVAS@EUNET.YU		2024-01-01		259PL									0392-2936	EUR. J. GYNAECOL. ONCOL.	EUROPEAN JOURNAL OF GYNAECOLOGICAL ONCOLOGY	ENGLISH				18	1		DJUKIC, MILAN/0000-0002-7726-4982		98-100	I R O G CANADA, INC	ONCOLOGY; OBSTETRICS \& GYNECOLOGY	DJUKIC, MILAN/GRJ-8268-2022		2	LEIOMYOSARCOMA OF THE UTERINE CORPUS WITH OVARIAN METASTASES IN A 28-YEAR-OLD WOMAN: case report	ARTICLE	WOS000252951100023	0	1	29	ONCOLOGY; OBSTETRICS \& GYNECOLOGY	SCIENCE CITATION INDEX EXPANDED (SCI-EXPANDED)	2008	VASILJEVIC, M (CORRESPONDING AUTHOR), OMLADINSKIH BRIGADA ST 7V, BELGRADE 11000, SERBIA	ISI
ASLAN E;KUZEYLI K;CAKIR E;REIS A	LEIOMYOSARCOMA; SARCAOMA; TEMPORALIS MUSCLE; UTERUS	SOFT-TISSUE SARCOMAS; PAROTID-GLAND	ASLAN, E (CORRESPONDING AUTHOR), KARADENIZ TECH UNIV, SCH MED, DEPT NEUROSURG, TR-61080 TRABZON, TURKEY.; ASLAN, ERHAN; KUZEYLI, KAYHAN; CAKIR, ERTUGRUL, KARADENIZ TECH UNIV, SCH MED, DEPT NEUROSURG, TR-61080 TRABZON, TURKEY.; REIS, ABDUELKADIR, KARADENIZ TECH UNIV, SCH MED, DEPT PATHAL, TR-61080 TRABZON, TURKEY.	LEIOMYOSARCOMAS ARE MALIGNANT TUMORS OF SMOOTH MUSCLE ORIGIN. THESE TUMORS ARE VERY RARE IN THE HEAD AND NECK REGION. THE MAJORITY OF LEIOMYOSARCOMAS OF THE HEAD AND NECK ARISE IN THE PARANASAL SINUSES, ORAL CAVITY, JAWS AND SUPERFICIAL SOFT TISSUES LIKE THE SCALP. A MASS WAS OBSERVED IN THE RIGHT TEMPOROPARIETAL REGION OF THE SCALP OF A 76-YEAR-OLD FEMALE. TWO YEARS BEFORE PRESENTATION, THE PATI…	TASKENT CADDESI 13-4, BAHCELIEVLER, ANKARA 06500, TURKEY	KARADENIZ TECHNICAL UNIVERSITY; KARADENIZ TECHNICAL UNIVERSITY		ARSERHAN@GMAIL.COM		2024-01-01		330MG									1019-5149	TURK. NEUROSURG.	TURKISH NEUROSURGERY	ENGLISH		APR		17	2		ARSLAN, ERHAN/0000-0001-6002-1792		215-218	TURKISH NEUROSURGICAL SOC	NEUROSCIENCES \& NEUROLOGY; SURGERY	ARSLAN, ERHAN/AAL-7639-2021 ÇAKIR, ERTUGRUL/AAW-1783-2021		9	TEMPORALIS MUSCLE METASTASIS OF THE UTERINE LEIOMYOSARCOMA:: A case report	ARTICLE	WOS000257945100020	0	2	18	CLINICAL NEUROLOGY; SURGERY	SCIENCE CITATION INDEX EXPANDED (SCI-EXPANDED)	2008	ASLAN, E (CORRESPONDING AUTHOR), KARADENIZ TECH UNIV, SCH MED, DEPT NEUROSURG, TR-61080 TRABZON, TURKEY	ISI
ABBAS A;DIN NU;KAYANI N	SYNCHRONOUS; ENDOMETRIAL ADENOCARCINOMA; LEIOMYOSARCOMA; CARCINOSARCOMA	UTERINE ADENOCARCINOMA; PRIMARY MALIGNANCIES; TUMORS; OVARY	ABBAS, A (CORRESPONDING AUTHOR), IND HLTH NETWORK, GLOBAL HLTH DIRECTORATE, CTR ESSENTIAL SURG \& ACUTE CARE, KARACHI 74800, SINDH, PAKISTAN.; ABBAS, ALIZEH, AGA KHAN UNIV HOSP, IND HLTH NETWORK, GLOBAL HLTH DIRECTORATE, CTR ESSENTIAL SURG \& ACUTE CARE, KARACHI, PAKISTAN.; DIN, NASIR UD; KAYANI, NAILA, AGA KHAN UNIV HOSP, DEPT PATHOL \& LAB MED, KARACHI, PAKISTAN.	THE MOST COMMON SYNCHRONOUS GYNECOLOGIC MALIGNANCIES ARE ENDOMETRIAL AND OVARIAN CANCERS. HOWEVER, SYNCHRONOUS ENDOMETRIAL ADENOCARCINOMA AND UTERINE LEIOMYOSARCOMA ARE EXTREMELY RARE. WE REPORT THE CASE OF A 50-YR-OLD WOMAN WHO WAS DIAGNOSED WITH CONCOMITANT ENDOMETRIAL ADENOCARCINOMA AND UTERINE LEIOMYOSARCOMA. THE SARCOMATOUS NEOPLASM WAS POSITIVE FOR ANTI-SMOOTH MUSCLE ACTIN AND CD10, AND FOC…	TWO COMMERCE SQ, 2001 MARKET ST, PHILADELPHIA, PA 19103 USA	AGA KHAN UNIVERSITY; AGA KHAN UNIVERSITY		ALIZEHABBAS.RAZA@GMAIL.COM		2024-01-01	10.1097/PGP.0000000000000611	MC3QI	1538-7151								0277-1691	INT. J. GYNECOL. PATHOL.	INTERNATIONAL JOURNAL OF GYNECOLOGICAL PATHOLOGY	ENGLISH		JUL		17	4				373-378	LIPPINCOTT WILLIAMS \& WILKINS	OBSTETRICS \& GYNECOLOGY; PATHOLOGY			1	SYNCHRONOUS WELL-DIFFERENTIATED ENDOMETRIOID ADENOCARCINOMA AND LEIOMYOSARCOMA OF THE UTERUS WITH PULMONARY METASTASIS IN A 50-YR-OLD WOMAN: A case report AND REVIEW OF LITERATURE	REVIEW	WOS000543205500010	1	4	39	OBSTETRICS \& GYNECOLOGY; PATHOLOGY	SCIENCE CITATION INDEX EXPANDED (SCI-EXPANDED)	2020	ABBAS, A (CORRESPONDING AUTHOR), IND HLTH NETWORK, GLOBAL HLTH DIRECTORATE, CTR ESSENTIAL SURG \& ACUTE CARE, KARACHI 74800, SINDH, PAKISTAN	ISI
SHIRAFUJI A;SHINAGAWA A;KUROKAWA T;YOSHIDA Y	ADVANCED LEIOMYOSARCOMA; RADIATION THERAPY; CHEMOTHERAPY; HYPERTHERMIA	GYNECOLOGIC-ONCOLOGY-GROUP; PHASE-II TRIAL; UTERUS; GEMCITABINE;; SARCOMAS; DOXORUBICIN; RECURRENT; CISPLATIN; ETOPOSIDE; DOCETAXEL	YOSHIDA, Y (CORRESPONDING AUTHOR), UNIV FUKUI, FAC MED SCI, DEPT OBSTET \& GYNECOL, 23-3 MATSUOKA SHIMOAIZUKI, EIHEIJI CHO, FUKUI 9101193, JAPAN.; SHIRAFUJI, AYA; SHINAGAWA, AKIKO; KUROKAWA, TETSUJI; YOSHIDA, YOSHIO, UNIV FUKUI, FAC MED SCI, DEPT OBSTET \& GYNECOL, EIHEIJI CHO, FUKUI 9101193, JAPAN.; SHIRAFUJI, AYA, FUKUI AIIKU HOSP, DEPT OBSTET \& GYNECOL, FUKUI, JAPAN.	ADVANCED UTERINE LEIOMYOSARCOMA (LMS) IS A RARE AND EXTREMELY AGGRESSIVE DISEASE. IN PATIENTS WITH ADVANCED AND UNRESECTED UTERINE LMS, MULTIDISCIPLINARY THERAPY IS THE BEST TREATMENT OPTION, ALTHOUGH NO CONSENSUS EXISTS ON THE EFFICACY OF THE TREATMENT. THE PRESENT STUDY DESCRIBES THE CASE OF A 41-YEAR-OLD FEMALE WHO UNDERWENT LAPAROTOMY DUE TO A LARGE UTERINE TUMOR. EXPLORATORY LAPAROTOMY REVEA…	POB 18179, ATHENS, 116 10, GREECE	UNIVERSITY OF FUKUI		YYOSHIDA@U-FUKUI.AC.JP		2024-01-01	10.3892/ol.2014.2193	AL4TI	1792-1082								1792-1074	ONCOL. LETT.	ONCOLOGY LETTERS	ENGLISH		AUG		21	2	GREEN PUBLISHED, GOLD, GREEN SUBMITTED			637-641	SPANDIDOS PUBL LTD	ONCOLOGY			3	LOCALLY-ADVANCED UNRESECTED UTERINE LEIOMYOSARCOMA WITH TRIPLE-MODALITY TREATMENT COMBINING RADIOTHERAPY, CHEMOTHERAPY AND HYPERTHERMIA: A case report	ARTICLE	WOS000339127300026	0	1	8	ONCOLOGY	SCIENCE CITATION INDEX EXPANDED (SCI-EXPANDED)	2014	YOSHIDA, Y (CORRESPONDING AUTHOR), UNIV FUKUI, FAC MED SCI, DEPT OBSTET \& GYNECOL, 23-3 MATSUOKA SHIMOAIZUKI, EIHEIJI CHO, FUKUI 9101193, JAPAN	ISI
BONGIOVANNI A;RIVA N;RICCI M;MERCATALI L;LIVERANI C;LA MANNA F;DE VITA A;CAVALIERE D;PIERI F;OBOLDI D;VERDECCHIA GM;AMADORI D;IBRAHIM T	UTERINE LEIOMYOSARCOMA; SOFT TISSUE SARCOMA; TRABECTEDIN	SOFT-TISSUE SARCOMAS; PHASE-II; THERAPY; TRIAL; CHEMOTHERAPY;; GEMCITABINE; POPULATION; IFOSFAMIDE; DOCETAXEL; UTERUS	BONGIOVANNI, A (CORRESPONDING AUTHOR), IST SCI ROMAGNOLO STUDIO \& CURA TUMORI IRST IRCCS, OSTEONCOL \& RARE TUMORS CTR, MELDOLA, ITALY.; BONGIOVANNI, ALBERTO; RIVA, NADA; RICCI, MARIANNA; MERCATALI, LAURA; LIVERANI, CHIARA; LA MANNA, FEDERICO; DE VITA, ALESSANDRO; AMADORI, DINO; IBRAHIM, TONI, IST SCI ROMAGNOLO STUDIO \& CURA TUMORI IRST IRCCS, OSTEONCOL \& RARE TUMORS CTR, MELDOLA, ITALY.; CAVA…	BACKGROUND: LEIOMYOSARCOMA (LMS) IS AN AGGRESSIVE SOFT TISSUE SARCOMA DERIVED FROM SMOOTH MUSCLE CELLS TYPICALLY OF UTERINE, GASTROINTESTINAL OR SOFT TISSUE ORIGIN. THE PROGNOSIS FOR THIS TUMOR IS POOR, WITH SURVIVAL RATES AMONG THE LOWEST OF ALL SOFT TISSUE SARCOMAS. SURGERY IS THE BEST APPROACH FOR LOCALIZED DISEASE. THE PRINCIPAL ROLE OF CHEMOTHERAPY IS PREVALENTLY IN THE TREATMENT OF METASTAT…	236 GRAYS INN RD, FLOOR 6, LONDON WC1X 8HL, ENGLAND	IRCCS MELDOLA (IRST)	998	ALBERTO.BONGIOVANNI@IRST.EMR.IT		2024-01-01	10.1186/s12885-015-2038-7	CZ1YN									1471-2407	BMC CANCER	BMC CANCER	ENGLISH		DEC 22		35		GOLD, GREEN PUBLISHED	MERCATALI, LAURA/0000-0003-2162-8238 DE VITA, ALESSANDRO/0000-0002-1677-5797 BONGIOVANNI, ALBERTO/0000-0002-3845-4687 LA MANNA, FEDERICO/0000-0003-3644-8395 LIVERANI, CHIARA/0000-0002-4279-1926 CAVALIERE, DAVIDE/0000-0001-8971-5704 IBRAHIM, TONI/0000-0003-0259-4167			BIOMED CENTRAL LTD	ONCOLOGY	MERCATALI, LAURA/J-9154-2016 DE VITA, ALESSANDRO/K-1534-2016 BONGIOVANNI, ALBERTO/J-9802-2018		6	LONG-LASTING ACTIVITY OF TRABECTEDIN IN REFRACTORY UTERINE LEIOMYOSARCOMA: A case report	ARTICLE	WOS000366902100003	0	5	15	ONCOLOGY	SCIENCE CITATION INDEX EXPANDED (SCI-EXPANDED)	2015	BONGIOVANNI, A (CORRESPONDING AUTHOR), IST SCI ROMAGNOLO STUDIO \& CURA TUMORI IRST IRCCS, OSTEONCOL \& RARE TUMORS CTR, MELDOLA, ITALY	ISI
FERNANDO SERRANO-ORTIZ O;ALONSO HERNANDEZ-GOMEZ D;FERNANDO BONILLA C;GARCIA-BURGOS A;LUNA J	UTERINE NEOPLASMS; SMOOTH MUSCLE; MYOMETRIUM; LEIOMYOSARCOMA		HERNÁNDEZ-GÓMEZ, JA (CORRESPONDING AUTHOR), HOSP MIL CENT, UNIDAD GINECOL ONCOL, BOGOTA, COLOMBIA.; FERNANDO SERRANO-ORTIZ, OSCAR; JIMENA SANTANA, DIANA; FERNANDO BONILLA, CARLOS; GARCIA-BURGOS, AMAURY; LUNA, JOAQUIN, CLIN COLSANITAS, DEPT GINECOL ONCOL, BOGOTA, COLOMBIA.; FERNANDO SERRANO-ORTIZ, OSCAR; ALONSO HERNANDEZ-GOMEZ, JAIRO, HOSP MIL CENT, UNIDAD GINECOL ONCOL, BOGOTA, COLOMBIA.; ALONSO …	MYOMETRIAL SMOOTH MUSCLE NEOPLASMS ARE THE MOST COMMON GYNECOLOGIC TUMORS WITH A PREVALENCE OF 70-80\% AT AGE 50. AMONG WOMEN UNDERGOING HYSTERECTOMY OR MYOMECTOMY FOR A SUSPECTED DIAGNOSIS OF LEIOMYOMA, 0.01\% RECEIVE A DIAGNOSIS OF STUMP. CLINICALLY, THE AVERAGE AGE OF PRESENTATION IS BETWEEN 41-48 YEARS. TUMORS RANGING FROM 3 TO 30 CM HAVE BEEN DESCRIBED. SIGNS AND SYMPTOMS ARE SIMILAR TO LEIO…	CALLE 1 NO 9-85, APDO AEREO 17158, BOGOTA, 00000, COLOMBIA			JAIROALONSO84@HOTMAIL.COM		2024-01-01	10.35509/01239015.862	E3GJ9	2346-0199								0123-9015	REV. COLOMB. CANCEROL.	REVISTA COLOMBIANA DE CANCEROLOGIA	ENGLISH		JAN-MAR		16	1	GOLD			114-120	INST NACIONAL CANCEROLOGIA	ONCOLOGY			0	UTERINE SMOOTH MUSCLE TUMOR OF UNCERTAIN MALIGNANT POTENTIAL (STUMP): case report AND LITERATURE REVIEW	REVIEW	WOS000974459000006	0	0	27	ONCOLOGY	EMERGING SOURCES CITATION INDEX (ESCI)	2023	HERNÁNDEZ-GÓMEZ, JA (CORRESPONDING AUTHOR), HOSP MIL CENT, UNIDAD GINECOL ONCOL, BOGOTA, COLOMBIA	ISI
LING F;RUAN S;CHEN H;XIONG D;HAYBAECK J;ZHANG C	ENDOMETRIAL STROMAL SARCOMA; BCOR; LEIOMYOSARCOMA; UTERUS; METASTASES	VARIANT; TUMORS	ZHANG, CW (CORRESPONDING AUTHOR), SOUTHWEST MED UNIV, AFFILIATED HOSP, DEPT PATHOL, LUZHOU 646000, SICHUAN, PEOPLES R CHINA.; HAYBAECK, J (CORRESPONDING AUTHOR), MED UNIV INNSBRUCK, INST PATHOL NEUROPATHOL \& MOL PATHOL, A-6020 INNSBRUCK, AUSTRIA.; LING, FENG; RUAN, SIBEI; XIONG, XIAOMING; ZHANG, CUIWEI, SOUTHWEST MED UNIV, AFFILIATED HOSP, DEPT PATHOL, LUZHOU 646000, SICHUAN, PEOPLES R CHINA.; C…	BACKGROUND: THE COEXISTENCE OF A UTERINE LEIOMYOSARCOMA AND A HIGH-GRADE ENDOMETRIAL STROMAL SARCOMA (HGESS) IS EXTREMELY RARE, ESPECIALLY WHEN ONE OF THE COMPONENTS CAUSES METASTASIS. CASE REPORT: A 46-YEAR OLD FEMALE WITH AGGRAVATED ABDOMINAL PAIN FOR MORE THAN 4 MONTHS WAS DIAGNOSED WITH UTERINE MALIGNANT MESENCHYMAL TUMOR COMPOSED OF PREDOMINANTLY A LEIOMYOSARCOMA (99\%) AND A MINOR COMPONENT…	EDITORIAL OFFICE 1ST KM KAPANDRITIOU-KALAMOU RD KAPANDRITI, PO BOX 22, ATHENS 19014, GREECE	SOUTHWEST MEDICAL UNIVERSITY; SOUTHWEST MEDICAL UNIVERSITY; SOUTHWEST MEDICAL UNIVERSITY; MEDICAL UNIVERSITY OF INNSBRUCK; MEDICAL UNIVERSITY OF GRAZ		JOHANNES.HAYBAECK@I-MED.AC.AT ZCW.37@163.COM		2024-01-01	10.21873/invivo.12920	2O7XC	1791-7549					SOUTHWEST MEDICAL UNIVERSITY SCIENTIFIC GRANT [2019ZZD014]; UNDERGRADUATE TRAINING PROGRAMS FOR INNOVATION AND ENTREPRENEURSHIP OF THE SICHUAN PROVINCIAL [S202110632145]	THIS WORK WAS SUPPORTED BY THE SOUTHWEST MEDICAL UNIVERSITY SCIENTIFIC GRANT [GRANT NUMBER 2019ZZD014] AND UNDERGRADUATE TRAINING PROGRAMS FOR INNOVATION AND ENTREPRENEURSHIP OF THE SICHUAN PROVINCIAL (GRANT NUMBER S202110632145).		0258-851X	IN VIVO	IN VIVO	ENGLISH		JUL-AUG		14	4	GREEN PUBLISHED, GOLD			1971-1976	INT INST ANTICANCER RESEARCH	RESEARCH \& EXPERIMENTAL MEDICINE			0	HIGHLY INVASIVE AND METASTATIC HIGH-GRADE ENDOMETRIAL STROMAL SARCOMA WITH<I> BCOR</I> GENE ALTERATIONS: A case report	ARTICLE	WOS000819266600009	0	2	36	MEDICINE, RESEARCH \& EXPERIMENTAL	SCIENCE CITATION INDEX EXPANDED (SCI-EXPANDED)	2022	ZHANG, CW (CORRESPONDING AUTHOR), SOUTHWEST MED UNIV, AFFILIATED HOSP, DEPT PATHOL, LUZHOU 646000, SICHUAN, PEOPLES R CHINA	ISI
ALIBERTI S;MIANO S;TOLOMEO F;MERLINI A;AGLIETTA M;GRIGNANI G	ERIBULIN; LEIOMYOSARCOMA; NOVEL CHEMOTHERAPEUTIC AGENTS; RARE CANCERS	SOFT-TISSUE SARCOMA; RANDOMIZED PHASE-II; GEMCITABINE; IFOSFAMIDE;; OUTCOMES	MERLINI, A (CORRESPONDING AUTHOR), FPO IRCCS, CANDIOLO CANC INST, DIV MED ONCOL, CANDIOLO, TO, ITALY.; MERLINI, A (CORRESPONDING AUTHOR), UNIV TORINO, DEPT ONCOL, TURIN, ITALY.; ALIBERTI, SANDRA; MIANO, SARA; TOLOMEO, FRANCESCO; MERLINI, ALESSANDRA; AGLIETTA, MASSIMO; GRIGNANI, GIOVANNI, FPO IRCCS, CANDIOLO CANC INST, DIV MED ONCOL, CANDIOLO, TO, ITALY.; TOLOMEO, FRANCESCO; MERLINI, ALESSANDRA; A…	WE REPORT THE CASE OF A 51 YEAR-OLD PATIENT AFFECTED BY AN ADVANCED UTERINE LEIOMYOSARCOMA TREATED WITH ERIBULIN AS FOURTH-LINE THERAPY. THE PATIENT, WITH A PREVIOUS HISTORY OF LEIOMYOMAS OF THE MYOMETRIUM, HAD UNDERGONE TOTAL HYSTERECTOMY FOR REPEATED METRORRHAGIAS. AFTER 7 YEARS, METASTASES IN THE LIVER, BONE AND LUNG WERE DOCUMENTED. A FINE NEEDLE LIVER BIOPSY DEMONSTRATED LEIOMYOSARCOMA METAS…	UNITEC HOUSE, 3RD FLOOR, 2 ALBERT PLACE, FINCHLEY CENTRAL, LONDON, N3 1QB, ENGLAND	IRCCS FONDAZIONE DEL PIEMONTE PER L'ONCOLOGIA; UNIVERSITY OF TURIN		ALESSANDRA.MERLINI@IRCC.IT		2024-01-01	10.2217/fon-2019-0597	LM2OA	1744-8301					EISAI	MEDICAL WRITING SUPPORT WAS PROVIDED BY A FORTE ON BEHALF OF CONTENT ED NET, AND FUNDED BY EISAI.		1479-6694	FUTURE ONCOL.	FUTURE ONCOLOGY	ENGLISH		JAN		13	1	GREEN SUBMITTED, BRONZE	GRIGNANI, GIOVANNI/0000-0001-5515-569X MERLINI, ALESSANDRA/0000-0002-5280-1411		15-19	FUTURE MEDICINE LTD	ONCOLOGY	GRIGNANI, GIOVANNI/AAB-5913-2022 MERLINI, ALESSANDRA/ABB-4487-2021		1	RESPONSE TO ERIBULIN IN A PATIENT WITH METASTATIC UTERINE LEIOMYOSARCOMA: A case report	ARTICLE	WOS000532090400004	0	1	16	ONCOLOGY	SCIENCE CITATION INDEX EXPANDED (SCI-EXPANDED)	2020	MERLINI, A (CORRESPONDING AUTHOR), FPO IRCCS, CANDIOLO CANC INST, DIV MED ONCOL, CANDIOLO, TO, ITALY	ISI
KAINSBAK J;HANSEN ES;DUEHOLM M	UTERINE ARTERY EMBOLIZATION; LEIOMYOSARCOMA; STROMAL TUMOR OF; UNDETERMINED MALIGNANT POTENTIAL (STUMP); BIZARRE LEIOMYOMA	POLYVINYL-ALCOHOL PARTICLES; TERM-FOLLOW-UP; ACRYL GELATIN MICROSPHERES;; FIBROID EMBOLIZATION; PREMENOPAUSAL PATIENT; DOPPLER ULTRASONOGRAPHY;; SYMPLASTIC LEIOMYOMA; COMPLICATION RATES; SARCOMA; HYSTERECTOMY	KAINSBAK, J (CORRESPONDING AUTHOR), RANDERS REG HOSP, DEPT GYNAECOL \& OBSTET, RANDERS, DENMARK.; KAINSBAK, JANNE, RANDERS REG HOSP, DEPT GYNAECOL \& OBSTET, RANDERS, DENMARK.; HANSEN, ESTRID STAEHR, AARHUS UNIV HOSP NBG, DEPT PATHOL, AARHUS, DENMARK.; DUEHOLM, MARGIT, AARHUS UNIV, HOSP SKEJBY, DEPT GYNAECOL \& OBSTET, DK-8000 AARHUS C, DENMARK.	OBJECTIVE: TO DESCRIBE THE EARLY AND LATE OUTCOMES OF UTERINE SMOOTH MUSCLE TUMORS THAT ARE EITHER MALIGNANT OR HAVE THE POTENTIAL FOR RECURRENCE (MRUSMTS) AFTER UTERINE ARTERY EMBOLIZATION (UAE). DESIGN: LITERATURE REVIEW OF MRUSMTS IN CASE REPORTS AND IN STUDIES ON PATIENT OUTCOME AFTER UAE AND REPORTS OF ONE CASE OF LEIOMYOSARCOMA (LMS) AND 2 CASES OF BIZARRE LEIOMYOMA (BL) AFTER UAE. SETTING:…	RADARWEG 29, 1043 NX AMSTERDAM, NETHERLANDS	AARHUS UNIVERSITY; AARHUS UNIVERSITY; AARHUS UNIVERSITY		JANNE.KAINSBAK.ANDERSEN@VIBORG.RM.DK		2024-01-01	10.1016/j.ejogrb.2015.05.018	CN7RH	1872-7654								0301-2115	EUR. J. OBSTET. GYNECOL. REPROD. BIOL.	EUROPEAN JOURNAL OF OBSTETRICS \& GYNECOLOGY AND REPRODUCTIVE BIOLOGY	ENGLISH		AUG		80			DUEHOLM, MARGIT/0000-0002-2577-7903		130-137	ELSEVIER	OBSTETRICS \& GYNECOLOGY; REPRODUCTIVE BIOLOGY			16	LITERATURE REVIEW OF OUTCOMES AND PREVALENCE AND case report OF LEIOMYOSARCOMAS AND NON-TYPICAL UTERINE SMOOTH MUSCLE LEIOMYOMA TUMORS TREATED WITH UTERINE ARTERY EMBOLIZATION	REVIEW	WOS000358631200026	0	7	191	OBSTETRICS \& GYNECOLOGY; REPRODUCTIVE BIOLOGY	SCIENCE CITATION INDEX EXPANDED (SCI-EXPANDED)	2015	KAINSBAK, J (CORRESPONDING AUTHOR), RANDERS REG HOSP, DEPT GYNAECOL \& OBSTET, RANDERS, DENMARK	ISI
SUBHASRI S;NIVEDITA K;NASHEEHA NN;RAJKUMAR K;SRIRAM V	UTERINE MALIGNANCY; LEIOMYOSARCOMA; LOW GRADE		SUBHASRI, S (CORRESPONDING AUTHOR), SRI MANAKULAR VINAYAGAR MED COLL \& HOSP, DEPT OBSTET \& GYNAECOL, PONDICHERRY, INDIA.; SUBHASRI, S.; NIVEDITA, K.; NASHEEHA, N. NOORUL, SRI MANAKULAR VINAYAGAR MED COLL \& HOSP, DEPT OBSTET \& GYNAECOL, PONDICHERRY, INDIA.; RAJKUMAR, K., SRI MANAKULAR VINAYAGAR MED COLL \& HOSP, DEPT ONCOSURG, PONDICHERRY, INDIA.; SRIRAM, V, SRI MANAKULA VINAYAGAR MED COLL \& …	ENDOMETRIAL STROMAL TUMOURS ARE TUMOURS OF ENDOMETRIAL STROMAL ORIGIN AND ARE CLASSIFIED INTO ENDOMETRIAL STROMAL NODULE (ESN), LOW-GRADE ENDOMETRIAL STROMAL SARCOMA (LG-ESS), AND HIGH-GRADE ENDOMETRIAL STROMAL SARCOMA (HG-ESS). LG-ESS AND HGESS ARE RARE TUMOURS, ACCOUNTING FOR 1\% OF UTERINE MALIGNANCIES AND 10\% OF UTERINE SARCOMAS. THESE TUMOURS COMMONLY OCCUR IN PERIMENOPAUSAL WOMEN BETWEEN T…	71 JAIN COLONY, VEER NAGAR, DELHI, 110 007, INDIA			SUBHASRI1410@GMAIL.COM		2024-01-01	10.7860/JCDR/2023/63730.18388	T4CM1	0973-709X								2249-782X	J. CLIN. DIAGN. RES.	JOURNAL OF CLINICAL AND DIAGNOSTIC RESEARCH	ENGLISH		SEP		19	9	GOLD			QD1-QD4	PREMCHAND SHANTIDEVI RESEARCH FOUNDATION	GENERAL \& INTERNAL MEDICINE			0	ENDOMETRIAL STROMAL SARCOMA IN A YOUNG, NULLIPAROUS WOMAN: A case report	ARTICLE	WOS001077483300003	0	0	17	MEDICINE, GENERAL \& INTERNAL	EMERGING SOURCES CITATION INDEX (ESCI)	2023	SUBHASRI, S (CORRESPONDING AUTHOR), SRI MANAKULAR VINAYAGAR MED COLL \& HOSP, DEPT OBSTET \& GYNAECOL, PONDICHERRY, INDIA	ISI
OKUDA T;IMURA Y;YAMASHITA S;OGINO Y;OTANI M;OKUBO T	STUMP; LEIOMYOMA; LEIOMYOSARCOMA; LAPAROSCOPIC EXCISION; PREGNANCY	ULTRASONOGRAPHY; PATHOLOGY; BENIGN; UTERUS	OKUDA, T (CORRESPONDING AUTHOR), FUKUCHIYAMA CITY HOSP, DEPT OBSTET \& GYNECOL, 231 ATSUNAKACHO, FUKUCHIYAMA CITY, KYOTO 6208505, JAPAN.; OKUDA, TOMOHIRO; IMURA, YUKI; YAMASHITA, SUGURU, FUKUCHIYAMA CITY HOSP, DEPT OBSTET \& GYNECOL, 231 ATSUNAKACHO, FUKUCHIYAMA CITY, KYOTO 6208505, JAPAN.; OGINO, YOSHIO, AYABE CITY HOSP, DEPT OBSTET \& GYNECOL, 20-1 OTSUKA AONO CHO, AYABE CITY, KYOTO 6230011, JA…	UTERINE SMOOTH MUSCLE TUMORS OF UNCERTAIN MALIGNANT POTENTIAL (STUMP) ARE NEITHER BENIGN NOR MALIGNANT. HEREIN, WE REPORT THE CASE OF A SUCCESSFUL PREGNANCY AFTER LAPAROSCOPY-ASSISTED EXCISION OF UTERINE CERVICAL STUMP IN A 37-YEAR-OLD WOMAN WITH SECONDARY INFERTILITY. MAGNETIC RESONANCE IMAGING SHOWED A TUMOR, WHICH WAS SUSPECTED TO BE A UTERINE CERVICAL LEIOMYOMA. SHE UNDERWENT A LAPAROSCOPY-AS…	112 ROBINSON RD, ROBINSON, SINGAPORE	KYOTO PREFECTURAL UNIVERSITY OF MEDICINE		TOMO.RX400H@DG7.SO-NET.NE.JP		2024-01-01	10.31083/j.ejgo.2020.06.2178	PF2OY									0392-2936	EUR. J. GYNAECOL. ONCOL.	EUROPEAN JOURNAL OF GYNAECOLOGICAL ONCOLOGY	ENGLISH		DEC 15		14	6	GOLD			863-867	IMR PRESS	ONCOLOGY; OBSTETRICS \& GYNECOLOGY			0	SUCCESSFUL PREGNANCY AFTER LAPAROSCOPY-ASSISTED EXCISION OF UTERINE SMOOTH MUSCLE TUMOR OF UNCERTAIN MALIGNANT POTENTIAL: A case report AND A REVIEW OF THE LITERATURE	REVIEW	WOS000598901600004	0	2	41	ONCOLOGY; OBSTETRICS \& GYNECOLOGY	SCIENCE CITATION INDEX EXPANDED (SCI-EXPANDED)	2020	OKUDA, T (CORRESPONDING AUTHOR), FUKUCHIYAMA CITY HOSP, DEPT OBSTET \& GYNECOL, 231 ATSUNAKACHO, FUKUCHIYAMA CITY, KYOTO 6208505, JAPAN	ISI
TRAN TAN;DE LA FUENTE S	WELL-DIFFERENTIATED LIPOSARCOMA; UTERINE-TYPE; LEIOMYOMATOUS; SARCOMAS;; DUAL; LIPOMATOUS; LOW-GRADE; SMOOTH MUSCLE DIFFERENTIATION	DIVERGENT MYOSARCOMATOUS DIFFERENTIATION; TUMORS; LIPOLEIOMYOSARCOMA;; MEDIASTINUM; MYOLIPOMA	TRAN, TAN (CORRESPONDING AUTHOR), ADVENT HLTH ORLANDO, DEPT PATHOL, 601 EAST ROLLINS ST, ORLANDO, FL 32803 USA.; TRAN, TIEN ANH N.; DE LA FUENTE, SEBASTIAN, ADVENT HLTH ORLANDO, ORLANDO, FL 32803 USA.	THE OCCURRENCE OF SMOOTH MUSCLE DIFFERENTIATION IN A LIPOSARCOMA IS A VERY UNCOMMON PHENOMENON, EVEN IN DEDIFFERENTIATED LIPOSARCOMAS. IN DEDIFFERENTIATED LIPOSARCOMAS, THE LEIOMYOSARCOMATOUS COMPONENT FREQUENTLY DISPLAYS HIGH-GRADE CYTOLOGIC FEATURES, INCREASED MITOTIC ACTIVITY, AND TUMOR NECROSIS. EVEN MORE UNUSUAL ARE RARE REPORTED CASES OF LOW-GRADE SMOOTH MUSCLE DIFFERENTIATION IN ATYPICAL L…	2455 TELLER RD, THOUSAND OAKS, CA 91320 USA	ADVENTIST HEALTH SERVICES; ADVENTHEALTH		TIEN-ANH.TRAN.MD@ADVENTHEALTH.COM		2024-01-01	10.1177/1066896919850317	IV8QZ	1940-2465								1066-8969	INT. J. SURG. PATHOL.	INTERNATIONAL JOURNAL OF SURGICAL PATHOLOGY	ENGLISH		OCT		17	7				798-803	SAGE PUBLICATIONS INC	PATHOLOGY; SURGERY			3	RETROPERITONEAL WELL-DIFFERENTIATED LIPOSARCOMA WITH UTERINE-TYPE LEIOMYOMATOUS DIFFERENTIATION: A FIRST case report WITH LITERATURE ANALYSIS OF SOFT TISSUE SARCOMAS WITH DUAL LIPOMATOUS AND LOW-GRADE SMOOTH MUSCLE DIFFERENTIATION	ARTICLE	WOS000484531400022	0	3	27	PATHOLOGY; SURGERY	SCIENCE CITATION INDEX EXPANDED (SCI-EXPANDED)	2019	TRAN, TAN (CORRESPONDING AUTHOR), ADVENT HLTH ORLANDO, DEPT PATHOL, 601 EAST ROLLINS ST, ORLANDO, FL 32803 USA	ISI
PUIE N;TRICA LP;NAGY I;SOVREA AS;GEORGIU C	UTERINE LEIOMYOSARCOMA; POLYP; COLONIC METASTASIS; IMMUNOHISTOCHEMISTRY	TUMORS; EXPERIENCE; STOMACH; BOWEL	SOVREA, AS (CORRESPONDING AUTHOR), IULIU HATIEGANU UNIV MED \& PHARM, DEPT MORPHOL SCI, DISCIPLINE HISTOL, 6 LOUIS PASTEUR ST, CLUJ NAPOCA 400349, ROMANIA.; PUIE, NICOLETA; TRICA, LAVINIA-PATRICIA; GEORGIU, CARMEN, EMERGENCY CTY HOSP, DEPT PATHOL, CLUJ NAPOCA, ROMANIA.; NAGY, GEORGIANA-ANCA, EMERGENCY CTY HOSP, DEPT GASTROENTEROL, CLUJ NAPOCA, ROMANIA.; NAGY, GEORGIANA-ANCA, IULIU HATIEGANU UNIV …	INTRODUCTION: UTERINE LEIOMYOSARCOMA (ULMS) IS A RARE TUMOR, REPRESENTING 1-2\% OF ALL UTERINE MALIGNANCIES. IT IS HIGHLY AGGRESSIVE, WITH HIGH METASTATIC RATE, ESPECIALLY IN LUNGS, PERITONEAL CAVITY, RETROPERITONEUM, BONES AND LIVER, USUALLY DURING THE FIRST YEARS AFTER DIAGNOSIS. CASE PRESENTATION: A 58-YEAR-OLD WOMAN, WITH SUBTOTAL HYSTERECTOMY AND BILATERAL ADNEXECTOMY, FOLLOWED BY RADIOCHEMO…	CALEA 13 SEPTEMBRIE NR 13, SECTOR 5, BUCURESTI 050711, ROMANIA	REGIONAL INSTITUTE OF GASTROENTEROLOGY \& HEPATOLOGY; IULIU HATIEGANU UNIVERSITY OF MEDICINE \& PHARMACY; REGIONAL INSTITUTE OF GASTROENTEROLOGY \& HEPATOLOGY; IULIU HATIEGANU UNIVERSITY OF MEDICINE \& PHARMACY; IULIU HATIEGANU UNIVERSITY OF MEDICINE \& PHARMACY		A\_SOVREA@YAHOO.COM		2024-01-01		FR5EL									1220-0522	ROM. J. MORPHOL. EMBRYOL.	ROMANIAN JOURNAL OF MORPHOLOGY AND EMBRYOLOGY	ENGLISH				21	3		MOCAN, LAVINIA PATRICIA/0000-0003-4957-4390 GEORGIU, CARMEN/0000-0001-7890-9730		1017-1022	EDITURA ACAD ROMANE	DEVELOPMENTAL BIOLOGY	MOCAN, LAVINIA PATRICIA/GYD-8255-2022 GEORGIU, CARMEN/ABE-6716-2020		0	HEMORRHAGIC POLYPOID GASTRIC AND COLONIC METASTASES NINE YEARS AFTER UTERINE LEIOMYOSARCOMA - case report	ARTICLE	WOS000419089600038	0	5	58	DEVELOPMENTAL BIOLOGY	SCIENCE CITATION INDEX EXPANDED (SCI-EXPANDED)	2017	SOVREA, AS (CORRESPONDING AUTHOR), IULIU HATIEGANU UNIV MED \& PHARM, DEPT MORPHOL SCI, DISCIPLINE HISTOL, 6 LOUIS PASTEUR ST, CLUJ NAPOCA 400349, ROMANIA	ISI
SANDRUCK J;ESCOBAR P;LURAIN J;FISHMAN D	LEIOMYOSARCOMA; RECURRENCE; BRAIN METASTASES	GYNECOLOGIC-ONCOLOGY-GROUP; PHASE-II TRIAL; BRAIN METASTASES; SPECIAL; EMPHASIS; SARCOMA; UTERUS; CHEMOTHERAPY; ADRIAMYCIN; IFOSFAMIDE;; FAILURES	FISHMAN, D (CORRESPONDING AUTHOR), NORTHWESTERN UNIV, PRENTICE WOMENS HOSP, DEPT OBSTET \& GYNECOL, DIV GYNECOL ONCOL, 333 E SUPER ST,SUITE 420, CHICAGO, IL 60611 USA.; NORTHWESTERN UNIV, PRENTICE WOMENS HOSP, DEPT OBSTET \& GYNECOL, DIV GYNECOL ONCOL, CHICAGO, IL 60611 USA.; CLEVELAND CLIN FDN, DEPT GYNECOL \& OBSTET, DIV GYNECOL ONCOL, CLEVELAND, OH 44195 USA.	BACKGROUND. LEIOMYOSARCOMA (LMS) OF THE UTERUS IS A RARE NEOPLASM WITH AN AGGRESSIVE GROWTH PATTERN. ALTHOUGH THE MAJORITY OF UTERINE LMS IS DIAGNOSED WITH DISEASE CONFINED TO THE UTERUS, THE RATE OF RECURRENT DISEASE IS HIGH. THE MOST COMMON SITES OF RECURRENT DISEASE ARE LUNG, LIVER, AND PERITONEAL CAVITY. THE RATE OF LYMPH NODE INVOLVEMENT WITH DISEASE CONFINED TO THE UTERUS IS LESS THAN 3\%. …	525 B ST, STE 1900, SAN DIEGO, CA 92101-4495 USA	NORTHWESTERN UNIVERSITY; CLEVELAND CLINIC FOUNDATION		DFISHMAN@NMH.ORG		2024-01-01	10.1016/j.ygyno.2003.10.043	779DX	1095-6859								0090-8258	GYNECOL. ONCOL.	GYNECOLOGIC ONCOLOGY	ENGLISH		FEB		31	2				701-704	ACADEMIC PRESS INC ELSEVIER SCIENCE	ONCOLOGY; OBSTETRICS \& GYNECOLOGY			19	UTERINE LEIOMYOSARCOMA METASTATIC TO THE SPHENOID SINUS: A case report AND REVIEW OF THE LITERATURE	ARTICLE	WOS000189281100031	0	1	92	ONCOLOGY; OBSTETRICS \& GYNECOLOGY	SCIENCE CITATION INDEX EXPANDED (SCI-EXPANDED)	2004	FISHMAN, D (CORRESPONDING AUTHOR), NORTHWESTERN UNIV, PRENTICE WOMENS HOSP, DEPT OBSTET \& GYNECOL, DIV GYNECOL ONCOL, 333 E SUPER ST,SUITE 420, CHICAGO, IL 60611 USA	ISI
LI L;SCHUSTER IP;JACOB R;HUPART KH;GOTLIEB V	SOFT TISSUE SARCOMA; LMS; ESTROGEN RECEPTOR; HORMONAL THERAPY		LI, L (CORRESPONDING AUTHOR), NASSAU UNIV MED CTR, DEPT MED, E MEADOW, NY 11554 USA.; LI, LI, NASSAU UNIV MED CTR, DEPT MED, E MEADOW, NY 11554 USA.; SCHUSTER, ISAIAH P., SUNY STONY BROOK, SCH MED, STONY BROOK, NY 11794 USA.; JACOB, ROBIN, HOWARD UNIV HOSP, DIV HEMATOL \& ONCOL, WASHINGTON, DC USA.; HUPART, KENNETH H., NASSAU UNIV MED CTR, DIV ENDOCRINOL METAB \& DIABET, E MEADOW, NY USA.; GOTLIE…	THE EXPRESSION OF HORMONE RECEPTORS (HR) IS CONSIDERED A GOOD PROGNOSTIC MARKER IN UTERINE SARCOMA. HORMONAL THERAPY IS WIDELY EMPLOYED IN THE THERAPY OF HR POSITIVE BREAST AND GYNECOLOGIC CANCERS, HOWEVER, THERE IS LITTLE INFORMATION CONCERNING HORMONAL THERAPY IN HR POSITIVE EXTRAUTERINE SARCOMA. A 55-60 YEAR AGE GROUP FEMALE PRESENTED WITH AN ESTROGEN RECEPTOR POSITIVE METASTATIC RETROPERITONE…	GEWERBESTRASSE 11, CHAM, CH-6330, SWITZERLAND	STATE UNIVERSITY OF NEW YORK (SUNY) SYSTEM; STATE UNIVERSITY OF NEW YORK (SUNY) STONY BROOK; HOWARD UNIVERSITY	536	LLI@NUMC.EDU		2024-01-01	10.1186/2193-1801-2-536	V40FS									2193-1801	SPRINGERPLUS	SPRINGERPLUS	ENGLISH				13		GREEN PUBLISHED, GOLD				SPRINGER INTERNATIONAL PUBLISHING AG	SCIENCE \& TECHNOLOGY - OTHER TOPICS			5	POTENTIAL BENEFIT OF HORMONAL THERAPY FOR NON-UTERINE SOFT TISSUE SARCOMA (STS) - A case report AND LITERATURE REVIEW	ARTICLE	WOS000209465100108	1	1	2	MULTIDISCIPLINARY SCIENCES	SCIENCE CITATION INDEX EXPANDED (SCI-EXPANDED)	2013	LI, L (CORRESPONDING AUTHOR), NASSAU UNIV MED CTR, DEPT MED, E MEADOW, NY 11554 USA	ISI
HERNANDEZ-MARTINEZ A;LOBO-MONCADA DF;GOMEZ-FONTALVO JE	SARCOMA; UTERUS; PULMONARY METASTASIS; HYSTERECTOMY; CASE REPORT	UTERINE SARCOMA; LEIOMYOSARCOMA; DIAGNOSIS	HERNÁNDEZ-MARTÍNEZ, A (CORRESPONDING AUTHOR), UNIV IND SANTANDER, DEPT MED INTERNA, FAC SALUD, ESCUELA MED, SANTANDER, COLOMBIA.; HERNANDEZ-MARTINEZ, ALEJANDRA; LOBO-MONCADA, DANIELA; GARCIA-BOHORQUEZ, DIEGO F.; GOMEZ-FONTALVO, CESAR A.; FAJARDO-RIVERO, JAVIER E., UNIV IND SANTANDER, DEPT MED INTERNA, FAC SALUD, ESCUELA MED, SANTANDER, COLOMBIA.	UTERINE SARCOMAS ARE EQUIVALENT TO 1\% OF ALL MALIGNANT NEOPLASMS OF THE FEMALE GENITAL TRACT MAKING THEM RARE, WITH AN ANNUAL WORLDWIDE INCIDENCE BETWEEN 0.5 AND 3.3 CASES PER 100,000 WOMEN. THE SIGNS AND SYMPTOMS ARE NONSPECIFIC, SO THE MAIN CLINICAL CHALLENGE FOR THE TREATMENT THIS PATHOLOGY IS TIMELY DIAGNOSIS; BUT IN MANY CASES. THEY ARE DIAGNOSED AS INCIDENTAL FINDINGS AFTER HYSTERECTOMY. W…	TUXPAN NO 59 PH, COL ROMA SUR, MEXICO, DF 06760, MEXICO	UNIVERSIDAD INDUSTRIAL DE SANTANDER		ALEHER100@GMAIL.COM		2024-01-01	10.24875/j.gamo.21000054	2Y7DS									1665-9201	GAC. MEX. ONCOL.	GACETA MEXICANA DE ONCOLOGIA	SPANISH		JUL		22	1	GOLD			7-11	SOC MEXICANA ONCOLOGIA, A C	ONCOLOGY			0	PULMONARY METASTASIS DUE TO UNDIFFERENTIATED SARCOMA: FIRST case reportED IN COLOMBIA	ARTICLE	WOS000826053400002	0	0	21	ONCOLOGY	EMERGING SOURCES CITATION INDEX (ESCI)	2022	HERNÁNDEZ-MARTÍNEZ, A (CORRESPONDING AUTHOR), UNIV IND SANTANDER, DEPT MED INTERNA, FAC SALUD, ESCUELA MED, SANTANDER, COLOMBIA	ISI
PRAMADITYA H;TJOKROPRAWIRO BA	GIANT LEIOMYOSARCOMA; OVARIAN TUMOR; MALIGNANCY; RE-SURGERY; CASE REPORT	UTERINE LEIOMYOSARCOMA; SURGERY; SARCOMA	TJOKROPRAWIRO, BA (CORRESPONDING AUTHOR), UNIV AIRLANGGA, DR SOETOMO GEN ACAD HOSP, FAC MED, DEPT OBSTET \& GYNECOL, JL PROF DR MOESTOPO 6-8, SURABAYA 60286, INDONESIA.; PRAMADITYA, HERLANGGA; TJOKROPRAWIRO, BRAHMANA ASKANDAR, UNIV AIRLANGGA, DR SOETOMO GEN ACAD HOSP, FAC MED, DEPT OBSTET \& GYNECOL, SURABAYA, INDONESIA.; TJOKROPRAWIRO, BRAHMANA ASKANDAR, UNIV AIRLANGGA, DR SOETOMO GEN ACAD HOSP,…	INTRODUCTION AND IMPORTANCE: LEIOMYOSARCOMA (LMS) IS A MALIGNANT TUMOR OF THE UTERINE SMOOTH MUSCLE. IT IS HIGHLY AGGRESSIVE AND ACCOUNTS FOR 1 \% OF ALL UTERINE MALIGNANCIES. SYMPTOMS OFTEN INCLUDE A RAPIDLY GROWING MASS, WITH AN AVERAGE COURSE OF ILLNESS RANGING FROM SIX TO EIGHT MONTHS. LEIOMYOSARCOMAS ARE RARE IN YOUNGER INDIVIDUALS.CASE PRESENTATION: A 31-YEAR-OLD NULLIPAROUS WOMAN WAS DIAGN…	THE BOULEVARD, LANGFORD LANE, KIDLINGTON, OXFORD OX5 1GB, OXON, ENGLAND	AIRLANGGA UNIVERSITY; AIRLANGGA UNIVERSITY	107758	BRAHMANAASKANDAR@FK.UNAIR.AC.ID		2024-01-01	10.1016/j.ijscr.2022.107758	6A2DG				OCT 2022					2210-2612	INT. J. SURG. CASE REP.	INTERNATIONAL JOURNAL OF SURGERY CASE REPORTS	ENGLISH		NOV		14		GOLD, GREEN PUBLISHED	TJOKROPRAWIRO, BRAHMANA ASKANDAR/0000-0003-1658-3477			ELSEVIER SCI LTD	SURGERY	TJOKROPRAWIRO, BRAHMANA ASKANDAR/AAG-6699-2021		0	OCCULT LEIOMYOSARCOMA SIMULATING MALIGNANT OVARIAN TUMOR: A case report	ARTICLE	WOS000880469100002	0	0	100	SURGERY	EMERGING SOURCES CITATION INDEX (ESCI)	2022	TJOKROPRAWIRO, BA (CORRESPONDING AUTHOR), UNIV AIRLANGGA, DR SOETOMO GEN ACAD HOSP, FAC MED, DEPT OBSTET \& GYNECOL, JL PROF DR MOESTOPO 6-8, SURABAYA 60286, INDONESIA	ISI
LEVINE AP;ALEXANDER SC;YOUNG M;ARORA R	FALLOPIAN TUBE; LEIOMYOSARCOMA; MALIGNANCY	UTERINE LEIOMYOSARCOMA; HEPATIC LEIOMYOSARCOMA; RENAL-TRANSPLANTATION;; MALIGNANCY; CANCER	ARORA, R (CORRESPONDING AUTHOR), UNIV COLL LONDON HOSP NHS FDN TRUST, DEPT CELLULAR PATHOL, 60 WHITFIELD ST, LONDON W1T 4E, ENGLAND.; LEVINE, ADAM P.; ALEXANDER, SARAH C.; ARORA, RUPALI, UNIV COLL LONDON HOSP NHS FDN TRUST, DEPT CELLULAR PATHOL, 60 WHITFIELD ST, LONDON W1T 4E, ENGLAND.; LEVINE, ADAM P.; YOUNG, MARTIN, ROYAL FREE LONDON NHS FDN TRUST, DEPT CELLULAR PATHOL, LONDON, ENGLAND.; LEVINE…	PRIMARY LEIOMYOSARCOMA OF THE FALLOPIAN TUBE IS A VERY RARE NEOPLASM WITH DESCRIPTIONS LIMITED TO CASE REPORTS. WE PRESENT THE CASE OF A 46-YR-OLD WOMAN WITH A HISTORY OF RENAL TRANSPLANTATION IN WHOM A PRIMARY LEIOMYOSARCOMA OF THE FALLOPIAN TUBE WAS IDENTIFIED INCIDENTALLY FOLLOWING HYSTERECTOMY AND BILATERAL SALPINGECTOMY UNDERTAKEN FOR A UTERINE FIBROID. THE TUMOR DEMONSTRATED CLASSIC MORPHOL…	TWO COMMERCE SQ, 2001 MARKET ST, PHILADELPHIA, PA 19103 USA	UNIVERSITY COLLEGE LONDON HOSPITALS NHS FOUNDATION TRUST; UNIVERSITY OF LONDON; UNIVERSITY COLLEGE LONDON; ROYAL FREE LONDON NHS FOUNDATION TRUST; UNIVERSITY OF LONDON; UNIVERSITY COLLEGE LONDON		RUPALI.ARORA@NHS.NET		2024-01-01	10.1097/PGP.0000000000000698	RY2PV	1538-7151								0277-1691	INT. J. GYNECOL. PATHOL.	INTERNATIONAL JOURNAL OF GYNECOLOGICAL PATHOLOGY	ENGLISH		MAY		19	3	GREEN SUBMITTED	LEVINE, ADAM/0000-0003-1333-9938		310-314	LIPPINCOTT WILLIAMS \& WILKINS	OBSTETRICS \& GYNECOLOGY; PATHOLOGY			0	A case report OF INCIDENTAL PRIMARY LEIOMYOSARCOMA OF THE FALLOPIAN TUBE AND A REVIEW OF THE RECENT LITERATURE	REVIEW	WOS000647760300017	1	3	40	OBSTETRICS \& GYNECOLOGY; PATHOLOGY	SCIENCE CITATION INDEX EXPANDED (SCI-EXPANDED)	2021	ARORA, R (CORRESPONDING AUTHOR), UNIV COLL LONDON HOSP NHS FDN TRUST, DEPT CELLULAR PATHOL, 60 WHITFIELD ST, LONDON W1T 4E, ENGLAND	ISI
CISZAK T;MITTAL PK;SULLIVAN P;CARDONA K;HANLEY KZ;KHANNA N;MORENO CC	LEIOMYOSARCOMA; MORCELLATION; MAGNETIC RESONANCE IMAGING; LEIOMYOMA	DISSEMINATED PERITONEAL LEIOMYOMATOSIS; GRAY-SCALE; COMPLICATION;; NEOPLASMS	MORENO, CC (CORRESPONDING AUTHOR), EMORY UNIV, SCH MED, DEPT RADIOL \& IMAGING SCI, ATLANTA, GA 30322 USA.; CISZAK, TADI; MITTAL, PARDEEP K.; MORENO, COURTNEY COURSEY, EMORY UNIV, SCH MED, DEPT RADIOL \& IMAGING SCI, ATLANTA, GA 30322 USA.; SULLIVAN, PATRICK; CARDONA, KENNETH, EMORY UNIV, DIV SURG ONCOL, DEPT SURG, WINSHIP CANC INST, ATLANTA, GA USA.; HANLEY, KRISZTINA Z., EMORY UNIV, SCH MED, DE…	A 53-YEAR-OLD WOMAN UNDERWENT ELECTIVE HYSTERECTOMY FOR SYMPTOMATIC ANEMIA SECONDARY TO ABNORMAL UTERINE BLEEDING. SHE PRESENTED 15 MONTHS LATER WITH COMPLAINTS OF ABDOMINAL FULLNESS. ABDOMINOPELVIC MAGNETIC RESONANCE IMAGING DEMONSTRATED MULTIPLE CONFLUENT ENHANCING SOLID MASSES CENTERED IN THE PELVIS AND EXTENDING CRANIALLY TO THE LEVEL OF THE UMBILICUS. ADDITIONAL SEPARATE NODULES ALSO WERE VI…	233 SPRING ST, NEW YORK, NY 10013 USA	EMORY UNIVERSITY; EMORY UNIVERSITY; EMORY UNIVERSITY; EMORY UNIVERSITY		COURTNEY.MORENO@EMORYHEALTHCARE.ORG		2024-01-01	10.1007/s00261-015-0486-9	CS1OJ	1432-0509								0942-8925	ABDOM. IMAGING	ABDOMINAL IMAGING	ENGLISH		OCT		25	7		MITTAL, PARDEEP/0000-0002-3302-8590		2600-2605	SPRINGER	GASTROENTEROLOGY \& HEPATOLOGY; RADIOLOGY, NUCLEAR MEDICINE \& MEDICAL IMAGING	MITTAL, PARDEEP/H-8537-2019		5	case report: MR IMAGING FEATURES OF DISSEMINATED UTERINE LEIOMYOSARCOMA PRESENTING AFTER HYSTERECTOMY WITH MORCELLATION	ARTICLE	WOS000361835700053	0	7	40	GASTROENTEROLOGY \& HEPATOLOGY; RADIOLOGY, NUCLEAR MEDICINE \& MEDICAL IMAGING	SCIENCE CITATION INDEX EXPANDED (SCI-EXPANDED)	2015	MORENO, CC (CORRESPONDING AUTHOR), EMORY UNIV, SCH MED, DEPT RADIOL \& IMAGING SCI, ATLANTA, GA 30322 USA	ISI
JITSUMORI M;UMEDA A;HOSOI A;MIYANISHI K;MUNAKATA S;YAMAMOTO T	ALKALINE PHOSPHATASE; HYPERPHOSPHATASEMIA; UTERINE LEIOMYOSARCOMA	PHOSPHATASE; TRANSCRIPTION; SARCOMAS; LIVER; SERUM; LDH	YAMAMOTO, T (CORRESPONDING AUTHOR), SAKAI CITY MED CTR, DEPT OBSTET \& GYNECOL, NISHI KU, 1-1-1 EBARAJI CHO, SAKAI, OSAKA 5938304, JAPAN.; JITSUMORI, MARIKO; UMEDA, ANNA; HOSOI, AYAKO; MIYANISHI, KAZUYA; YAMAMOTO, TOSHIYA, SAKAI CITY MED CTR, DEPT OBSTET \& GYNECOL, OSAKA, JAPAN.; MUNAKATA, SATORU, SAKAI CITY MED CTR, DEPT PATHOL, OSAKA, JAPAN.	SOME TUMORS ARE KNOWN TO PRODUCE ALKALINE PHOSPHATASE (ALP). SEVEN CASES OF UTERINE LEIOMYOSARCOMA WERE IDENTIFIED FROM THE CLINICAL RECORDS OF SAKAI CITY MEDICAL CENTER FROM JANUARY 2006 TO DECEMBER 2014. PATIENTS' AGES RANGED FROM 47 TO 75 YEARS (MEDIAN: 58). CLINICAL STAGES WERE IB, IIB, IIIA, AND IVB IN FOUR, ONE, ONE, AND ONE CASES, RESPECTIVELY. OF THESE, TWO WERE FOUND TO HAVE HYPERPHOSPHA…	111 RIVER ST, HOBOKEN 07030-5774, NJ USA			YAMAMOTO-TO@SAKAI-HOSPITAL.JP		2024-01-01	10.1111/jog.13402	FI2WA	1447-0756								1341-8076	J. OBSTET. GYNAECOL. RES.	JOURNAL OF OBSTETRICS AND GYNAECOLOGY RESEARCH	ENGLISH		SEP		18	9				1498-1503	WILEY	OBSTETRICS \& GYNECOLOGY	HOSOI, AYAKO/AAI-5543-2020		1	HYPERPHOSPHATASEMIA IN LEIOMYOSARCOMA OF THE UTERUS: TWO case reportS AND A LITERATURE REVIEW	REVIEW	WOS000411807700019	0	3	43	OBSTETRICS \& GYNECOLOGY	SCIENCE CITATION INDEX EXPANDED (SCI-EXPANDED)	2017	YAMAMOTO, T (CORRESPONDING AUTHOR), SAKAI CITY MED CTR, DEPT OBSTET \& GYNECOL, NISHI KU, 1-1-1 EBARAJI CHO, SAKAI, OSAKA 5938304, JAPAN	ISI
OTSUKA S;YANAZUME S;MIZUNO M;TOGAMI S;KOBAYASHI H	MENOPAUSE; LUNG METASTASIS; HORMONE REPLACEMENT THERAPY; PARASITIC;; METASTASIZING LEIOMYOMA	BENIGN METASTASIZING LEIOMYOMA; POSTMENOPAUSAL WOMAN; UTERUS; MYOMA	TOGAMI, S (CORRESPONDING AUTHOR), KAGOSHIMA UNIV HOSP, DEPT OBSTET \& GYNECOL, KAGOSHIMA, JAPAN.; OTSUKA, SHOKO; YANAZUME, SHINTARO; MIZUNO, MIKA; TOGAMI, SHINICHI; KOBAYASHI, HIROAKI, KAGOSHIMA UNIV HOSP, DEPT OBSTET \& GYNECOL, KAGOSHIMA, JAPAN.	UTERINE LEIOMYOMAS COMMONLY REDUCE NATURALLY AFTER MENOPAUSE. WE REPORT A RARE CASE OF METASTASIZING LEIOMYOMA THAT GREW AFTER SURGICAL MENOPAUSE. A 68-YEAR-OLD WOMAN SUFFERED FROM PELVIC AND LUNG MASSES WITHOUT CLINICAL SYMPTOMS. NINETEEN YEARS AGO, SHE UNDERWENT A TOTAL HYSTERECTOMY AND BILATERAL ADNEXECTOMY FOR MULTIPLE UTERINE MYOMAS AND BILATERAL ENDOMETRIOTIC CYSTS. SHE HAS SINCE BEEN REGUL…	PO BOX 61002, PALO ALTO, CA 94306 USA	KAGOSHIMA UNIVERSITY		S-YANA@M3.KUFM.KAGOSHIMA-U.AC.JP		2024-01-01	10.7759/cureus.31549	7Y2BZ	2168-8184									CUREUS J MED SCI	CUREUS JOURNAL OF MEDICAL SCIENCE	ENGLISH		NOV 15		20	11	GOLD, GREEN PUBLISHED				CUREUS INC	GENERAL \& INTERNAL MEDICINE			0	METASTATIC LEIOMYOMA FOLLOWING MENOPAUSE: A case report AND REVIEW OF LITERATURE	REVIEW	WOS000914692800013	0	0	14	MEDICINE, GENERAL \& INTERNAL	EMERGING SOURCES CITATION INDEX (ESCI)	2022	TOGAMI, S (CORRESPONDING AUTHOR), KAGOSHIMA UNIV HOSP, DEPT OBSTET \& GYNECOL, KAGOSHIMA, JAPAN	ISI
ALBURSHAID MN	BENIGN METASTASIZING LEIOMYOMA; FIBROID; LEIO-MYOSARCOMA; METASTASIS;; POSTMENOPAUSAL	BENIGN METASTASIZING LEIOMYOMA; UTERUS; MULTIPLE; WOMEN	ALBURSHAID, MN (CORRESPONDING AUTHOR), KING FAHAD UNIV HOSP, COLL MED, DEPT OBSTET \& GYNAECOL, IAU, AL KHOBAR, SAUDI ARABIA.; ALBURSHAID, MONA N., KING FAHAD UNIV HOSP, COLL MED, DEPT OBSTET \& GYNAECOL, IAU, AL KHOBAR, SAUDI ARABIA.	BENIGN METASTATIC LEIOMYOMA IS A UNIQUE EVENT PRESENTING MOST COMMONLY IN PREMENOPAUSAL WOMEN ESPECIALLY THOSE WITH A PREVIOUS HISTORY OF GYNECOLOGICAL SURGERY AS MANAGEMENT OF UTERINE FIBROIDS. IN THIS CASE REPORT, WE INVESTIGATE A RARE CASE OF BENIGN METASTATIC LEIOMYOMA IN A 54-YEAR-OLD POSTMENOPAUSAL FEMALE PRESENTED WITH A HUGE PELVIC MASS THAT WAS RAPIDLY GROWING ALONG WITH PULMONARY NODULE…	RADARWEG 29, 1043 NX AMSTERDAM, NETHERLANDS	IMAM ABDULRAHMAN BIN FAISAL UNIVERSITY		MONA.NBT@HOTMAIL.COM		2024-01-01	10.1016/j.jtumed.2021.11.005	4F2GD				AUG 2022					1658-3612	J. TAIBAH UNIV. MED. SOC.	JOURNAL OF TAIBAH UNIVERSITY MEDICAL SCIENCES	ENGLISH		AUG		28	4	GREEN PUBLISHED, GOLD			614-618	ELSEVIER	GENERAL \& INTERNAL MEDICINE			0	METASTATIC UTERINE FIBROID IN POSTMENOPAUSAL WOMAN SUSPECTED OF LEIOMYOSARCOMA: A case report AND LITERATURE REVIEW	REVIEW	WOS000848333600011	0	0	17	MEDICINE, GENERAL \& INTERNAL	EMERGING SOURCES CITATION INDEX (ESCI)	2022	ALBURSHAID, MN (CORRESPONDING AUTHOR), KING FAHAD UNIV HOSP, COLL MED, DEPT OBSTET \& GYNAECOL, IAU, AL KHOBAR, SAUDI ARABIA	ISI
LONG L;ZHOU L;YING D;HUANG Y;YANG J;ZHOU L;LI S;HE X;XIE R	UTERINE LEIOMYOSARCOMA; VENA CAVA; CT 3D IMAGING; METASTASES;; EXTRACORPOREAL CIRCULATION	LEIOMYOMAS; MANAGEMENT	LI, SF; XIE, RK (CORRESPONDING AUTHOR), ARMY MED UNIV, MIL MED UNIV 3, XINQIAO HOSP, DEPT OBSTET \& GYNECOL, CHONGQING, PEOPLES R CHINA.; HE, X (CORRESPONDING AUTHOR), ARMY MED UNIV, MIL MED UNIV 3, DAPING HOSP, CANC CTR, CHONGQING, PEOPLES R CHINA.; LONG, LING; YING, DEMEI; HUANG, YAN; YANG, JUAN; ZHOU, LU; LI, SUFEN; XIE, RONGKAI, ARMY MED UNIV, MIL MED UNIV 3, XINQIAO HOSP, DEPT OBSTET \& GYNE…	LEIOMYOSARCOMA OF THE UTERUS (ULMS) IS A RARE MALIGNANT TUMOR ORIGINATING FROM EMBRYONIC MESENCHYMAL CELLS. ULMS TENDS TO METASTASIZE TO THE LUNGS, LYMPH NODES, LIVER, AND BONE. COMPUTED TOMOGRAPHY THREE-DIMENSIONAL (CT 3D) IMAGING IS AN ADVANCED DIAGNOSTIC TECHNIQUE THAT CAN TRACK THE VESSELS AND THEIR RELATIONSHIPS WITH TUMORS AND REVEAL THE INVASION OF VESSELS, INCLUDING SMALL VESSELS, AROUND …	AVENUE DU TRIBUNAL FEDERAL 34, LAUSANNE, CH-1015, SWITZERLAND	ARMY MEDICAL UNIVERSITY; ARMY MEDICAL UNIVERSITY; ARMY MEDICAL UNIVERSITY	905857	LIFEI858828@163.COM HXC21097850@163.COM XIERONGKAIXRK@163.COM		2024-01-01	10.3389/fonc.2022.905857	4E7US									2234-943X	FRONT. ONCOL.	FRONTIERS IN ONCOLOGY	ENGLISH		AUG 16		21		GOLD, GREEN PUBLISHED				FRONTIERS MEDIA SA	ONCOLOGY			0	case report: A CASE OF UTERINE LEIOMYOSARCOMA METASTASIZED TO THE VENA CAVA, EXCISED WITH THE AID OF PREOPERATIVE CT THREE-DIMENSIONAL IMAGING	ARTICLE	WOS000848027700001	1	9	12	ONCOLOGY	SCIENCE CITATION INDEX EXPANDED (SCI-EXPANDED)	2022	LI, SF; XIE, RK (CORRESPONDING AUTHOR), ARMY MED UNIV, MIL MED UNIV 3, XINQIAO HOSP, DEPT OBSTET \& GYNECOL, CHONGQING, PEOPLES R CHINA	ISI
YANASE T;TSUNEKI I;KIKUCHI A	ERIBULIN; L-GLUTAMINE; MALAISE; QUALITY OF LIFE; UTERINE LEIOMYOSARCOMA	INDUCED PERIPHERAL NEUROPATHY; PACLITAXEL; OVARIAN; CANCER; AGENT	YANASE, T (CORRESPONDING AUTHOR), NIIGATA CITY GEN HOSP, DEPT OBSTET \& GYNECOL, CHUO KU, 463-7 SHUMOKU, NIIGATA, NIIGATA 9501197, JAPAN.; YANASE, TORU; TSUNEKI, IKUNOSUKE, NIIGATA CITY GEN HOSP, DEPT OBSTET \& GYNECOL, CHUO KU, 463-7 SHUMOKU, NIIGATA, NIIGATA 9501197, JAPAN.; KIKUCHI, AKIRA, NIIGATA CANC CTR HOSP, DEPT GYNECOL, CHUO KU, 2-15-3 KAWAGISHI CHO, NIIGATA, NIIGATA 9518566, JAPAN.	ERIBULIN (ERI) TREATMENT FOR LEIOMYOSARCOMA CAUSES UNEXPLAINED MALAISE AND REDUCED QUALITY OF LIFE (QOL) IN ABOUT 40\% OF PATIENTS. THERE HAVE BEEN FEW REPORTS SUGGESTING THE RISK FACTORS FOR OCCURRENCE OF ERIBULIN-ASSOCIATED MALAISE OR EFFECTIVE TREATMENT, WHEREAS OUR PRESENT REPORT FOCUSES ON THIS ISSUE. WE ENCOUNTERED TWO PATIENTS WITH ADVANCED OR RECURRENT UTERINE LEIOMYOSARCOMA WHO EXPERIENC…	GEWERBESTRASSE 11, CHAM, CH-6330, SWITZERLAND			TOYANASE@GMAIL.COM		2024-01-01	10.1007/s13691-020-00404-8	KY6BB									2192-3183	INT. CANCER CONF. J.	INTERNATIONAL CANCER CONFERENCE JOURNAL	ENGLISH		APR		10	2	GREEN PUBLISHED	YANASE, TORU/0000-0002-9117-4553		92-95	SPRINGER INTERNATIONAL PUBLISHING AG	ONCOLOGY			0	RELIEF OF ERIBULIN-ASSOCIATED MALAISE BY L-GLUTAMINE IN TWO PATIENTS WITH UTERINE LEIOMYOSARCOMA: A case report	ARTICLE	WOS000522655900010	0	1	9	ONCOLOGY	EMERGING SOURCES CITATION INDEX (ESCI)	2020	YANASE, T (CORRESPONDING AUTHOR), NIIGATA CITY GEN HOSP, DEPT OBSTET \& GYNECOL, CHUO KU, 463-7 SHUMOKU, NIIGATA, NIIGATA 9501197, JAPAN	ISI
BARONE A;AMBROSIO MR;ROCCA BJ;MASTROGIULIO MG;AMBROSIO A;SANTOPIETRO R	MYXOID LEIOMYOSARCOMA; UTERINE SARCOMAS; PROGNOSIS	TUMORS	AMBROSIO, MR (CORRESPONDING AUTHOR), UNIV SIENA, SECT PATHOL, DEPT BIOTECHNOL, VIA SCOTTE 6, I-53100 SIENA, ITALY.; BARONE, A.; AMBROSIO, M. R.; ROCCA, B. J.; MASTROGIULIO, M. G.; SANTOPIETRO, R., UNIV SIENA, SECT PATHOL, DEPT MED BIOTECHNOL, I-53100 SIENA, ITALY.; AMBROSIO, A., MAGNA GRAECIA UNIV CATANZARO, CATANZARO, ITALY.	ONLY 30 CASES OF MYXOID LEIOMYOSARCOMAS (MLMS) HAVE BEEN REPORTED TO DATE. THE AUTHORS DESCRIBE A FURTHER CASE IN A 66-YEAR-OLD WOMAN. THE MAIN DIFFERENTIAL DIAGNOSES INCLUDE: MYXOID INFLAMMATORY MYOFIBROBLASTIC TUMOURS, MIXOID LEIOMYOMA, AND ENDOMETRIAL STROMAL TUMOURS. SURGERY REMAINS THE APPROPRIATE TREATMENT. HOWEVER, IN SPITE OF AN AGGRESSIVE SURGICAL APPROACH AND LOCAL AND SYSTEMIC CONTROL,…	RM 19C, LOCKHART CTR, 301-307 LOCKHART RD, WAN CHAI, 00000, HONG KONG	UNIVERSITY OF SIENA; MAGNA GRAECIA UNIVERSITY OF CATANZARO		MARADOT@LIBERO.IT		2024-01-01		AO7TF									0392-2936	EUR. J. GYNAECOL. ONCOL.	EUROPEAN JOURNAL OF GYNAECOLOGICAL ONCOLOGY	ENGLISH				11	3		AMBRÓSIO, ANTÓNIO F/0000-0002-0477-1641 AMBROSIO, MARIA RAFFAELLA/0000-0002-1172-6902		322-324	IMR PRESS	ONCOLOGY; OBSTETRICS \& GYNECOLOGY	AMBRÓSIO, ANTÓNIO F/I-3722-2012 AMBROSIO, MARIA RAFFAELLA/S-2228-2019 AMBROSIO, MARIA RAFFAELLA/K-8953-2016		4	MYXOID LEIOMYOSARCOMA OF THE UTERUS: A case report	ARTICLE	WOS000341554800023	0	1	35	ONCOLOGY; OBSTETRICS \& GYNECOLOGY	SCIENCE CITATION INDEX EXPANDED (SCI-EXPANDED)	2014	AMBROSIO, MR (CORRESPONDING AUTHOR), UNIV SIENA, SECT PATHOL, DEPT BIOTECHNOL, VIA SCOTTE 6, I-53100 SIENA, ITALY	ISI
PEETERS N;HULSBOSCH S;BALLAUX F;BAEKELANDT J	STUMP; PROGNOSIS; LASH; MORCELLATOR; TRACHELECTOMY	PROGESTERONE-RECEPTOR; LEIOMYOSARCOMAS; EXPRESSION; STUMP	BAEKELANDT, J (CORRESPONDING AUTHOR), AZ IMELDA HOSP, DEPT GYNAECOL ONCOL, IMELDALAAN 9, B-2820 BONHEIDEN, BELGIUM.; PEETERS, N.; HULSBOSCH, S.; BALLAUX, F.; BAEKELANDT, J., AZ IMELDA HOSP, B-2820 BONHEIDEN, BELGIUM.	UTERINE SMOOTH MUSCLE TUMORS OF UNCERTAIN MALIGNANT POTENTIAL, OR STUMP, FORM A RARE GROUP OF TUMORS THAT FALL NEITHER INTO THE BENIGN NOR MALIGNANT CATEGORIES. TWO CASES ARE REPORTED, DESCRIBING DIAGNOSIS, KNOWN PROGNOSTIC FACTORS, AND THERAPY. IN CONTRAST TO LEIOMYOMAS AND LEIOMYOSARCOMAS, MANY UNCERTAINTIES STILL EXIST CONCERNING PROGNOSIS AND POSTOPERATIVE MANAGEMENT OF STUMP, BECAUSE OF THEI…	4900 COTE ST-LUC, APT\#212, MONTREAL, QUEBEC H3W 2H3, CANADA	IMELDAZIEKENHUIS		JAN.BAEKELANDT@IMELDA.BE		2024-01-01	10.12892/ejgo3011.2016	DM6NY									0392-2936	EUR. J. GYNAECOL. ONCOL.	EUROPEAN JOURNAL OF GYNAECOLOGICAL ONCOLOGY	ENGLISH				19	3				367-373	I R O G CANADA, INC	ONCOLOGY; OBSTETRICS \& GYNECOLOGY	PEETERS, NELE/HHS-6442-2022		9	UTERINE SMOOTH MUSCLE TUMORS OF UNCERTAIN MALIGNANT POTENTIAL: ANALYSIS OF DIAGNOSES AND THERAPIES ILLUSTRATED BY TWO case reportS	ARTICLE	WOS000376470900013	0	0	37	ONCOLOGY; OBSTETRICS \& GYNECOLOGY	SCIENCE CITATION INDEX EXPANDED (SCI-EXPANDED)	2016	BAEKELANDT, J (CORRESPONDING AUTHOR), AZ IMELDA HOSP, DEPT GYNAECOL ONCOL, IMELDALAAN 9, B-2820 BONHEIDEN, BELGIUM	ISI
PAPPA L;ZAPORIANAKOU N;KITSIOU E;BAFA M;MALAMOU-MITSI V	ASPIRATION; FINE-NEEDLE; BREAST; LEIOMYOSARCOMA; METASTASIS	CYTOLOGY; NEOPLASMS; BIOPSY; TUMORS	MALAMOU-MITSI, V (CORRESPONDING AUTHOR), UNIV IOANNINA, SCH MED, DEPT PATHOL CYTOL, GR-45110 IOANNINA, GREECE.; UNIV HOSP IOANNINA, DEPT CYTOPATHOL, IOANNINA, GREECE.; G HATZIKOSTA GEN HOSP, DEPT PATHOL, IOANNINA, GREECE.	BACKGROUND LEIOMYOSARCOMAS OF THE,BREAST ARE A RARE SUBGROUP OF PRIMARY BREAST SARCOMAS. EVEN MORE RARE IS BREAST METASTASIS EXTRAMAMMARY LEIOMYOSARCOMA. TO DATE, ONLY 4 CASES HAVE BEEN REPORTED IN THE LITERATURE. CASE WE REPORT A CASE OF BREAST METASTATIC LEIOMYOSARCOMA IN A 58-YEAR-OLD WOMAN WITH A PRIOR HISTORY OF UTERINE LEIOMYOSARCOMA, RESECTED 18 MONTHS EARLIER. THE BREAST MASS WAS PALPABLE…	ALLSCHWILERSTRASSE 10, CH-4009 BASEL, SWITZERLAND	UNIVERSITY HOSPITAL IOANNINA		ME00627@CC.UOI.GR		2024-01-01	10.1159/000325559	330SY	1938-2650								0001-5547	ACTA CYTOL.	ACTA CYTOLOGICA	ENGLISH		JUL-AUG		22	4				485-489	KARGER	PATHOLOGY			5	BREAST METASTASIS FROM UTERINE LEIOMYOSARCOMA DIAGNOSED BY FINE NEEDLE ASPIRATION: A case report	ARTICLE	WOS000257964300018	0	0	52	PATHOLOGY	SCIENCE CITATION INDEX EXPANDED (SCI-EXPANDED)	2008	MALAMOU-MITSI, V (CORRESPONDING AUTHOR), UNIV IOANNINA, SCH MED, DEPT PATHOL CYTOL, GR-45110 IOANNINA, GREECE	ISI
RICCI MD;PINOTTI M;GIRIBELA AHG;TEIXEIRA FM;PINOTTI JA	BREAST CANCER; METASTASIS; UTERUS; LEIOMYOSARCOMA	CARCINOMA; TAMOXIFEN; CORPUS; RISK; SIGN	RICCI, MD (CORRESPONDING AUTHOR), UNIV SAO PAULO, SCH MED, DEPT OBSTET \& GYNAECOL, AV DR ENEAS DE CARVALHO AGUIAR, BR-255 SAO PAULO, SP, BRAZIL.; UNIV SAO PAULO, SCH MED, DEPT OBSTET \& GYNAECOL, BR-255 SAO PAULO, SP, BRAZIL.; UNIV ESTADUAL CAMPINAS, DEPT OBSTET \& GYNAECOL, BR-13081970 CAMPINAS, SP, BRAZIL.; UNIV SAO PAULO, SCH MED, DEPT PATHOL, SAO PAULO, BRAZIL.	AN UNUSUAL CASE OF BREAST CANCER METASTATIC TO LEIOMYOSARCOMA OF THE UTERUS IS REPORTED. THE PATIENT HAD MULTIPLE METASTASES FROM THE BREAST CARCINOMA AND PRESENTED A PELVIC MASS IN ITS EVOLUTION. A LAPAROTOMY WITH TOTAL HYSTERECTOMY AND BILATERAL OOPHORECTOMY WAS PERFORMED TO GIVE PAIN RELIEF. A REVIEW OF THE WORLD LITERATURE ABOUT THESE UNCOMMON SITES OF BREAST METASTASES IS PRESENTED.	4900 COTE ST-LUC, APT\#212, MONTREAL, QUEBEC H3W 2H3, CANADA	UNIVERSIDADE DE SAO PAULO; UNIVERSIDADE ESTADUAL DE CAMPINAS; UNIVERSIDADE DE SAO PAULO				2024-01-01		686XF									0392-2936	EUR. J. GYNAECOL. ONCOL.	EUROPEAN JOURNAL OF GYNAECOLOGICAL ONCOLOGY	ENGLISH				25	34		CARVALHO, FILOMENA MARINO/0000-0002-5838-3636		334-336	I R O G CANADA, INC	ONCOLOGY; OBSTETRICS \& GYNECOLOGY	RICCI, MARCOS D/B-6396-2013 RICCI, MARCOS DESIDERIO/X-4246-2019 CARVALHO, FILOMENA MARINO/D-3987-2012		3	BREAST CANCER METASTATIC TO UTERINE LEIOMYOSARCOMA. A case report AND REVIEW OF THE LITERATURE	ARTICLE	WOS000183345700027	0	1	24	ONCOLOGY; OBSTETRICS \& GYNECOLOGY	SCIENCE CITATION INDEX EXPANDED (SCI-EXPANDED)	2003	RICCI, MD (CORRESPONDING AUTHOR), UNIV SAO PAULO, SCH MED, DEPT OBSTET \& GYNAECOL, AV DR ENEAS DE CARVALHO AGUIAR, BR-255 SAO PAULO, SP, BRAZIL	ISI
WACHTER DL;BUETTNER MJ;GRIMM K;HARTMANN A		INTERSTITIAL-CELLS; STROMAL TUMOR; PHENOTYPE; CHILD; CAJAL	AGAIMY, A (CORRESPONDING AUTHOR), ERLANGEN UNIV HOSP, INST PATHOL, KRANKENHAUSSTR 12, D-91054 ERLANGEN, GERMANY.; WACHTER, D. L.; BUETTNER, M. J.; HARTMANN, A.; AGAIMY, A., ERLANGEN UNIV HOSP, INST PATHOL, D-91054 ERLANGEN, GERMANY.; GRIMM, K., PRAXIS ALLGEMEIN \& UNFALLCHIRURG, HERZOGENAURACH, GERMANY.	MESENCHYMAL NEOPLASMS OF THE GALLBLADDER ARE RARE, AND MOST REPRESENT SARCOMAS OF VARIOUS HISTOLOGICAL TYPES. TO OUR KNOWLEDGE, ONLY A FEW PATIENTS WITH MULTIPLE EPSTEINE BARR VIRUS (EBV)-ASSOCIATED SMOOTH MUSCLE TUMOURS OF THE GALLBLADDER IN THE SETTING OF IMMUNODEFICIENCY HAVE BEEN REPORTED IN THE ENGLISH LITERATURE, BUT NO SINGLE CASE OF CONVENTIONAL LEIOMYOMA HAS BEEN WELL DOCUMENTED TO DATE.…	BRITISH MED ASSOC HOUSE, TAVISTOCK SQUARE, LONDON WC1H 9JR, ENGLAND	UNIVERSITY OF ERLANGEN NUREMBERG		ABBAS.AGAIMY@UK-ERLANGEN.DE		2024-01-01	10.1136/jcp.2009.070649	554EW	1472-4146								0021-9746	J. CLIN. PATHOL.	JOURNAL OF CLINICAL PATHOLOGY	ENGLISH		FEB		10	2				177-179	BMJ PUBLISHING GROUP	PATHOLOGY			3	LEIOMYOMA OF THE GALLBLADDER: A case report WITH REVIEW OF THE LITERATURE AND DISCUSSION OF THE DIFFERENTIAL DIAGNOSIS	REVIEW	WOS000274419300017	0	2	63	PATHOLOGY	SCIENCE CITATION INDEX EXPANDED (SCI-EXPANDED)	2010	AGAIMY, A (CORRESPONDING AUTHOR), ERLANGEN UNIV HOSP, INST PATHOL, KRANKENHAUSSTR 12, D-91054 ERLANGEN, GERMANY	ISI
MADIGAN MN;DEMPSEY PJ;KRISHNAMURTHY S	LEIOMYOSARCOMA; BREAST CANCER; METASTASIS; SARCOMA; SPINDLE CELL	TUMORS	KRISHNAMURTHY, S (CORRESPONDING AUTHOR), UNIV TEXAS, MD ANDERSON CANC CTR, DEPT PATHOL, 1515 HOLCOMBE BLVD,BOX 53, HOUSTON, TX 77030 USA.; UNIV TEXAS, MD ANDERSON CANC CTR, DEPT PATHOL, HOUSTON, TX 77030 USA.; UNIV TEXAS, MD ANDERSON CANC CTR, DEPT RADIOL, HOUSTON, TX 77030 USA.	BACKGROUND: LEIOMYOSARCOMAS ARE CHARACTERIZED BY SLOW GROWTH AND LATE METASTASIS AND MOST OFTEN INVOLVE THE LUNG, LIVER AND SUBCUTANEOUS TISSUE. METASTASIS TO THE BREAST IS RARE, WITH ONLY FOUR CASES PUBLISHED IN THE ENGLISH-LANGUAGE LITERATURE TO DATE. BECAUSE OF ITS RARITY AND THE PROLONGED TIME INTERVAL BETWEEN THE DIAGNOSIS OF THE PRIMARY TUMOR AND INVOLVEMENT OF DISTANT SITES, ACCURATE DIAGN…	PO DRAWER 12425 8342 OLIVE BLVD, ST LOUIS, MO 63132 USA	UNIVERSITY OF TEXAS SYSTEM; UTMD ANDERSON CANCER CENTER; UNIVERSITY OF TEXAS SYSTEM; UTMD ANDERSON CANCER CENTER				2024-01-01	10.1159/000326606	721TD									0001-5547	ACTA CYTOL.	ACTA CYTOLOGICA	ENGLISH		SEP-OCT		8	5				783-786	SCI PRINTERS \& PUBL INC	PATHOLOGY			10	ULTRASOUND-GUIDED FINE NEEDLE ASPIRATION CYTODIAGNOSIS OF LEIOMYOSARCOMA METASTATIC TO THE BREAST - A case report	ARTICLE	WOS000185332200013	0	0	47	PATHOLOGY	SCIENCE CITATION INDEX EXPANDED (SCI-EXPANDED)	2003	KRISHNAMURTHY, S (CORRESPONDING AUTHOR), UNIV TEXAS, MD ANDERSON CANC CTR, DEPT PATHOL, 1515 HOLCOMBE BLVD,BOX 53, HOUSTON, TX 77030 USA	ISI
LI ZJ;LI CL;WANG W;FU XY;ZHEN YQ	PLEOMORPHIC RHABDOMYOSARCOMA; UTERUS; HISTOPATHOLOGY;; IMMUNOHISTOCHEMISTRY; ADJUVANT CHEMOTHERAPY; HYSTERECTOMY	UTERINE CORPUS; SARCOMA; ADULTS	LI, ZJ (CORRESPONDING AUTHOR), ZHEJIANG QU HUA HOSP, DEPT GYNECOL, 62 WENCHANG LANE, QUZHOU 324004, ZHEJIANG, PEOPLES R CHINA.; LI, ZI-JUN; FU, XIAO-YING, ZHEJIANG QU HUA HOSP, DEPT GYNECOL, 62 WENCHANG LANE, QUZHOU 324004, ZHEJIANG, PEOPLES R CHINA.; LI, CHENG-LIE, ZHEJIANG QU HUA HOSP, DEPT PATHOL, QUZHOU, ZHEJIANG, PEOPLES R CHINA.; WANG, WEI, ZHEJIANG QU HUA HOSP, CTR CLIN IMAGING DIAG, QUZHO…	PLEOMORPHIC RHABDOMYOSARCOMAS OF THE UTERUS (PRMSU) IS A RARE MALIGNANT TUMOR OF THE FEMALE GENITAL TRACT. ACCURATE DIAGNOSIS AND EFFECTIVE TREATMENT OF PRMSU ARE IMPORTANT. WE REPORT AN 81-YEAR-OLD WOMAN WHO WAS DIAGNOSED WITH PRMSU. SHE HAD AN EXTREMELY UNUSUAL PRESENTATION OF SECONDARY DYSPNEA BECAUSE OF AN EXTREMELY LARGE UTERUS (26.0 CM). PELVIC MAGNETIC RESONANCE IMAGING SHOWED RARE SEVERE …	1 OLIVERS YARD, 55 CITY ROAD, LONDON EC1Y 1SP, ENGLAND		03000605211014360	LIZIJUNCLARK@126.COM		2024-01-01	10.1177/03000605211014360	UW3JX	1473-2300								0300-0605	J. INT. MED. RES.	JOURNAL OF INTERNATIONAL MEDICAL RESEARCH	ENGLISH		MAY		30	5	GREEN PUBLISHED, GOLD	LI, ZIJUN/0000-0002-5144-2330			SAGE PUBLICATIONS LTD	RESEARCH \& EXPERIMENTAL MEDICINE; PHARMACOLOGY \& PHARMACY	LI, ZIJUN/JDD-1772-2023		2	DIAGNOSIS AND TREATMENT OF PLEOMORPHIC RHABDOMYOSARCOMA OF THE UTERUS: A RARE case report AND REVIEW OF THE LITERATURE	REVIEW	WOS000700057700001	1	6	49	MEDICINE, RESEARCH \& EXPERIMENTAL; PHARMACOLOGY \& PHARMACY	SCIENCE CITATION INDEX EXPANDED (SCI-EXPANDED)	2021	LI, ZJ (CORRESPONDING AUTHOR), ZHEJIANG QU HUA HOSP, DEPT GYNECOL, 62 WENCHANG LANE, QUZHOU 324004, ZHEJIANG, PEOPLES R CHINA	ISI
PETCA AT;VLADAREANU S;RADU M;BERCEANU C;MANOLESCU BSM;MEDAR C;PETCA RC	MALIGNANCY; SMOOTH MUSCLE; IMMUNOHISTOCHEMICAL ANALYSIS; MANAGEMENT	SMOOTH-MUSCLE TUMORS; GEMCITABINE PLUS DOCETAXEL; PROGNOSTIC-FACTORS;; LEIOMYOMAS; SARCOMA; MANAGEMENT; UTERUS; PATHOLOGY; EMPHASIS; BIZARRE	VLADAREANU, S (CORRESPONDING AUTHOR), CAROL DAVILA UNIV MED \& PHARM, DEPT OBSTET GYNECOL \& NEONATOL, BUCHAREST, ROMANIA.; VLADAREANU, S (CORRESPONDING AUTHOR), ELIAS EMERGENCY UNIV HOSP, DEPT NEONATOL, 17 MARASTI AVE,SECT 1, BUCHAREST 011461, ROMANIA.; PETCA, AIDA TINCUTA; RADU, DAN-CRISTIAN; BOT, MIHAELA, ELIAS EMERGENCY UNIV HOSP, DEPT OBSTET \& GYNECOL, BUCHAREST, ROMANIA.; PETCA, AIDA TINCU…	LEIOMYOSARCOMA IS A RARE CONDITION SO THERE ARE RELATIVELY FEW AND SMALL CASE SERIES AND NO PROSPECTIVE STUDIES TO PROVIDE CLEAR GUIDELINES REGARDING MANAGEMENT. WE REPORT ON A CASE THAT PRESENTS SOME PARTICULARITIES THAT FURTHER UNDERLINE DIAGNOSTIC AND TREATMENT DIFFICULTIES POSED BY THE AFFLICTION OF SUCH A RARE TUMOR. THIS IS THE CASE OF A 43-YEAR-OLD WOMAN WHO HAD A LARGE TUMOR ARISING FROM …	CALEA 13 SEPTEMBRIE NR 13, SECTOR 5, BUCURESTI 050711, ROMANIA	CAROL DAVILA UNIVERSITY OF MEDICINE \& PHARMACY; UNIVERSITY OF MEDICINE \& PHARMACY OF CRAIOVA; CAROL DAVILA UNIVERSITY OF MEDICINE \& PHARMACY		SIMCONST69@GMAIL.COM		2024-01-01		FC2DH									1220-0522	ROM. J. MORPHOL. EMBRYOL.	ROMANIAN JOURNAL OF MORPHOLOGY AND EMBRYOLOGY	ENGLISH				38	2		PETCA, AIDA/0000-0002-4890-0978 BOȚ, MIHAELA/0000-0001-9749-768X MEDAR, COSMIN/0000-0001-8341-1769 PETCA, RĂZVAN-COSMIN/0000-0003-4496-1535		619-625	EDITURA ACAD ROMANE	DEVELOPMENTAL BIOLOGY	PETCA, AIDA/AAM-9912-2020 BOȚ, MIHAELA/AAA-5233-2022 MEDAR, COSMIN/HZL-7003-2023 PETCA, RĂZVAN-COSMIN/AAH-2462-2020		12	MORPHOLOGICAL, IMAGING AND SURGICAL ASPECTS IN A COMPLEX CASE OF UTERINE LEIOMYOSARCOMA - case report AND REVIEW OF THE LITERATURE	REVIEW	WOS000406647000037	1	7	58	DEVELOPMENTAL BIOLOGY	SCIENCE CITATION INDEX EXPANDED (SCI-EXPANDED)	2017	VLADAREANU, S (CORRESPONDING AUTHOR), CAROL DAVILA UNIV MED \& PHARM, DEPT OBSTET GYNECOL \& NEONATOL, BUCHAREST, ROMANIA	ISI
CAZZATO F;D'ERCOLE A;DE LUCA G;AIELLO FB;CROCE A	BROAD LIGAMENT LEIOMYOSARCOMA; HEAD AND NECK LEIOMYOSARCOMA; ATYPICAL; UTERINE SMOOTH MUSCLE TUMORS; METASTASIS; BATSON PLEXUS; CASE REPORT	VERTEBRAL VENOUS PLEXUS; SMOOTH-MUSCLE TUMORS; UTERINE LEIOMYOSARCOMA;; CARDIAC METASTASIS; SCALP; GLAND	CROCE, A (CORRESPONDING AUTHOR), UNIV G DANNUNZIO, DEPT MED ORAL \& BIOTECHNOL SCI, VIA VESTINI, I-66100 CHIETI, ITALY.; CAZZATO, FIORELLA; CROCE, ADELCHI, UNIV G DANNUNZIO, DEPT MED ORAL \& BIOTECHNOL SCI, VIA VESTINI, I-66100 CHIETI, ITALY.; D'ERCOLE, ANGELA, SANTISSIMA ANNUNZIATA HOSP, SURG PATHOL UNIT, CHIETI, ITALY.; DE LUCA, GRAZIANO, GIUSEPPE MAZZINI HOSP, CLIN PATHOL UNIT, TERAMO, ITALY.;…	BACKGROUND LEIOMYOSARCOMA USUALLY DEVELOPS IN THE MYOMETRIUM AND IS CHARACTERIZED BY A HIGH RECURRENCE RATE, FREQUENT HEMATOGENOUS DISSEMINATION, AND POOR PROGNOSIS. METASTASIS IS USUALLY TO LUNGS, LIVER, AND BONE, AND OCCASIONALLY TO THE BRAIN, BUT SELDOM TO THE HEAD AND NECK REGION. PRIMARY LEIOMYOSARCOMA VERY RARELY ARISES IN THE BROAD LIGAMENT. CASE PRESENTATION A 54-YEAR OLD WOMAN PRESENTED …	CAMPUS, 4 CRINAN ST, LONDON N1 9XW, ENGLAND	G D'ANNUNZIO UNIVERSITY OF CHIETI-PESCARA; GIUSEPPE MAZZINI HOSPITAL; G D'ANNUNZIO UNIVERSITY OF CHIETI-PESCARA	297	ACROCE@UNICH.IT		2024-01-01	10.1186/s12893-020-00951-0	PA6VQ	1471-2482					MINISTERO DELL'ISTRUZIONE, DELL'UNIVERSITA E DELLA RICERCA (ITALY)	THE STUDY WAS SUPPORTED BY A FELLOWSHIP (SCUOLA DI SPECIALIZZAZIONE IN OTORINOLARINGOIATRIA) TO FIORELLA CAZZATO FROM MINISTERO DELL'ISTRUZIONE, DELL'UNIVERSITA E DELLA RICERCA (ITALY), THAT HAD NO ROLE IN THE STUDY DESIGN, COLLECTION, ANALYSIS AND INTERPRETATION OF DATA NOR IN THE WRITING OF THE MANUSCRIPT AND IN THE DECISION TO SUBMIT THE MANUSCRIPT FOR PUBLICATION.			BMC SURG.	BMC SURGERY	ENGLISH		DEC 25		37	1	GOLD, GREEN PUBLISHED				BMC	SURGERY			1	NECK SUBCUTANEOUS NODULE AS FIRST METASTASIS FROM BROAD LIGAMENT LEIOMYOSARCOMA: A case report AND REVIEW OF LITERATURE	REVIEW	WOS000595771000001	0	5	20	SURGERY	SCIENCE CITATION INDEX EXPANDED (SCI-EXPANDED)	2020	CROCE, A (CORRESPONDING AUTHOR), UNIV G DANNUNZIO, DEPT MED ORAL \& BIOTECHNOL SCI, VIA VESTINI, I-66100 CHIETI, ITALY	ISI
BU H;JIN C;FANG Y;MA Y;WANG X;CHEN J;CHEN L	LPD; NGS; PREGNANCY; LEIOMYOSARCOMA; THE AUTHORS HUALEI BU AND CHENGJUAN; JIN CONTRIBUTED EQUALLY TO THIS WORK	COMPLICATION	CHEN, LJ (CORRESPONDING AUTHOR), SHANDONG UNIV, DEPT OBSTET \& GYNECOL, QILU HOSP, 107 WENHUA XI RD, JINAN 250012, PEOPLES R CHINA.; BU, HUALEI; FANG, YAN; MA, YANA; CHEN, JINGYING; CHEN, LIJUN, SHANDONG UNIV, DEPT OBSTET \& GYNECOL, QILU HOSP, 107 WENHUA XI RD, JINAN 250012, PEOPLES R CHINA.; JIN, CHENGJUAN, SHANGHAI JIAO TONG UNIV, SCH MED, SHANGHAI GEN HOSP, DEPT OBSTET \& GYNECOL, 650 XINSONG…	BACKGROUND PERITONEAL LEIOMYOMATOSIS DISSEMINATE (LPD) IS A RARE DISEASE CHARACTERIZED BY WIDESPREAD DISSEMINATION OF LEIOMYOMAS NODULES THROUGHOUT THE PERITONEAL AND OMENTAL SURFACES. REPORTS OF PREGNANCY WITH LPD ARE EVEN RARER. THEREFORE, THERE IS NO CLEAR CONSENSUS ON THE TREATMENT OF LPD ON PREGNANCY, AND THE PATHOGENESIS IS STILL UNCLEAR. CASE PRESENTATION WE REPORTED A CASE OF LPD PATIENT …	CAMPUS, 4 CRINAN ST, LONDON N1 9XW, ENGLAND	SHANDONG UNIVERSITY; SHANGHAI JIAO TONG UNIVERSITY; SHANDONG UNIVERSITY	85	QLLIJUNCHEN@163.COM		2024-01-01	10.1186/s12957-020-01857-0	LL5OX	1477-7819					DEPARTMENT OF MEDICAL AND HEALTH SCIENCE TECHNOLOGY OF SHANDONG PROVINCE [2016WS0345]; NATIONAL NATURAL SCIENCE FOUNDATION OF CHINA [81602286]	THIS WORK WAS SUPPORTED BY GRANTS FROM THE DEPARTMENT OF MEDICAL AND HEALTH SCIENCE TECHNOLOGY OF SHANDONG PROVINCE [PROJECT NUMBERS: 2016WS0345] AND FROM THE NATIONAL NATURAL SCIENCE FOUNDATION OF CHINA [PROJECT NUMBERS: 81602286].			WORLD J. SURG. ONCOL.	WORLD JOURNAL OF SURGICAL ONCOLOGY	ENGLISH		MAY 2		31	1	GREEN SUBMITTED, GREEN PUBLISHED, GOLD				BMC	ONCOLOGY; SURGERY	YANG, FEI/JLM-3367-2023		6	SUCCESSFUL PREGNANCY AFTER COMPLETE RESECTION OF LEIOMYOMATOSIS PERITONEALIS DISSEMINATE WITHOUT RECURRENCE:A case report WITH NEXT-GENERATION SEQUENCING ANALYSIS AND LITERATURE REVIEW	REVIEW	WOS000531608600002	1	6	18	ONCOLOGY; SURGERY	SCIENCE CITATION INDEX EXPANDED (SCI-EXPANDED)	2020	CHEN, LJ (CORRESPONDING AUTHOR), SHANDONG UNIV, DEPT OBSTET \& GYNECOL, QILU HOSP, 107 WENHUA XI RD, JINAN 250012, PEOPLES R CHINA	ISI
HOPE I;MORTON K;NEWLANDS C;BUTLER-MANUEL S;MADHURI TK	LEIOMYOSARCOMA; METASTASES; LOCKJAW	ORAL-CAVITY; TUMORS; SARCOMA	MADHURI, TK (CORRESPONDING AUTHOR), ROYAL SURREY CTY HOSP NHS FDN TRUST, GUILDFORD, SURREY, ENGLAND.; MADHURI, TK (CORRESPONDING AUTHOR), UNIV SURREY, FAC HLTH \& MED SCI, DEPT CLIN \& EXPT MED, GUILDFORD, SURREY, ENGLAND.; HOPE, ISABEL, UNIV SOUTHAMPTON, FAC HLTH \& MED SCI, SOUTHAMPTON, HANTS, ENGLAND.; MORTON, KAREN; NEWLANDS, CARRIE; BUTLER-MANUEL, SIMON; MADHURI, THUMULURU KAVITHA, ROYAL SUR…	BACKGROUND: LEIOMYOSARCOMA (LMS) IS A MALIGNANT TUMOUR FORMED OF CELLS WITH DISTINCT SMOOTH MUSCLE FEATURES. LEIOMYOSARCOMAS RARELY METASTASISE TO THE ORAL CAVITY AND THIS LITERATURE REVIEW DETAILS ALL REPORTED CASES OF METASTASIS TO THE MANDIBLE FOUND IN THE LITERATURE. THIS OFFERS A UNIQUE PERSPECTIVE BY SPECIFYING MANDIBLE AS THE SITE OF METASTASIS OF LEIOMYOSARCOMA. CASE PRESENTATION: A 53-YE…	236 GRAYS INN RD, FLOOR 6, LONDON WC1X 8HL, ENGLAND	UNIVERSITY OF SOUTHAMPTON; ROYAL SURREY COUNTY HOSPITAL; UNIVERSITY OF SURREY	119	DOCMADHURI231@DOCTORS.ORG.UK		2024-01-01	10.1186/s12905-017-0472-1	FO0UQ									1472-6874	BMC WOMENS HEALTH	BMC WOMENS HEALTH	ENGLISH		NOV 28		17		GREEN PUBLISHED, GOLD	MADHURI, THUMULURU KAVITHA/0000-0002-9591-8441			BIOMED CENTRAL LTD	PUBLIC, ENVIRONMENTAL \& OCCUPATIONAL HEALTH; OBSTETRICS \& GYNECOLOGY			2	LOCKJAW FROM A METASTATIC UTERINE LEIOMYOSARCOMA- case report AND REVIEW OF THE LITERATURE	REVIEW	WOS000416466000001	0	3	17	PUBLIC, ENVIRONMENTAL \& OCCUPATIONAL HEALTH; OBSTETRICS \& GYNECOLOGY	SCIENCE CITATION INDEX EXPANDED (SCI-EXPANDED); SOCIAL SCIENCE CITATION INDEX (SSCI)	2017	MADHURI, TK (CORRESPONDING AUTHOR), ROYAL SURREY CTY HOSP NHS FDN TRUST, GUILDFORD, SURREY, ENGLAND	ISI
GAUTSCHI OP;HOTTINGER AF;LOBRINUS JA;SCHALLER K;BIJLENGA P	CEREBRAL METASTASIS; LEIOMYOSARCOMA; MANAGEMENT; RADIOTHERAPY; TRICEPS; MUSCLE	SARCOMA; BRAIN	GAUTSCHI, OP (CORRESPONDING AUTHOR), HOP UNIV GENEVE, FAC MED, DEPT CLIN NEUROSCI, SERV NEUROCHIRURG, RUE GABRIELLE PERRET GENTIL 4, CH-1211 GENEVA 14, SWITZERLAND.; GAUTSCHI, OLIVER P.; SCHALLER, KARL; BIJLENGA, PHILIPPE, UNIV HOSP GENEVA, DEPT NEUROSURG, GENEVA, SWITZERLAND.; GAUTSCHI, OLIVER P.; SCHALLER, KARL; BIJLENGA, PHILIPPE, UNIV HOSP GENEVA, FAC MED, GENEVA, SWITZERLAND.; HOTTINGER, AND…	LEIOMYOSARCOMAS ARE RARE MALIGNANT NEOPLASMS. INTRACRANIAL METASTASES OF THIS TUMOUR ARE EVEN LESS FREQUENTLY OBSERVED AND HAVE MOSTLY BEEN DESCRIBED FROM UTERINE LEIOMYOSARCOMAS. IN THIS ARTICLE, WE DESCRIBE THE CASE OF A SINGLE RIGHT FRONTAL SUBCORTICAL CEREBRAL METASTASIS IN A PATIENT WITH A RIGHT TRICEPS MUSCLE LEIOMYOSARCOMA. A RIGHT-SIDED FRONTAL CRANIOTOMY WITH MACROSCOPICALLY COMPLETE TUM…	TELEPHONE HOUSE, 69-77 PAUL STREET, LONDON EC2A 4LQ, ENGLAND	UNIVERSITY OF GENEVA; UNIVERSITY OF GENEVA; UNIVERSITY OF LAUSANNE; CENTRE HOSPITALIER UNIVERSITAIRE VAUDOIS (CHUV); UNIVERSITY OF LAUSANNE; UNIVERSITY OF GENEVA		OLIVER.GAUTSCHI@HCUGE.CH		2024-01-01	10.3109/02688697.2013.829560	AI6LT	1360-046X								0268-8697	BR. J. NEUROSURG.	BRITISH JOURNAL OF NEUROSURGERY	ENGLISH		JUN		3	3		BIJLENGA, PHILIPPE/0000-0002-3586-2757		400-402	INFORMA HEALTHCARE	NEUROSCIENCES \& NEUROLOGY; SURGERY	BIJLENGA, PHILIPPE/S-1049-2016		3	ISOLATED CEREBRAL METASTASIS OF A TRICEPS MUSCLE LEIOMYOSARCOMA: A case report	ARTICLE	WOS000336986900024	0	2	28	CLINICAL NEUROLOGY; SURGERY	SCIENCE CITATION INDEX EXPANDED (SCI-EXPANDED)	2014	GAUTSCHI, OP (CORRESPONDING AUTHOR), HOP UNIV GENEVE, FAC MED, DEPT CLIN NEUROSCI, SERV NEUROCHIRURG, RUE GABRIELLE PERRET GENTIL 4, CH-1211 GENEVA 14, SWITZERLAND	ISI
KIKUCHI Y;NISHIKAWA Y;AMANUMA Y;TAKUMA K;WAKAYAMA M;SHIBUYA K;OKANO N;SHIMADA H;IGARASHI Y	PANCREATIC LEIOMYOSARCOMA; CHEMOTHERAPY; GEMCITABINE; NAB-PACLITAXEL	METASTATIC UTERINE LEIOMYOSARCOMA; FINE-NEEDLE-ASPIRATION; SOFT-TISSUE; SARCOMAS; 1ST-LINE TREATMENT; NAB-PACLITAXEL; DOCETAXEL; COMBINATION	KIKUCHI, Y (CORRESPONDING AUTHOR), TOHO UNIV, FAC MED, DEPT INTERNAL MED, DIV GASTROENTEROL \& HEPATOL,OTA KU, 6-11-1 OMORI NISHI, TOKYO 1438541, JAPAN.; KIKUCHI, YOSHINORI; NISHIKAWA, YUSUKE; AMANUMA, MAKOTO; KISHIMOTO, YUI; TAKUMA, KENSUKE; OKANO, NAOKI; IGARASHI, YOSHINORI, TOHO UNIV, FAC MED, DEPT INTERNAL MED, DIV GASTROENTEROL \& HEPATOL,OTA KU, 6-11-1 OMORI NISHI, TOKYO 1438541, JAPAN.; WA…	PANCREATIC LEIOMYOSARCOMA (PLMS) IS AN EXTREMELY RARE TUMOR THAT ACCOUNTS FOR 0.1\% OF PANCREATIC MALIGNANCIES, AND ITS CHEMOTHERAPY HAS YET TO BE ESTABLISHED. GENERALLY, SOFT-TISSUE SARCOMA CHEMOTHERAPY IS STANDARD TREATMENT WITH DOXORUBICIN (DXR) ALONE. HOWEVER, THE EFFECTIVENESS OF GEMCITABINE (GEM) PLUS DOCETAXEL (DOC) HAS BEEN SHOWN IN UTERINE LEIOMYOMA. IN CONTRAST, THE GEM PLUS NAB-PACLITA…	GEWERBESTRASSE 11, CHAM, CH-6330, SWITZERLAND	TOHO UNIVERSITY; TOHO UNIVERSITY; TOHO UNIVERSITY; TOHO UNIVERSITY		Y-KIKUCHI@MED.TOHO-U.AC.JP		2024-01-01	10.1007/s13691-020-00452-0	PR5HU				OCT 2020					2192-3183	INT. CANCER CONF. J.	INTERNATIONAL CANCER CONFERENCE JOURNAL	ENGLISH		JAN		25	1	GREEN PUBLISHED	KIKUCHI, YOSHINORI/0000-0001-6070-6927		63-67	SPRINGER INTERNATIONAL PUBLISHING AG	ONCOLOGY			1	SUCCESSFUL TREATMENT OF ADVANCED PANCREATIC LEIOMYOSARCOMA TREATED WITH GEMCITABINE PLUS<I>NAB</I>-PACLITAXEL: A case report AND LITERATURE REVIEW	REVIEW	WOS000576624300001	0	3	10	ONCOLOGY	EMERGING SOURCES CITATION INDEX (ESCI)	2021	KIKUCHI, Y (CORRESPONDING AUTHOR), TOHO UNIV, FAC MED, DEPT INTERNAL MED, DIV GASTROENTEROL \& HEPATOL,OTA KU, 6-11-1 OMORI NISHI, TOKYO 1438541, JAPAN	ISI
ALRAWAF FA;ALAMRI ES;AL-GONAIM A;ALZOUMAN MA;ALZAHRANI A	UROLOGIC CANCER; UROLOGY SURGERY; ONCO-UROLOGY; LAPROSCOPIC UROLOGY;; ENDO UROLOGY	UPDATE	ALRAWAF, FA (CORRESPONDING AUTHOR), KING FAHAD MIL MED COMPLEX, DEPT UROL, DHAHRAN, SAUDI ARABIA.; ALRAWAF, FAISAL A., KING FAHAD MIL MED COMPLEX, DEPT UROL, DHAHRAN, SAUDI ARABIA.; ALAMRI, EYAD S., KING ABDULAZIZ UNIV, COLL MED, DEPT UROL, JEDDAH, SAUDI ARABIA.; AL-GONAIM, ALI, PRINCE SATTAM BIN ABDULAZIZ UNIV, COLL MED, AL KHARJ, SAUDI ARABIA.; ALZOUMAN, MUNEERAH A., PRINCE SULTAN MIL MED CITY,…	HEREDITARY LEIOMYOMATOSIS AND RENAL CELL CANCER (HLRCC) IS A RARE GENETIC DISORDER, AND INDIVIDUALS TEND TO DEVELOP MULTIPLE CUTANEOUS LEIOMYOMAS, UTERINE LEIOMYOMAS, AND RENAL CELL CANCER (RCC).IN OUR STUDY, WE REPORT THE FIRST CASE IN SAUDI ARABIA, TO OUR KNOWLEDGE -A 28-YEAR-OLD MALE WITH A HISTORY OF RIGHT LEG LEIOMYOSARCOMA POST EXCISION TWO YEARS BACK WHO WAS REFERRED TO US WITH INCIDENTAL …	PO BOX 61002, PALO ALTO, CA 94306 USA	KING FAHD MILITARY MEDICAL COMPLEX; KING ABDULAZIZ UNIVERSITY; PRINCE SATTAM BIN ABDULAZIZ UNIVERSITY; PRINCE SULTAN MILITARY MEDICAL CITY; PRINCE SULTAN MILITARY MEDICAL CITY		ALRAWAF.FAISAL@GMAIL.COM		2024-01-01	10.7759/cureus.30822	8Z7TZ	2168-8184									CUREUS J MED SCI	CUREUS JOURNAL OF MEDICAL SCIENCE	ENGLISH		OCT 29		9	10	GREEN PUBLISHED, GOLD	AL-GONAIM, ALI/0000-0001-5311-3488			CUREUS INC	GENERAL \& INTERNAL MEDICINE	AL-GONAIM, ALI/HDM-5117-2022		0	HEREDITARY LEIOMYOMATOSIS AND RENAL CELL CARCINOMA: A case report AND REVIEW OF THE LITERATURE	REVIEW	WOS000933577900029	1	1	14	MEDICINE, GENERAL \& INTERNAL	EMERGING SOURCES CITATION INDEX (ESCI)	2022	ALRAWAF, FA (CORRESPONDING AUTHOR), KING FAHAD MIL MED COMPLEX, DEPT UROL, DHAHRAN, SAUDI ARABIA	ISI
YOON BS;SEONG SJ;SONG T;KIM ML;KIM MK	LEIOMYOSARCOMA; ABDOMINAL WALL; MESH REPAIR; RECURRENCE; RECONSTRUCTION	MULTIVISCERAL RESECTION; COLON; TUMOR	SEONG, SJ (CORRESPONDING AUTHOR), CHA UNIV, CHA GANGNAM MED CTR, DEPT OBSTET \& GYNECOL, 650-9 YOKSAM DONG, SEOUL 135913, SOUTH KOREA.; YOON, B. S.; SEONG, S. J.; SONG, T.; KIM, M. L.; KIM, M. K., CHA UNIV, CHA GANGNAM MED CTR, DEPT OBSTET \& GYNECOL, SEOUL 135913, SOUTH KOREA.	THE AUTHORS PRESENT A CASE OF INTRA-ABDOMINAL RECURRENT LEIOMYOSARCOMA INVADING A LARGE AREA OF THE ABDOMINAL WALL. THE PATIENT UNDERWENT CYTOREDUCTIVE SURGERY, INCLUDING RESECTION OF THE RECTUS ABDOMINIS MUSCLE, FOLLOWED BY RECONSTRUCTION OF THE DEFECT USING SYNTHETIC MESH. THE TUMOR WAS SURGICALLY REMOVED BY EN BLOC RESECTION, INCLUDING MOST OF THE RECTUS ABDOMINIS MUSCLE AND ILEUM. THE ABDOMIN…	4900 COTE ST-LUC, APT\#212, MONTREAL, QUEBEC H3W 2H3, CANADA	POCHON CHA UNIVERSITY		SJSEONGCHEIL@NAVER.COM		2024-01-01		AM3XB									0392-2936	EUR. J. GYNAECOL. ONCOL.	EUROPEAN JOURNAL OF GYNAECOLOGICAL ONCOLOGY	ENGLISH				11	4				449-451	7847050 CANADA INC	ONCOLOGY; OBSTETRICS \& GYNECOLOGY			1	RECTUS ABDOMINIS MUSCLE RESECTION AND FASCIAL RECONSTRUCTION FOR THE TREATMENT OF UTERINE LEIOMYOSARCOMA INVADING THE ABDOMINAL WALL: A case report	ARTICLE	WOS000339785000018	0	1	35	ONCOLOGY; OBSTETRICS \& GYNECOLOGY	SCIENCE CITATION INDEX EXPANDED (SCI-EXPANDED)	2014	SEONG, SJ (CORRESPONDING AUTHOR), CHA UNIV, CHA GANGNAM MED CTR, DEPT OBSTET \& GYNECOL, 650-9 YOKSAM DONG, SEOUL 135913, SOUTH KOREA	ISI
YORITA K;TANAKA Y;HIRANO K;KUWAHARA K;FUKUNAGA M;AGAIMY A	ABDOMINAL WALL; LEIOMYOMA; PATHOGENESIS	DE-NOVO GROWTH; PREPERITONEAL LIPOLEIOMYOMA; TUMOR; LEIOMYOSARCOMA;; HYSTERECTOMY; EXPRESSION	YORITA, K (CORRESPONDING AUTHOR), JAPANESE RED CROSS KOCHI HOSP, DEPT DIAGNOST PATHOL, 2-13-51,SHINHONMACHI, KOCHI, KOCHI 7808562, JAPAN.; YORITA, KENJI, JAPANESE RED CROSS KOCHI HOSP, DEPT DIAGNOST PATHOL, 2-13-51,SHINHONMACHI, KOCHI, KOCHI 7808562, JAPAN.; TANAKA, YU; HIRANO, KOKI, JAPANESE RED CROSS KOCHI HOSP, DEPT OBSTET \& GYNECOL, KOCHI, KOCHI, JAPAN.; KUWAHARA, MICHIO, JAPANESE RED CROSS …	RATIONALE: LEIOMYOMAS ARISING FROM THE ANTEROLATERAL ABDOMINAL WALL ARE UNCOMMON, AND THEIR PATHOGENESIS REMAINS UNKNOWN. WE PRESENT THE 15TH CASE OF SUCH A TUMOR, HAVING THIS UNIQUE TUMOR MORPHOLOGY, FOLLOWED BY A DETAILED DISCUSSION ON DISEASE PATHOGENESIS. PATIENT CONCERNS: A 48-YEAR-OLD, ASYMPTOMATIC PERIMENOPAUSAL, MULTIPAROUS JAPANESE WOMAN PRESENTED WITH A LEFT-SIDED PELVIC MASS. SHE HAD N…	TWO COMMERCE SQ, 2001 MARKET ST, PHILADELPHIA, PA 19103 USA	UNIVERSITY OF ERLANGEN NUREMBERG	E8971	KENJIYORITA@GMAIL.COM		2024-01-01	10.1097/MD.0000000000008971	FS2VD	1536-5964								0025-7974	MEDICINE (BALTIMORE)	MEDICINE	ENGLISH		DEC		37	48	GREEN PUBLISHED, GOLD				LIPPINCOTT WILLIAMS \& WILKINS	GENERAL \& INTERNAL MEDICINE			2	MULTILOCULAR CYSTIC LEIOMYOMA OF THE ANTEROLATERAL ABDOMINAL WALL A case report AND LITERATURE REVIEW	REVIEW	WOS000419636400083	0	3	96	MEDICINE, GENERAL \& INTERNAL	SCIENCE CITATION INDEX EXPANDED (SCI-EXPANDED)	2017	YORITA, K (CORRESPONDING AUTHOR), JAPANESE RED CROSS KOCHI HOSP, DEPT DIAGNOST PATHOL, 2-13-51,SHINHONMACHI, KOCHI, KOCHI 7808562, JAPAN	ISI
PAPACHATZOPOULOS S;THEODORIDIS TD;ZAFRAKAS P;MOLIBAS E	LEIOMYOSARCOMA; BROAD LIGAMENT; RADICAL SURGERY	BENIGN UTERINE-TUMOR; GROSS APPEARANCE; EWINGS-SARCOMA; LEIOMYOMA;; UTERUS; MANAGEMENT	THEODORIDIS, TD (CORRESPONDING AUTHOR), AGIAS THEODORAS 8, THESSALONIKI 54623, GREECE.; PAPACHATZOPOULOS, S., ARISTOTLE UNIV THESSALONIKI, DEPT OBSTET \& GYNECOL 2, GR-54006 THESSALONIKI, GREECE.; PAPACHATZOPOULOS, S.; NIKOLAKOPOULOS, P.; MOLIBAS, E., 424 MIL GEN HOSP, THESSALONIKI, GREECE.; THEODORIDIS, T. D.; ZAFRAKAS, M.; NIKOLAKOPOULOS, P., ARISTOTLE UNIV THESSALONIKI, DEPT OBSTET \& GYNECOL …	LEIOMYOSARCOMAS OF THE BROAD LIGAMENT OF THE UTERUS ARE EXTREMELY RARE TUMORS. MOST OF THE TIME THEY ARE DIAGNOSED IN OLDER WOMEN AND DESPITE RADICAL SURGICAL TREATMENT PROGNOSIS IS DISMAL. WE PRESENT A RARE CASE OF A 38-YEAR-OLD NULLIGRAVIDA PRESENTING WITH A LARGE, FIRM MASS, FIXED IN THE PELVIS. AFTER ENUCLEATION OF THE TUMOR, HISTOLOGICAL EXAMINATION REVEALED THE PRESENCE OF A BROAD LIGAMENT …	4900 COTE ST-LUC, APT\#212, MONTREAL, QUEBEC H3W 2H3, CANADA	ARISTOTLE UNIVERSITY OF THESSALONIKI; ARISTOTLE UNIVERSITY OF THESSALONIKI		THEODTHEO@YAHOO.GR		2024-01-01		471WQ									0392-2936	EUR. J. GYNAECOL. ONCOL.	EUROPEAN JOURNAL OF GYNAECOLOGICAL ONCOLOGY	ENGLISH				30	4		NIKOLAKOPOULOS, PANAGIOTIS/0000-0001-8220-3087		452-454	I R O G CANADA, INC	ONCOLOGY; OBSTETRICS \& GYNECOLOGY	NIKOLAKOPOULOS, PANAGIOTIS/J-7684-2019 , ZAFRAKAS-M/ABA-8487-2021		3	BROAD LIGAMENT LEIOMYOSARCOMA IN A PREMENOPAUSAL NULLIPAROUS WOMAN: case report AND REVIEW OF THE LITERATURE	REVIEW	WOS000268089400025	0	4	30	ONCOLOGY; OBSTETRICS \& GYNECOLOGY	SCIENCE CITATION INDEX EXPANDED (SCI-EXPANDED)	2009	THEODORIDIS, TD (CORRESPONDING AUTHOR), AGIAS THEODORAS 8, THESSALONIKI 54623, GREECE	ISI
MANGLIK N;SAWICKI J;SAAD A;FADARE O;SOSLOW R;LIANG SX	ENDOMETRIUM; EXTRAOSSEOUS; GIANT CELL TUMOR; OSTEOCLAST-LIKE GIANT; CELLS; UTERUS	CARCINOMA; BONE	LIANG, SX (CORRESPONDING AUTHOR), HOFSTRA N SHORE LIJ SCH MED, DEPT PATHOL \& LAB MED, SUITE 202,6 OHIO DR, LAKE SUCCESS, NY 11042 USA.; LIANG, SHARON X., HOFSTRA N SHORE LIJ SCH MED, DEPT PATHOL \& LAB MED, LAKE SUCCESS, NY 11042 USA.; SAAD, ANDRE, SYOSSET HOSP, HOFSTRA N SHORE LIJ SCH MED, SYOSSET, NY USA.; FADARE, OLUWOLE, VANDERBILT UNIV, SCH MED, NASHVILLE, TN 37212 USA.; SOSLOW, ROBERT, MEM…	OSTEOCLAST-LIKE GIANT CELLS (OLGCS) ARE MULTINUCLEATED CELLS OF HISTIOCYTIC LINEAGE AND HAVE BEEN IDENTIFIED IN A WIDE ARRAY OF NEOPLASMS. IN THE UTERUS, THEY HAVE MOST FREQUENTLY BEEN REPORTED IN ASSOCIATION WITH LEIOMYOSARCOMAS. THIS ARTICLE DESCRIBES A CASE OF AN OSTEOCLAST-LIKE GIANT CELL-RICH UTERINE TUMOR THAT WAS ESSENTIALLY INDISTINGUISHABLE AT THE MORPHOLOGIC AND IMMUNOPHENOTYPIC LEVELS,…	2455 TELLER RD, THOUSAND OAKS, CA 91320 USA	HOFSTRA UNIVERSITY; NORTHWELL HEALTH; HOFSTRA UNIVERSITY; NORTHWELL HEALTH; VANDERBILT UNIVERSITY; MEMORIAL SLOAN KETTERING CANCER CENTER		SLIANG@NSHS.EDU		2024-01-01	10.1177/1066896912436554	041HY	1940-2465								1066-8969	INT. J. SURG. PATHOL.	INTERNATIONAL JOURNAL OF SURGICAL PATHOLOGY	ENGLISH		DEC		20	6				618-622	SAGE PUBLICATIONS INC	PATHOLOGY; SURGERY			3	GIANT CELL TUMOR OF UTERUS RESEMBLING OSSEOUS GIANT CELL TUMOR: case report AND REVIEW OF LITERATURE	REVIEW	WOS000311392700014	0	1	20	PATHOLOGY; SURGERY	SCIENCE CITATION INDEX EXPANDED (SCI-EXPANDED)	2012	LIANG, SX (CORRESPONDING AUTHOR), HOFSTRA N SHORE LIJ SCH MED, DEPT PATHOL \& LAB MED, SUITE 202,6 OHIO DR, LAKE SUCCESS, NY 11042 USA	ISI
MACCIO A;SANNA E;LAVRA F;CALO P;MADEDDU C	LAPAROSCOPY; MINIMALLY INVASIVE SURGERY; MORCELLATION; MYOMAS; LARGE; UTERUS; TOTAL LAPAROSCOPIC HYSTERECTOMY; CASE REPORT	CONTAINED POWER MORCELLATION; TISSUE EXTRACTION; UTERINE FIBROIDS; BAG;; MYOMECTOMY; SYSTEM	MACCIÒ, A (CORRESPONDING AUTHOR), ARNAS G BROTZU, BUSINCO HOSP, DEPT GYNECOL ONCOL, VIA JENNER, I-09100 CAGLIARI, ITALY.; MACCIO, ANTONIO; SANNA, ELISABETTA; LAVRA, FABRIZIO, ARNAS G BROTZU, BUSINCO HOSP, DEPT GYNECOL ONCOL, VIA JENNER, I-09100 CAGLIARI, ITALY.; CALO, PIERGIORGIO, UNIV CAGLIARI, DEPT SURG SCI, I-09100 CAGLIARI, ITALY.; MADEDDU, CLELIA, UNIV CAGLIARI, DEPT MED SCI \& PUBL HLTH, I-…	BACKGROUND IN THE PRESENCE OF A LARGE UTERUS, TOTAL LAPAROSCOPIC HYSTERECTOMY (TLH), ALWAYS REQUIRES MORCELLATION TO ALLOW REMOVAL OF THE TISSUES FROM THE ABDOMINAL CAVITY. HOWEVER, UNCONTAINED MORCELLATION HAS BEEN SCRUTINIZED BECAUSE OF THE POSSIBLE SPREAD OF OCCULT LEIOMYOSARCOMA. THEREFORE, IN-BAG EXTRACORPOREAL MORCELLATION HAS BEEN DEVELOPED. HOWEVER, TISSUE CONTAINMENT AND EXTRACTION ARE E…	7041 KOLL CENTER PARKWAY, SUITE 160, PLEASANTON, CA, UNITED STATES	UNIVERSITY OF CAGLIARI; UNIVERSITY OF CAGLIARI		CLELIA.MADEDDU@TISCALI.IT		2024-01-01	10.12998/wjcc.v9.i20.5655	TN4XM									2307-8960	WORLD J. CLIN. CASES	WORLD JOURNAL OF CLINICAL CASES	ENGLISH		JUL 16		29	20	GREEN PUBLISHED, GOLD	MACCIÒ, ANTONIO/0000-0003-0577-7217		5655-5660	BAISHIDENG PUBLISHING GROUP INC	GENERAL \& INTERNAL MEDICINE	MACCIÒ, ANTONIO/N-1596-2019		0	NOVEL TECHNIQUE OF EXTRACORPOREAL INTRAUTERINE MORCELLATION AFTER TOTAL LAPAROSCOPIC HYSTERECTOMY: THREE EMBLEMATIC case reportS	REVIEW	WOS000676239400033	0	0	9	MEDICINE, GENERAL \& INTERNAL	SCIENCE CITATION INDEX EXPANDED (SCI-EXPANDED)	2021	MACCIÒ, A (CORRESPONDING AUTHOR), ARNAS G BROTZU, BUSINCO HOSP, DEPT GYNECOL ONCOL, VIA JENNER, I-09100 CAGLIARI, ITALY	ISI
SIKORA-SZCZESNIAK DL	TUMOR OF THE UTERUS; PECOMA; TREATMENT	EPITHELIOID CELL TUMOR; SUGAR	SIKORA-SZCZESNIAK, DL (CORRESPONDING AUTHOR), RADOMSKI SZPITAL SPECJALISTY IM DR TYTUSA CHALUBI, ODDZIAL GINEKOL POLOZNICZY, UL NARUTOWICZA 20, PL-26610 RADOM, POLAND.; RADOMSKI SZPITAL SPECJALISTY IM DR TYTUSA CHALUBI, ODDZIAL GINEKOL POLOZNICZY, PL-26610 RADOM, POLAND.	INTRODUCTION: SOFT TISSUE SARCOMAS CONSTITUTE ABOUT 1\% OF ALL MALIGNANCIES REGISTERED AMONG ADULT POPULATION. IN POLAND ITS INCIDENCE IS LESS THAN 1.000 NEW CASES PER YEAR. THEY CAN OCCUR IN ANY ANATOMICAL LOCALITY WITH APPROXIMATELY 20\% FOUND IN THE PERITONEAL CAVITY ONE OF THEM IS AN EXTREMELY RARE MEZYNCHEMAL TUMOR ORIGINATING FROM EPITHELIOID TISSUES, I.E. PERIVASCULAR EPITHELIOID CELL TUMO…	UL SWIETOKRZYSKA 73, 80-180 GDANSK, POLAND			DOSIASS@WP.PL		2024-01-01		177ZS									0017-0011	GINEKOL. POL.	GINEKOLOGIA POLSKA	POLISH		MAR		11	3				234-236	VIA MEDICA	OBSTETRICS \& GYNECOLOGY			3	PECOMA OF THE UTERUS- A case report	ARTICLE	WOS000321414500013	0	4	84	OBSTETRICS \& GYNECOLOGY	SCIENCE CITATION INDEX EXPANDED (SCI-EXPANDED)	2013	SIKORA-SZCZESNIAK, DL (CORRESPONDING AUTHOR), RADOMSKI SZPITAL SPECJALISTY IM DR TYTUSA CHALUBI, ODDZIAL GINEKOL POLOZNICZY, UL NARUTOWICZA 20, PL-26610 RADOM, POLAND	ISI
GOREN MR;ERBAY G;OZER C;GOREN V;BAL N		IMAGING FINDINGS; BENIGN; GUIDELINES; NEOPLASMS; FEATURES; LESIONS; MRI	GOREN, MR (CORRESPONDING AUTHOR), BASKENT UNIV, ADANA MED \& RES CTR, DEPT UROL, ADANA, TURKEY.; GOREN, MEHMET RESIT; OZER, CEVAHIR, BASKENT UNIV, ADANA MED \& RES CTR, DEPT UROL, ADANA, TURKEY.; ERBAY, GURCAN, BASKENT UNIV, ADANA MED \& RES CTR, DEPT RADIOL, ADANA, TURKEY.; BAL, NEBIL, BASKENT UNIV, ADANA MED \& RES CTR, DEPT PATHOL, ADANA, TURKEY.; GOREN, VINIL, HLTH ADANA NUMUNE TRAINING \& RE…	RENAL LEIOMYOMAS ARE EXCEPTIONALLY RARE BENIGN TUMOURS OF THE KIDNEY. ALTHOUGH THE RENAL LEIOMYOMAS USUALLY DO NOT METASTASIZE, THE DIFFERENTIAL DIAGNOSIS BETWEEN RENAL LEIOMYOMAS AND MALIGN LESIONS (LEIOMYOSARCOMA OR RENAL CELL CARCINOMA) CANNOT BE DONE BY RADIOLOGICAL EXAMINATIONS, BUT IS POSSIBLE BY HISTOLOGICAL EXAMINATION. SURGERY IS THE PREFERRED TREATMENT. AFTER SURGERY, THE PROGNOSIS IS E…	185 DORVAL AVENUE, STE 401, DORVAL, QC H9S 5J9, CANADA	BASKENT UNIVERSITY; CUKUROVA UNIVERSITY; BASKENT UNIVERSITY; BASKENT UNIVERSITY; CUKUROVA UNIVERSITY; CUKUROVA UNIVERSITY; ADANA NUMUNE TRAINING \& RESEARCH HOSPITAL		DRRESITG@YAHOO.COM		2024-01-01	10.5489/cuaj.3011	DA3AV	1920-1214								1911-6470	CUAJ-CAN. UROL. ASSOC. J.	CUAJ-CANADIAN UROLOGICAL ASSOCIATION JOURNAL	ENGLISH		OCT		18	910	GREEN PUBLISHED	OZER, CEVAHIR/0000-0002-7850-6912 GOREN, MEHMET RESIT/0000-0002-2001-1386 ERBAY, GÜRCAN/0000-0002-1706-8680 OZER, CEVAHIR/0000-0001-6037-7991		E734-E736	CANADIAN UROLOGICAL ASSOCIATION	UROLOGY \& NEPHROLOGY	OZER, CEVAHIR/AAM-2222-2020 GOREN, MEHMET RESIT/Y-6143-2019 ERBAY, GÜRCAN/AAK-5370-2021		2	BILATERAL RENAL LEIOMYOMA WITH 5 YEAR FOLLOW-UP: case report	ARTICLE	WOS000367669200009	0	3	9	UROLOGY \& NEPHROLOGY	SCIENCE CITATION INDEX EXPANDED (SCI-EXPANDED)	2015	GOREN, MR (CORRESPONDING AUTHOR), BASKENT UNIV, ADANA MED \& RES CTR, DEPT UROL, ADANA, TURKEY	ISI
SALFELDER A;GALLINAT A;MOELLER CP;NUGENT E;NUGENT A;BIEL P;JUERGENS S;BORMANN C;GAI H;SCOTLAND V	MORCELLATION; COMPLICATIONS; MALIGNANCY; PARASITIC PERITONEAL;; LEIOMYOMATOSIS	DISSEMINATED PERITONEAL LEIOMYOMATOSIS; UTERINE MORCELLATION; REMOVAL	SALFELDER, A (CORRESPONDING AUTHOR), TAGESKLIN ALTONAER STR, ALTONAER STR 59-61, D-20357 HAMBURG, GERMANY.; SALFELDER, A.; GALLINAT, A.; MOELLER, C. P.; NUGENT, W.; KRUEGER, E.; NUGENT, A.; BIEL, P.; JUERGENS, S.; BORMANN, C., TAGESKLIN ALTONAER STR, D-20357 HAMBURG, GERMANY.; GAI, H., KLIN FLEETINSEL, HAMBURG, GERMANY.; SCOTLAND, V., UNIV KLINIKUM HH EPPENDORF, AMBULANZZENTRUM UKE MVZ, EPPENFORF…	THE NUMBER OF LAPAROSCOPIC MYOMECTOMIES AND HYSTERECTOMIES HAS BEEN STEADILY INCREASING OVER THE YEARS. ELECTRIC MORCELLATORS ARE EMPLOYED IN MOST CASES. EVEN IF THE MORCELLATOR IS CAREFULLY APPLIED, REMNANTS OF THE MYOMA, UTERUS OR ENDOMETRIUM MAY REMAIN IN THE ABDOMEN OF AT THE TROCAR SITE. DOES THIS HAVE ANY CONSEQUENCES FOR THE PATIENT? WHAT HAPPENS IF AN UNEXPECTED MALIGNANCY IS FOUND AFTER …	RUDIGERSTR 14, D-70469 STUTTGART, GERMANY	UNIVERSITY OF HAMBURG; UNIVERSITY MEDICAL CENTER HAMBURG-EPPENDORF		INFO@TKA-HH.DE		2024-01-01	10.1055/s-0029-1186177	516WV	1438-8804								0016-5751	GEBURTSHILFE FRAUENHEILKD.	GEBURTSHILFE UND FRAUENHEILKUNDE	GERMAN		OCT		20	10				940-944	GEORG THIEME VERLAG KG	OBSTETRICS \& GYNECOLOGY			4	MORCELLATION-ASSOCIATED MORBIDITY AFTER LAPAROSCOPIC MYOMECTOMY AND HYSTERECTOMY FIVE case reportS OF PARASITIC MYOMAS, ENDOMETRIOSIS AND UNEXPECTED MALIGNANCY	ARTICLE	WOS000271574900008	0	4	69	OBSTETRICS \& GYNECOLOGY	SCIENCE CITATION INDEX EXPANDED (SCI-EXPANDED)	2009	SALFELDER, A (CORRESPONDING AUTHOR), TAGESKLIN ALTONAER STR, ALTONAER STR 59-61, D-20357 HAMBURG, GERMANY	ISI
LEHMAN NL;JACOBS CD;HOLSTEN S;LEHMAN TD;GIBBS IC;SHUER LM	LEIOMYOSARCOMA; SCHWANNOMA; PARASPINAL MUSCULATURE; SPINAL CANAL	SOFT-TISSUE SARCOMAS; ACQUIRED-IMMUNODEFICIENCY-SYNDROME; INTRACRANIAL; LEIOMYOSARCOMA; UTERINE LEIOMYOSARCOMA; PROGNOSTIC-FACTORS; DURA-MATER;; NECK; HEAD; SECONDARY	LEHMAN, NL (CORRESPONDING AUTHOR), STANFORD UNIV, MED CTR, DEPT PATHOL, STANFORD, CA 94305 USA.; STANFORD UNIV, MED CTR, DEPT PATHOL, STANFORD, CA 94305 USA.; STANFORD UNIV, MED CTR, DEPT MED ONCOL, STANFORD, CA 94305 USA.; STANFORD UNIV, MED CTR, DEPT NEUROSURG, STANFORD, CA 94305 USA.; STANFORD UNIV, MED CTR, DEPT RADIAT ONCOL, STANFORD, CA 94305 USA.	A PRIMARY PARASPINAL LEIOMYOSARCOMA INVADING THE SPINE IS AN EXCEEDINGLY RARE NEOPLASM THAT MAY CLINICALLY MIMIC A SCHWANNOMA. THE AUTHORS REPORT A CASE INVOLVING A 45-YEAR-OLD MAN WITH A PRIMARY LEIOMYOSARCOMA OF THE CERVICAL PARASPINAL MUSCULATURE THAT INVADED THE SPINAL CANAL AT C 1-2 AND SUBSEQUENTLY METASTASIZED TO THE LUNGS AND PANCREAS. AGGRESSIVE TREATMENT CONSISTING OF RESECTION OF THE P…	UNIV VIRGINIA, 1224 WEST MAIN ST, STE 450, CHARLOTTESVILLE, VA 22903 USA	STANFORD UNIVERSITY; STANFORD UNIVERSITY; STANFORD UNIVERSITY; STANFORD UNIVERSITY		NLEHMAN@STANFORD.EDU		2024-01-01	10.3171/spi.2007.6.5.441	161WS						NINDS NIH HHS [K08 NS045077, K08 NS45077] FUNDING SOURCE: MEDLINE			1547-5654	J. NEUROSURG.-SPINE	JOURNAL OF NEUROSURGERY-SPINE	ENGLISH		MAY		34	5		LEHMAN, NORMAN/0000-0001-8394-2607		441-446	AMER ASSOC NEUROLOGICAL SURGEONS	NEUROSCIENCES \& NEUROLOGY; SURGERY	LEHMAN, NORMAN L/A-7351-2015		7	PRIMARY PARASPINAL LEIOMYOSARCOMA INVADING THE CERVICAL SPINAL CANAL SUCCESSFULLY TREATED WITH SURGERY, RADIOTHERAPY, AND CHEMOTHERAPY - case report	ARTICLE	WOS000246048100011	0	2	6	CLINICAL NEUROLOGY; SURGERY	SCIENCE CITATION INDEX EXPANDED (SCI-EXPANDED)	2007	LEHMAN, NL (CORRESPONDING AUTHOR), STANFORD UNIV, MED CTR, DEPT PATHOL, STANFORD, CA 94305 USA	ISI
OGURA T;MASUDA D;KURISU Y;MIYAMOTO Y;HAYASHI M;IMOTO A;TAKII M;TAKEUCHI T;INOUE T;TOKIOKA K;UMEGAKI E;HIGUCHI K	PANCREAS; EUS-FNA; METASTATIC TUMOR; MULTIPLE	UTERINE LEIOMYOSARCOMA; SECONDARY TUMORS; US; PANCREATICODUODENECTOMY;; RESECTION; THIGH	OGURA, T (CORRESPONDING AUTHOR), OSAKA MED COLL, DEPT INTERNAL MED 2, OSAKA, JAPAN.; OGURA, TAKESHI; MASUDA, DAISUKE; IMOTO, AKIRA; TAKII, MICHIAKI; TAKEUCHI, TOSHIHISA; INOUE, TAKUYA; TOKIOKA, SATOSHI; UMEGAKI, EIJI; HIGUCHI, KAZUHIDE, OSAKA MED COLL, DEPT INTERNAL MED 2, OSAKA, JAPAN.; KURISU, YOSHITAKA, OSAKA MED COLL, DEPT PATHOL 2, OSAKA, JAPAN.; MIYAMOTO, YOSHIHARU; HAYASHI, MICHIHIRO; UCHI…	A 60-YEAR-OLD WOMAN WAS REFERRED TO OUR HOSPITAL WITH SWELLING OF THE RIGHT LEG. AFTER SURGERY, LEIOMYOSARCOMA OF THE RIGHT LEG WAS DIAGNOSED. COMPUTED TOMOGRAPHY SHOWED TWO HYPOVASCULAR MASSES IN THE PANCREATIC BODY AND TAIL THAT WERE HETEROGENEOUSLY ENHANCED COMPARED WITH THE PANCREATIC PARENCHYMA. ON ENDOSCOPIC ULTRASONOGRAPHY, THE TUMORS IN THE PANCREATIC BODY AND TAIL BOTH EXHIBITED REGULAR …	34-3 3-CHOME HONGO BUNKYO-KU, TOKYO, 113, JAPAN	OSAKA MEDICAL \& PHARMACEUTICAL UNIVERSITY; OSAKA MEDICAL COLLEGE; OSAKA MEDICAL COLLEGE; OSAKA MEDICAL \& PHARMACEUTICAL UNIVERSITY; OSAKA MEDICAL \& PHARMACEUTICAL UNIVERSITY; OSAKA MEDICAL COLLEGE		OGURATAKESHI0411@YAHOO.CO.JP		2024-01-01	10.2169/internalmedicine.52.8594	134VW	1349-7235								0918-2918	INTERN. MED.	INTERNAL MEDICINE	ENGLISH				30	5	BRONZE			561-566	JAPAN SOC INTERNAL MEDICINE	GENERAL \& INTERNAL MEDICINE	OGURA, TAKESHI/AAU-5643-2021		10	MULTIPLE METASTATIC LEIOMYOSARCOMA OF THE PANCREAS: A FIRST case report AND REVIEW OF THE LITERATURE	ARTICLE	WOS000318244800008	0	1	52	MEDICINE, GENERAL \& INTERNAL	SCIENCE CITATION INDEX EXPANDED (SCI-EXPANDED)	2013	OGURA, T (CORRESPONDING AUTHOR), OSAKA MED COLL, DEPT INTERNAL MED 2, OSAKA, JAPAN	ISI
SULTANA N;PIKAART DP;AHMAD S;DENARDIS NJ	LEIOMYOSARCOMA; OVARIAN/UTERINE CANCER; SCALP METASTASIS	UTERUS	FINKLER, NJ (CORRESPONDING AUTHOR), FLORIDA HOSP, INST CANC, GYNECOL ONCOL PROGRAM, 2501 N ORANGE AVE,SUITE 800, ORLANDO, FL 32804 USA.; SULTANA, N.; PIKAART, D. P.; AHMAD, S.; DENARDIS, S. A.; FINKLER, N. J., FLORIDA HOSP, INST CANC, GYNECOL ONCOL PROGRAM, ORLANDO, FL 32804 USA.	PURPOSE: LEIOMYOSARCOMA IS A RARE NEOPLASM. THERE IS PAUCITY OF LITERATURE IN REGARDS TO PARAOVARIAN LEIOMYOSARCOMA WITH METASTASES TO THE SCALP. WE PRESENT A 72-YEAR-OLD WOMAN WITH METASTASES TO THE SCALP FROM A PRIMARY PARAOVARIAN HIGH GRADE LEIOMYOSARCOMA. METHODS AND RESULTS: THE PATIENT UNDERWENT A TOTAL ABDOMINAL HYSTERECTOMY, PELVIC AND AORTIC LYMPHADENECTOMY, EXCISION OF MECKEL'S DIVERTIC…	4900 COTE ST-LUC, APT\#212, MONTREAL, QUEBEC H3W 2H3, CANADA	ADVENTIST HEALTH SERVICES; ADVENTHEALTH		SARFRAZ.AHMAD@FLHOSP.ORG		2024-01-01		497BY									0392-2936	EUR. J. GYNAECOL. ONCOL.	EUROPEAN JOURNAL OF GYNAECOLOGICAL ONCOLOGY	ENGLISH				11	5				566-567	I R O G CANADA, INC	ONCOLOGY; OBSTETRICS \& GYNECOLOGY			2	PARAOVARIAN LEIOMYOSARCOMA WITH SCALP METASTASIS: A case report	ARTICLE	WOS000270030600024	0	0	30	ONCOLOGY; OBSTETRICS \& GYNECOLOGY	SCIENCE CITATION INDEX EXPANDED (SCI-EXPANDED)	2009	FINKLER, NJ (CORRESPONDING AUTHOR), FLORIDA HOSP, INST CANC, GYNECOL ONCOL PROGRAM, 2501 N ORANGE AVE,SUITE 800, ORLANDO, FL 32804 USA	ISI
NIGAM S;SINGHAL N;GUPTA SK;CHHABRA D;MANAKTALA U	PLACENTA; POSTMENOPAUSAL; TROPHOBLASTIC TUMOR		NIGAM, S (CORRESPONDING AUTHOR), MAULANA AZAD MED COLL, DEPT PATHOL, C-367,SARASWATI VIHAR,PITAMPURA, NEW DELHI 110034, INDIA.; MAULANA AZAD MED COLL, DEPT PATHOL, NEW DELHI 110034, INDIA.; MAULANA AZAD MED COLL, DEPT GYNECOL \& OBSTET, NEW DELHI 110034, INDIA.	BACKGROUND. PLACENTAL SITE TROPHOBLASTIC TUMOR (PSTT) IS TUMOR OF INTERMEDIATE TROPHOBLAST, SEEN COMMONLY IN REPRODUCTIVE AGE GROUP. CASE. A 63-YEAR-OLD POSTMENOPAUSAL WOMAN PRESENTED WITH VAGINAL DISCHARGE, OCCASIONAL BLEEDING AND A LARGE UTERINE MASS SUSPICIOUS OF MALIGNANCY. THE UTERUS RUPTURED DURING HYSTERECTOMY. A LARGE, NECROTIC AND HEMORRHAGIC TUMOR WAS SEEN IN THE ENDOMETRIAL CAVITY INFI…	525 B ST, STE 1900, SAN DIEGO, CA 92101-4495 USA	MAULANA AZAD MEDICAL COLLEGE; MAULANA AZAD MEDICAL COLLEGE		SNIGAM15@BOL.NET.IN		2024-01-01	10.1016/j.ygyno.2004.01.045	816OZ	1095-6859								0090-8258	GYNECOL. ONCOL.	GYNECOLOGIC ONCOLOGY	ENGLISH		MAY		10	2				550-553	ACADEMIC PRESS INC ELSEVIER SCIENCE	ONCOLOGY; OBSTETRICS \& GYNECOLOGY			14	PLACENTAL SITE TROPHOBLASTIC TUMOR IN A POSTMENOPAUSAL FEMALE - A case report	ARTICLE	WOS000221120500047	0	1	93	ONCOLOGY; OBSTETRICS \& GYNECOLOGY	SCIENCE CITATION INDEX EXPANDED (SCI-EXPANDED)	2004	NIGAM, S (CORRESPONDING AUTHOR), MAULANA AZAD MED COLL, DEPT PATHOL, C-367,SARASWATI VIHAR,PITAMPURA, NEW DELHI 110034, INDIA	ISI
SALIMI M;MOHAMADZADEH D;BONYADI M	CASE REPORT; LEIOMYOSARCOMA; MALIGNANCY; PULMONARY VEIN THROMBOSIS		MOHAMADZADEH, D (CORRESPONDING AUTHOR), KERMANSHAH UNIV MED SCI, IMAM REZA HOSP, CLIN RES DEV CTR, KERMANSHAH, IRAN.; SALIMI, MEHDI; MOHAMADZADEH, DENA; BONYADI, MOJDEH, KERMANSHAH UNIV MED SCI, IMAM REZA HOSP, CLIN RES DEV CTR, KERMANSHAH, IRAN.	BACKGROUND PULMONARY VEIN THROMBOSIS (PVT) IS RARELY ASSOCIATED WITH MALIGNANCIES. LEIOMYOSARCOMA, A MALIGNANT TUMOR ORIGINATING FROM SMOOTH MUSCLES, HAS NEVER BEEN REPORTED AS THE ETIOLOGY OF PVT. CASE PRESENTATION IN THIS CASE REPORT, WE DESCRIBED A 43-YEAR-OLD KURDISH WOMAN WITH A KNOWN CASE OF LEIOMYOSARCOMA WHO PRESENTED WITH HEMOPTYSIS, DYSPNEA, AND PLEURITIC CHEST PAIN. CHEST COMPUTED TOMO…	CAMPUS, 4 CRINAN ST, LONDON N1 9XW, ENGLAND	KERMANSHAH UNIVERSITY OF MEDICAL SCIENCES	11	DENAMOHAMADZADEH75@GMAIL.COM		2024-01-01	10.1186/s13256-022-03719-7	7U9NJ	1752-1947									J. MED. CASE REP.	JOURNAL OF MEDICAL CASE REPORTS	ENGLISH		JAN 12		12	1	GREEN PUBLISHED, GOLD	MOHAMADZADEH, DENA/0000-0002-1240-3240			BMC	GENERAL \& INTERNAL MEDICINE			0	PULMONARY VEIN THROMBOSIS ASSOCIATED WITH METASTATIC UTERINE LEIOMYOSARCOMA: A case report	ARTICLE	WOS000912451000001	0	0	17	MEDICINE, GENERAL \& INTERNAL	EMERGING SOURCES CITATION INDEX (ESCI)	2023	MOHAMADZADEH, D (CORRESPONDING AUTHOR), KERMANSHAH UNIV MED SCI, IMAM REZA HOSP, CLIN RES DEV CTR, KERMANSHAH, IRAN	ISI
LIU Z;SUN B;FENG M;LIU Y	LEIOMYOSARCOMA; CERVICAL STUMP; SUBTOTAL HYSTERECTOMY	CARCINOMA; SURVIVAL; SARCOMAS	LIU, YF (CORRESPONDING AUTHOR), BINZHOU MED COLL, AFFILIATED HOSP, DEPT OBSTET \& GYNECOL, 661 HUANGHE ER RD, BINZHOU 256603, SHANDONG, PEOPLES R CHINA.; LIU, ZHIQIANG; FENG, MIN; LIU, YUFANG, BINZHOU MED COLL, AFFILIATED HOSP, DEPT OBSTET \& GYNECOL, 661 HUANGHE ER RD, BINZHOU 256603, SHANDONG, PEOPLES R CHINA.; SUN, BIN, BINZHOU MED COLL, AFFILIATED HOSP, EMERGENCY DEPT, BINZHOU, SHANDONG, PEOP…	BACKGROUND: LEIOMYOSARCOMA THAT ARISES IN THE UTERINE CERVIX STUMP AFTER SUBTOTAL HYSTERECTOMY IS EXCEEDINGLY RARE. ONLY ONE CASE HAS BEEN DOCUMENTED. THE AUTHORS REPORT AN UNUSUAL CASE OF LEIOMYOSARCOMA THAT AROSE IN THE CERVIX STUMP. CASE PRESENTATION: A 46-YEAR-OLD FEMALE PRESENTED WITH A ONE-MONTH HISTORY OF VAGINAL BLEEDING. VAGINAL AND ULTRASONOGRAPHY EXAMINATION REVEALED A MASS IN THE CERV…	4900 COTE ST-LUC, APT\#212, MONTREAL, QUEBEC H3W 2H3, CANADA	BINZHOU MEDICAL UNIVERSITY; BINZHOU MEDICAL UNIVERSITY		LYFASB@163.COM		2024-01-01		DE9VF									0392-2936	EUR. J. GYNAECOL. ONCOL.	EUROPEAN JOURNAL OF GYNAECOLOGICAL ONCOLOGY	ENGLISH				12	1				148-151	I R O G CANADA, INC	ONCOLOGY; OBSTETRICS \& GYNECOLOGY			5	LEIOMYOSARCOMA OF CERVICAL STUMP FOLLOWING SUBTOTAL HYSTERECTOMY: A case report AND REVIEW OF LITERATURE	REVIEW	WOS000370986800032	0	1	37	ONCOLOGY; OBSTETRICS \& GYNECOLOGY	SCIENCE CITATION INDEX EXPANDED (SCI-EXPANDED)	2016	LIU, YF (CORRESPONDING AUTHOR), BINZHOU MED COLL, AFFILIATED HOSP, DEPT OBSTET \& GYNECOL, 661 HUANGHE ER RD, BINZHOU 256603, SHANDONG, PEOPLES R CHINA	ISI
SKUBITZ KM;MANIVEL JC		PEGYLATED-LIPOSOMAL DOXORUBICIN; ENDOTHELIAL GROWTH-FACTOR; SOFT-TISSUE; SARCOMAS; PHASE-II TRIAL; PULMONARY METASTASES; GENE-EXPRESSION;; OSTEOPROTEGERIN LIGAND; OSTEOCLAST DIFFERENTIATION; UTERINE; LEIOMYOSARCOMA; POSSIBLE INVOLVEMENT	SKUBITZ, KM (CORRESPONDING AUTHOR), UNIV MINNESOTA, SCH MED, DEPT MED, MINNEAPOLIS, MN 55455 USA.; UNIV MINNESOTA, SCH MED, DEPT MED, MINNEAPOLIS, MN 55455 USA.; MASONIC CANC CTR, MINNEAPOLIS, MN 55455 USA.; UNIV MINNESOTA, SCH MED, DEPT LAB MED \& PATHOL, MINNEAPOLIS, MN 55455 USA.	BACKGROUND: GIANT CELL TUMOR (GCT) IS USUALLY A BENIGN BUT LOCALLY AGGRESSIVE PRIMARY BONE NEOPLASM IN WHICH MONOCYTIC MACROPHAGE/ OSTEOCLAST PRECURSOR CELLS AND MULTINUCLEATED OSTEOCLAST-LIKE GIANT CELLS INFILTRATE THE TUMOR. THE ETIOLOGY OF GCT IS UNKNOWN, HOWEVER THE TUMOR CELLS OF GCT HAVE BEEN REPORTED TO PRODUCE CHEMOATTRACTANTS THAT CAN ATTRACT OSTEOCLASTS AND OSTEOCLAST PRECURSORS. RARELY…	236 GRAYS INN RD, FLOOR 6, LONDON WC1X 8HL, ENGLAND	UNIVERSITY OF MINNESOTA SYSTEM; UNIVERSITY OF MINNESOTA TWIN CITIES; UNIVERSITY OF MINNESOTA SYSTEM; UNIVERSITY OF MINNESOTA TWIN CITIES	46	SKUBI001@UMN.EDU MANIV001@UMN.EDU		2024-01-01	10.1186/1471-2407-7-46	151IQ									1471-2407	BMC CANCER	BMC CANCER	ENGLISH		MAR 14		57		GREEN PUBLISHED, GOLD				BIOMED CENTRAL LTD	ONCOLOGY			12	GIANT CELL TUMOR OF THE UTERUS: case report AND RESPONSE TO CHEMOTHERAPY	ARTICLE	WOS000245284100001	0	1	7	ONCOLOGY	SCIENCE CITATION INDEX EXPANDED (SCI-EXPANDED)	2007	SKUBITZ, KM (CORRESPONDING AUTHOR), UNIV MINNESOTA, SCH MED, DEPT MED, MINNEAPOLIS, MN 55455 USA	ISI
EGBE TO;KOBENGE FM;METOGO JAM;MANKA'A WANKIE E;TOLEFAC E	VAGINAL LEIOMYOMA; MISDIAGNOSIS; LAPAROSCOPY; MAGNETIC RESONANCE; IMAGING; AND ULTRASONOGRAPHY	UTERINE LEIOMYOMAS; ERRORS	EGBE, TO (CORRESPONDING AUTHOR), UNIV BUEA, FAC HLTH SCI, POB 63, BUEA, CAMEROON.; EGBE, TO (CORRESPONDING AUTHOR), DOUALA REFERRAL HOSP, DEPT OBSTET \& GYNECOL, POB 4856, DOUALA, CAMEROON.; EGBE, THOMAS OBINCHEMTI, UNIV BUEA, FAC HLTH SCI, POB 63, BUEA, CAMEROON.; EGBE, THOMAS OBINCHEMTI; KOBENGE, FIDELIA MBI, DOUALA REFERRAL HOSP, DEPT OBSTET \& GYNECOL, POB 4856, DOUALA, CAMEROON.; METOGO, JUN…	BACKGROUND IN THE LITERATURE UNDER REVIEW THERE ARE ABOUT 300 REPORTED CASES OF VAGINAL LEIOMYOMAS WITH NONE FROM CAMEROON. WE REPORT A CASE OF VAGINAL LEIOMYOMA AND HIGHLIGHT THE DIAGNOSTIC CHALLENGES FACED AT THE DOUALA REFERRAL HOSPITAL (DRH), CAMEROON. CASE PRESENTATION A 36-YEAR-OLD G3P3002 SEXUALLY ACTIVE CAMEROONIAN MARRIED WOMAN REPORTED DYSURIA, DYSPAREUNIA, CESSATION OF SEXUAL INTERCOUR…	CAMPUS, 4 CRINAN ST, LONDON N1 9XW, ENGLAND	UNIVERSITY OF YAOUNDE I	12	TOEGBE@GMAIL.COM		2024-01-01	10.1186/s12905-020-0883-2	KL7CH	1472-6874									BMC WOMENS HEALTH	BMC WOMENS HEALTH	ENGLISH		JAN 21		25	1	GOLD, GREEN PUBLISHED	TOLEFAC, PAUL NKEMTENDONG/0000-0001-5165-7887 EGBE, THOMAS OBINCHEMTI/0000-0002-4485-9517			BMC	PUBLIC, ENVIRONMENTAL \& OCCUPATIONAL HEALTH; OBSTETRICS \& GYNECOLOGY	TOLEFAC, PAUL NKEMTENDONG/ABA-5106-2021		5	VAGINAL LEIOMYOMA: MEDICAL IMAGING AND DIAGNOSIS IN A RESOURCE LOW TERTIARY HOSPITAL: case report	ARTICLE	WOS000513576400001	0	1	20	PUBLIC, ENVIRONMENTAL \& OCCUPATIONAL HEALTH; OBSTETRICS \& GYNECOLOGY	SCIENCE CITATION INDEX EXPANDED (SCI-EXPANDED); SOCIAL SCIENCE CITATION INDEX (SSCI)	2020	EGBE, TO (CORRESPONDING AUTHOR), UNIV BUEA, FAC HLTH SCI, POB 63, BUEA, CAMEROON	ISI
CARTA G;PALERMO P;DI RAMIO R;DE LELLIS V;CARTA A;PATACCHIOLA F	LEIOMYOSARCOMA; HYSTEROSCOPY	PROGNOSTIC-FACTORS	CARTA, G (CORRESPONDING AUTHOR), UNIV AQUILA, DEPT SURG SCI, I-67100 LAQUILA, ITALY.; CARTA, G.; PALERMO, P.; DI RAMIO, R.; DE LELLIS, V.; CARTA, A.; PATACCHIOLA, F., UNIV AQUILA, DEPT SURG SCI, I-67100 LAQUILA, ITALY.	OBJECTIVES: THE AIM OF THIS STUDY WAS TO ILLUSTRATE THE IMPORTANCE OF HYSTEROSCOPY IN THE EVOLUTION OF MITOTICALLY ACTIVE LEIOMYOMA TO LEIOMYOSARCOMA (LMS). UTERINE SARCOMAS ARE RARE TUMORS. THE THREE MICROSCOPIC CRITERIA ARE: 1) THE PRESENCE OF COAGULATIVE TUMOR NECROSIS, 2) HIGH MITOTIC INDEX (EXCEEDING 15 X 10 CATABOLITE GENE ACTIVATOR (CGA) AND 3) OCCURRENCE OF MODERATE TO SEVERE CYTOLOGIC AT…	4900 COTE ST-LUC, APT\#212, MONTREAL, QUEBEC H3W 2H3, CANADA	UNIVERSITY OF L'AQUILA		GASPARE.CARTA@CC.UNIVAQ.IT		2024-01-01		052XE									0392-2936	EUR. J. GYNAECOL. ONCOL.	EUROPEAN JOURNAL OF GYNAECOLOGICAL ONCOLOGY	ENGLISH				11	6		CARTA, GASPARE/0000-0002-7353-1449		656-657	7847050 CANADA INC	ONCOLOGY; OBSTETRICS \& GYNECOLOGY			3	LEIOMYOSARCOMA AFTER HYSTEROSCOPIC MYOMECTOMY: A case report	ARTICLE	WOS000312232900021	0	2	33	ONCOLOGY; OBSTETRICS \& GYNECOLOGY	SCIENCE CITATION INDEX EXPANDED (SCI-EXPANDED)	2012	CARTA, G (CORRESPONDING AUTHOR), UNIV AQUILA, DEPT SURG SCI, I-67100 LAQUILA, ITALY	ISI
DESHMUKH SP;JAIN M;CHHARCHHODAWALA T	LEIOMYOSARCOMA; MESOCOLON; PREGNANCY	CANCER	DESHMUKH, SP (CORRESPONDING AUTHOR), RUBY HALL CLIN, SURG ONCOL, PUNE, MAHARASHTRA, INDIA.; DESHMUKH, SANJAY P., RUBY HALL CLIN, SURG ONCOL, PUNE, MAHARASHTRA, INDIA.; JAIN, MINISH, RUBY HALL CLIN, MED ONCOL, PUNE, MAHARASHTRA, INDIA.; CHHARCHHODAWALA, TAHER, RUBY HALL CLIN, HISTOPATHOL \& CYTOL, PUNE, MAHARASHTRA, INDIA.	WE HEREIN DESCRIBE A CASE OF PRIMARY LEIOMYOSARCOMA OF DESCENDING MESOCOLON MESENTERY IN A PREGNANT WOMAN. A 31-YEAR-OLD WOMAN WAS REFERRED TO OUR CLINIC FOR THE PRESENCE OF A SUSPICIOUS MASS (SOLID HETEROGENOUS LESION WITH LOBULATED MARGINS) DETECTED DURING ROUTINE OBSTETRIC ULTRASONOGRAPHY (USG), GROWING THROUGHOUT HER TERM. IMAGING IN HER THIRD TRIMESTER SHOWED A CONSIDERABLE INCREASE IN THE S…	WOLTERS KLUWER INDIA PVT LTD , A-202, 2ND FLR, QUBE, C T S NO 1498A-2 VILLAGE MAROL, ANDHERI EAST, MUMBAI, 400059, INDIA			SANJAYPDESHMUKH@GMAIL.COM		2024-01-01	10.4103/ijc.IJC\_705\_19	SR8BE	1998-4774								0019-509X	INDIAN J. CANCER	INDIAN JOURNAL OF CANCER	ENGLISH		APR-JUN		18	2				267-272	WOLTERS KLUWER MEDKNOW PUBLICATIONS	ONCOLOGY			1	MESENTERIC LEIOMYOSARCOMA IN A PREGNANT WOMAN: A case report AND REVIEW OF LITERATURE	REVIEW	WOS000661269600019	0	0	58	ONCOLOGY	SCIENCE CITATION INDEX EXPANDED (SCI-EXPANDED)	2021	DESHMUKH, SP (CORRESPONDING AUTHOR), RUBY HALL CLIN, SURG ONCOL, PUNE, MAHARASHTRA, INDIA	ISI
AHN JHB;MIRZA T;AMEERALLY P		PRIMARY ORAL LEIOMYOSARCOMA; SOFT-TISSUE SARCOMAS; UTERINE; LEIOMYOSARCOMA; CAVITY	AHN, JH (CORRESPONDING AUTHOR), NORTHAMPTON GEN HOSP, DEPT ORAL \& MAXILLOFACIAL SURG, NORTHAMPTON NN1 5BD, ENGLAND.; AHN, JOHN HYUNBAEK; MIRZA, TAHIR; AMEERALLY, PHILLIP, NORTHAMPTON GEN HOSP, DEPT ORAL \& MAXILLOFACIAL SURG, NORTHAMPTON NN1 5BD, ENGLAND.	LEIOMYOSARCOMA OF THE TONGUE IS AN EXTREMELY RARE MALIGNANT MESENCHYMAL NEOPLASM AND ONLY 25 CASES HAVE BEEN DESCRIBED IN THE ENGLISH-LANGUAGE LITERATURE, 22 OF WHICH WERE PRIMARY LESIONS. A CASE IS PRESENTED OF A 54-YEAR-OLD FEMALE PATIENT DIAGNOSED WITH PRIMARY LEIOMYOSARCOMA OF THE TONGUE WITH LUNG AND MULTIPLE SOFT TISSUE METASTASES. THIS CASE IS ESPECIALLY UNUSUAL BECAUSE WIDESPREAD SOFT TIS…	1600 JOHN F KENNEDY BOULEVARD, STE 1800, PHILADELPHIA, PA 19103-2899 USA			KOREAN-DENTIST@HOTMAIL.COM		2024-01-01	10.1016/j.joms.2011.06.201	966BO									0278-2391	J. ORAL MAXILLOFAC. SURG.	JOURNAL OF ORAL AND MAXILLOFACIAL SURGERY	ENGLISH		JUL		28	7				1745-1750	W B SAUNDERS CO-ELSEVIER INC	DENTISTRY, ORAL SURGERY \& MEDICINE			9	LEIOMYOSARCOMA OF THE TONGUE WITH MULTIPLE METASTASES: A case report AND REVIEW OF LITERATURE	ARTICLE	WOS000305812000042	0	4	70	DENTISTRY, ORAL SURGERY \& MEDICINE	SCIENCE CITATION INDEX EXPANDED (SCI-EXPANDED)	2012	AHN, JH (CORRESPONDING AUTHOR), NORTHAMPTON GEN HOSP, DEPT ORAL \& MAXILLOFACIAL SURG, NORTHAMPTON NN1 5BD, ENGLAND	ISI
AL-YOUSOFY F;ALSHARGABI G;AHMED F;ALMOHTADI A;FAZEA M;ALTAM A	PRIMARY LEIOMYOSARCOMA; STOMACH; PATHOLOGY; CASE REPORT	UTERINE LEIOMYOSARCOMA; GEMCITABINE; DOCETAXEL; TUMORS; CD117	AHMED, F (CORRESPONDING AUTHOR), IBB UNIV MED SCI, AL THORA GEN HOSP, UROL RES CTR, SCH MED,DEPT UROL, IBB, YEMEN.; AL-YOUSOFY, FAYED, TAIZ UNIV MED SCI, FAC MED, DEPT PATHOL, TAIZI, YEMEN.; ALSHARGABI, GAMAL, TAIZ UNIV MED SCI, SCH MED, DEPT GEN SURG, TAIZI, YEMEN.; AHMED, FAISAL, IBB UNIV MED SCI, AL THORA GEN HOSP, UROL RES CTR, SCH MED,DEPT UROL, IBB, YEMEN.; ALMOHTADI, ABDULLATIF, IBB SCAN C…	THE INCIDENCE OF LEIOMYOSARCOMAS (LMS) HAS DECLINED DRASTICALLY. IN FACT, THE INTRODUCTION OF IMMUNOHISTOCHEMISTRY (IHC) HELPED TO DIFFERENTIATE LMS FROM OTHER GASTROINTESTINAL STROMAL TUMORS (GIST) BY RECEPTOR TYROSINE KINASE (KIT)-MUTATION DETECTION MAKING GASTRIC LMS A SPORADIC TUMOR RECENTLY. WE REPORT A 60-YEAR-OLD FEMALE WHO PRESENTED WITH A THREE-WEEK HISTORY OF ABDOMINAL PAIN. AN ABDOMINA…	PO BOX 12874, KAMPALA, 00000, UGANDA		223	FMAAA2006@YAHOO.COM		2024-01-01	10.11604/pamj.2022.42.223.35513	5I8WH	1937-8688									PAN AFR. MED. J.	PAN AFRICAN MEDICAL JOURNAL	ENGLISH		JUL 21		18		GREEN PUBLISHED, GOLD	AHMED, FAISAL/0000-0001-7188-2715 AL-YOUSOFY, FAYED/0000-0001-7372-7540			AFRICAN FIELD EPIDEMIOLOGY NETWORK-AFENET	PUBLIC, ENVIRONMENTAL \& OCCUPATIONAL HEALTH	AHMED, FAISAL/K-2693-2019		0	PRIMARY HUGE GASTRIC LEIOMYOSARCOMA WITH MULTIPLE METASTASES IN A 60-YEAR-OLD FEMALE: A case report	ARTICLE	WOS000868629700001	0	0	42	PUBLIC, ENVIRONMENTAL \& OCCUPATIONAL HEALTH	EMERGING SOURCES CITATION INDEX (ESCI)	2022	AHMED, F (CORRESPONDING AUTHOR), IBB UNIV MED SCI, AL THORA GEN HOSP, UROL RES CTR, SCH MED,DEPT UROL, IBB, YEMEN	ISI
MAENG LS;CHAE HS;LEE A;CHUNG KY	CYTOLOGY; BIOPSY; FINE-NEEDLE; UTERUS; LEIOMYOSARCOMA; NEOPLASM; METASTASIS	SOFT-TISSUE; DIAGNOSIS; CYTOLOGY; LESIONS; UTERUS	MAENG, LS (CORRESPONDING AUTHOR), CATHOLIC UNIV KOREA COLL MED, DEPT HOSP PATHOL, INCHEON ST MARYS HOSP, 665 BUPYEONG DONG, INCHON 403720, SOUTH KOREA.; MAENG, LEE-SO; LEE, ANHI; LEE, KYO-YOUNG, CATHOLIC UNIV KOREA COLL MED, DEPT HOSP PATHOL, INCHEON ST MARYS HOSP, INCHON 403720, SOUTH KOREA.; CHAE, HIUN SUK, CATHOLIC UNIV KOREA COLL MED, DEPT INTERNAL MED, INCHEON ST MARYS HOSP, INCHON 403720, S…	WE PRESENT THE CYTOLOGIC FINDINGS OBSERVED IN A FINE NEEDLE ASPIRATION BIOPSY SPECIMEN OF A RARE MYXOID VARIANT OF LEIOMYOSARCOMA WITH EPITHELIOID FEATURES AND THE TUMOR HAD METASTASIZED TO THE ABDOMINAL WALL. THE ASPIRATE SHOWED HYPERCELLULARITY IN A HEMORRHAGIC BACKGROUND. SOME LARGE 3-DIMENSIONAL AGGREGATES OF SPINDLE CELLS WERE OBSERVED. EACH CELL HAD A SOLITARY OVOID-TO-ELONGATED NUCLEUS WIT…	ROOM 702 KOREAN MED ASSOC BLDG, 302-75 ICHON, 1 DONG, YOUNGSAN-GU, SEOUL, 140-721, SOUTH KOREA	CATHOLIC UNIVERSITY OF KOREA; CATHOLIC UNIVERSITY OF KOREA; CATHOLIC UNIVERSITY OF KOREA		MLS1004@CATHOLIC.AC.KR		2024-01-01	10.4132/KoreanJPathol.2010.44.2.220	607BX									1738-1843	KOREAN J. PATHOL.	KOREAN JOURNAL OF PATHOLOGY	ENGLISH				7	2	BRONZE			220-224	KOREAN SOCIETY PATHOLOGISTS	PATHOLOGY			0	FINE NEEDLE ASPIRATION BIOPSY OF A MYXOID LEIOMYOSARCOMA WITH EPITHELIOID FEATURES AND IT METASTASIZED TO THE ABDOMINAL WALL - A case report	ARTICLE	WOS000278474400018	0	0	44	PATHOLOGY	SCIENCE CITATION INDEX EXPANDED (SCI-EXPANDED)	2010	MAENG, LS (CORRESPONDING AUTHOR), CATHOLIC UNIV KOREA COLL MED, DEPT HOSP PATHOL, INCHEON ST MARYS HOSP, 665 BUPYEONG DONG, INCHON 403720, SOUTH KOREA	ISI
VUJOSEVIC S;KRNJEVIC D;BOGOJEVIC L;FILIPOVIC A;DUNDEROVIC J	THYROID; LEIOMYOSARCOMA; SMOOTH MUSCLE TUMOR; RADIOTHERAPY;; THYROIDECTOMY; CASE REPORT	RARE TUMOR; EXPRESSION; CARCINOMA	BOGOJEVIC, M (CORRESPONDING AUTHOR), CLIN CTR MONTENEGRO, INTERNAL MED CLIN, ST JELENE SAVOJSKE 52, PODGORICA 81000, CRNA GORA, MONTENEGRO.; VUJOSEVIC, SNEZANA; KRNJEVIC, DJORDJIJE, CLIN CTR MONTENEGRO, ENDOCRINOL, PODGORICA 81000, MONTENEGRO.; BOGOJEVIC, MILAN, CLIN CTR MONTENEGRO, INTERNAL MED CLIN, ST JELENE SAVOJSKE 52, PODGORICA 81000, CRNA GORA, MONTENEGRO.; VUCKOVIC, LJILJANA, CLIN CTR MON…	BACKGROUND LEIOMYOSARCOMA (LMS) OF THE THYROID GLAND IS A RARELY PRESENTED TUMOR THAT OFFERS POOR PROGNOSIS. TO THE BEST OF THE AUTHORS' KNOWLEDGE, THERE CURRENTLY EXIST ONLY 28 KNOWN CASES DESCRIBED IN THE LITERATURE (LIMITED TO ENGLISH). CASE SUMMARY HEREIN A CASE IS REPORTED OF A 60-YEAR-OLD FEMALE PATIENT WHO HAD AN LMS OF THE THYROID, WHICH WAS ACCOMPANIED BY PERIODIC DYSPHONIA AND BREATHING…	8226 REGENCY DR, PLEASANTON, CA 94588 USA	UNIVERSITY OF BELGRADE		MILAN.BOGO-JEVIC@KCCG.ME		2024-01-01	10.12998/wjcc.v7.i4.473	HM8MS									2307-8960	WORLD J. CLIN. CASES	WORLD JOURNAL OF CLINICAL CASES	ENGLISH		FEB 26		30	4	GREEN PUBLISHED, GOLD, GREEN SUBMITTED	BOGOJEVIC, MILAN/0000-0003-1037-1342		473-481	BAISHIDENG PUBLISHING GROUP INC	GENERAL \& INTERNAL MEDICINE	VUCKOVIC, LJILJANA/AAE-1331-2022		5	PRIMARY LEIOMYOSARCOMA OF THE THYROID GLAND WITH PRIOR MALIGNANCY AND RADIOTHERAPY: A case report AND REVIEW OF LITERATURE	REVIEW	WOS000459736000007	0	4	7	MEDICINE, GENERAL \& INTERNAL	SCIENCE CITATION INDEX EXPANDED (SCI-EXPANDED)	2019	BOGOJEVIC, M (CORRESPONDING AUTHOR), CLIN CTR MONTENEGRO, INTERNAL MED CLIN, ST JELENE SAVOJSKE 52, PODGORICA 81000, CRNA GORA, MONTENEGRO	ISI
BALTZ RG;KALEY JR;HULL JM	CUTANEOUS METASTASIS; LEIOMYOSARCOMA; SCALP; SKIN TUMORS	UTERINE LEIOMYOSARCOMA; PATIENT; SKIN	GARDNER, JM (CORRESPONDING AUTHOR), UNIV ARKANSAS MED SCI, DEPT PATHOL, 4301 WEST MARKHAM ST,517, LITTLE ROCK, AR 72205 USA.; BALTZ, REBEKAH G., UNIV ARKANSAS MED SCI, COLL MED, LITTLE ROCK, AR 72205 USA.; KALEY, JENNIFER R.; GARDNER, JERAD M., UNIV ARKANSAS MED SCI, DEPT PATHOL, LITTLE ROCK, AR 72205 USA.; HULL, CHERYL A., HULL DERMATOL PA, ROGERS, AR USA.	A 71-YEAR-OLD WOMAN PRESENTED WITH FIVE SCALP NODULES THAT WERE CLINICALLY SUSPICIOUS FOR PILAR CYSTS. HISTOPATHOLOGIC EXAMINATION SHOWED A PROLIFERATION OF MITOTICALLY ACTIVE PLEOMORPHIC SPINDLE CELLS ARRANGED INTO INTERSECTING FASCICLES IN THE DERMIS AND SUBCUTIS. TUMOR CELLS DISPLAYED DEEPLY EOSINOPHILIC CYTOPLASM AND EXPRESSED DESMIN BUT WERE NEGATIVE FOR S100 PROTEIN BY IMMUNOHISTOCHEMISTRY.…	111 RIVER ST, HOBOKEN 07030-5774, NJ USA	UNIVERSITY OF ARKANSAS SYSTEM; UNIVERSITY OF ARKANSAS MEDICAL SCIENCES; UNIVERSITY OF ARKANSAS SYSTEM; UNIVERSITY OF ARKANSAS MEDICAL SCIENCES		JMGARDNER@UAMS.EDU		2024-01-01	10.1111/cup.12329	AN0TT	1600-0560								0303-6987	J. CUTAN. PATHOL.	JOURNAL OF CUTANEOUS PATHOLOGY	ENGLISH		AUG		31	8				680-685	WILEY	DERMATOLOGY; PATHOLOGY			6	CUTANEOUS SCALP METASTASES FROM RETROPERITONEAL LEIOMYOSARCOMA: A case report	ARTICLE	WOS000340297600010	0	2	41	DERMATOLOGY; PATHOLOGY	SCIENCE CITATION INDEX EXPANDED (SCI-EXPANDED)	2014	GARDNER, JM (CORRESPONDING AUTHOR), UNIV ARKANSAS MED SCI, DEPT PATHOL, 4301 WEST MARKHAM ST,517, LITTLE ROCK, AR 72205 USA	ISI
KHADJETOU V;CHEIKH TE;HAIBA AA;MOUHAMED BN;ABDI AB	OVARY; LEIOMYOSARCOMA; ADJUVANT CHEMOTHERAPY; SURGERY; PROGNOSTIC; FACTORS		CHEIKH, TE (CORRESPONDING AUTHOR), AVE BOUBACAR BEN AMER, NOUAKCHOTT, MAURITANIA.; KHADJETOU, VILALY; CHEIKH, TELMOUDI ELY; HAIBA, VADEL AHMED; CHEIKH, AHMED AHMED; MOUHAMED, BOUKHARY NADI; ABDI, AHMED BONNAHY, UNIV NOUAKCHOTT AL AASRIYA, FAC MED, DEPT GYNECOL \& OBSTET, MOTHER \& CHILD HOSP, NOUAKCHOTT, MAURITANIA.	INTRODUCTION AND IMPORTANCE: LEIOMYOSARCOMAS OF THE OVARY ARE EXTREMELY RARE NEOPLASIA USUALLY OCCURRING IN PERIMENOPAUSAL PATIENTS. CASE PRESENTATION: A 16-YEAR-OLD FEMALE PATIENT, WITH NO PARTICULAR PATHOLOGICAL HISTORY, WHO PRESENTED WITH CHRONIC PELVIC PAIN. ON IMAGING; PRESENCE OF A SUPRAUTERINE SOLID CYSTIC FORMATION OF 12 CM LONG AXIS. TUMOR MARKERS WERE NORMAL. ON EXPLORATION, SOLID CYSTI…	THE BOULEVARD, LANGFORD LANE, KIDLINGTON, OXFORD OX5 1GB, OXON, ENGLAND	UNIVERSITY OF NOUAKCHOTT	107094	DR.ELYCHEIKH.GYNOBS@HOTMAIL.COM		2024-01-01	10.1016/j.ijscr.2022.107094	1F0LH				APR 2022					2210-2612	INT. J. SURG. CASE REP.	INTERNATIONAL JOURNAL OF SURGERY CASE REPORTS	ENGLISH		MAY		10		GREEN PUBLISHED, GOLD				ELSEVIER SCI LTD	SURGERY			1	PRIMARY PERIMENARCHEAL OVARIAN LEIOMYOSARCOMA: A case report AND REVIEW OF THE LITERATURE	REVIEW	WOS000794868200017	0	0	94	SURGERY	EMERGING SOURCES CITATION INDEX (ESCI)	2022	CHEIKH, TE (CORRESPONDING AUTHOR), AVE BOUBACAR BEN AMER, NOUAKCHOTT, MAURITANIA	ISI
PU T;FAN L;WANG L;LI L;ZENG H	DIAGNOSIS; LEIOMYOSARCOMA; OVARY; PREGNANCY AND CHILDBIRTH; TREATMENT	SARCOMA; UTERINE; CANCER	ZENG, H (CORRESPONDING AUTHOR), HAINAN CANC HOSP, DEPT GYNECOL, 9 CHANGBIN WEST 4TH ST, HAIKOU 570100, HAINAN, PEOPLES R CHINA.; PU, TENGDA; FAN, LILI; WANG, LIHUA; LI, LI; ZENG, HUI, HAINAN CANC HOSP, DEPT GYNECOL, 9 CHANGBIN WEST 4TH ST, HAIKOU 570100, HAINAN, PEOPLES R CHINA.	A PRIMARY OVARIAN LEIOMYOSARCOMA (POLMS) IS A RARE MALIGNANT TUMOR OF THE OVARY. HEREIN, WE REPORT A PATIENT WITH AN EARLY-STAGE POLMS WHO UNDERWENT UNILATERAL ADNEXECTOMY IN OUR DEPARTMENT WITH A SUBSEQUENT PREGNANCY, DELIVERY, AND TUMOR RECURRENCE. IN THIS CASE, THE PATIENT WAS A 29-YEAR-OLD FEMALE WITH A COMPLAINT OF ABDOMINAL DISTENTION WHO UNDERWENT A RIGHT ADNEXECTOMY FOR A SOLID TUMOR IN T…	111 RIVER ST, HOBOKEN 07030-5774, NJ USA			ZENGHUIGYN@163.COM		2024-01-01	10.1111/jog.15244	1S9OI	1447-0756			MAR 2022					1341-8076	J. OBSTET. GYNAECOL. RES.	JOURNAL OF OBSTETRICS AND GYNAECOLOGY RESEARCH	ENGLISH		JUN		15	6		ZENG, HUI/0000-0001-7586-8929		1489-1494	WILEY	OBSTETRICS \& GYNECOLOGY	PU, TENGDA/GPS-9592-2022		1	RECURRENT PRIMARY OVARIAN LEIOMYOSARCOMA PRECONCEPTION, PREGNANCY, DELIVERY, AND PUERPERAL MANAGEMENT: A case report AND LITERATURE REVIEW	REVIEW	WOS000775229800001	1	5	48	OBSTETRICS \& GYNECOLOGY	SCIENCE CITATION INDEX EXPANDED (SCI-EXPANDED)	2022	ZENG, H (CORRESPONDING AUTHOR), HAINAN CANC HOSP, DEPT GYNECOL, 9 CHANGBIN WEST 4TH ST, HAIKOU 570100, HAINAN, PEOPLES R CHINA	ISI
SUGARBAKER PH	PERITONEAL METASTASES; INTRAPERITONEAL CHEMOTHERAPY; DOXORUBICIN;; CISPLATIN; IFOSFAMIDE; HYPERTHERMIA; EIPL (EXTENSIVE INTRAPERITONEAL; LAVAGE); PCI (PERITONEAL CANCER INDEX); CASE REPORT	INTRAPERITONEAL CHEMOTHERAPY; PERITONEAL; METHODOLOGIES; METASTASES	SUGARBAKER, PH (CORRESPONDING AUTHOR), MEDSTAR WASHINGTON HOSP CTR, PROGRAM PERITONEAL SURFACE MALIGNANCIES, 106 IRVING ST NW,SUITE 3900, WASHINGTON, DC 20010 USA.; SUGARBAKER, PAUL H., MEDSTAR WASHINGTON HOSP CTR, PROGRAM PERITONEAL SURFACE MALIGNANCIES, 106 IRVING ST NW,SUITE 3900, WASHINGTON, DC 20010 USA.	BACKGROUND: SARCOMATOSIS RESULTS FROM THE DISSEMINATION OF CELLS FROM AN ABDOMINAL OR PELVIC PRIMARY SARCOMA TO THE PERITONEAL SURFACES. IN MOST PATIENTS THIS IS A LETHAL CONDITION. METHODS: THE CLINICAL AND RADIOLOGIC FEATURES OF TWO PATIENTS WITH SARCOMATOSIS WERE REVIEWED. CYTOREDUCTIVE SURGERY AND HYPERTHERMIC INTRAPERITONEAL CHEMOTHERAPY (HIPEC) WERE USED FOR TREATMENT. CURRENT STATUS OF THE…	THE BOULEVARD, LANGFORD LANE, KIDLINGTON, OXFORD OX5 1GB, OXON, ENGLAND	MEDSTAR WASHINGTON HOSPITAL CENTER		PAUL.SUGARBAKER@MEDSTAR.NET		2024-01-01	10.1016/j.ijscr.2019.09.009	JN5QF						FOUNDATION FOR APPLIED RESEARCH IN GASTROINTESTINAL ONCOLOGY	DATA MANAGEMENT AND SECRETARIAL SUPPORT PROVIDED BY FOUNDATION FOR APPLIED RESEARCH IN GASTROINTESTINAL ONCOLOGY.		2210-2612	INT. J. SURG. CASE REP.	INTERNATIONAL JOURNAL OF SURGERY CASE REPORTS	ENGLISH				26		GREEN PUBLISHED, GOLD	SUGARBAKER, PAUL H./0000-0002-2431-7366		10-14	ELSEVIER SCI LTD	SURGERY			8	LONG-TERM SURVIVAL IS POSSIBLE USING CYTOREDUCTIVE SURGERY PLUS HIPEC FOR SARCOMATOSIS-case report OF 2 PATIENTS	ARTICLE	WOS000496952100003	0	0	64	SURGERY	EMERGING SOURCES CITATION INDEX (ESCI)	2019	SUGARBAKER, PH (CORRESPONDING AUTHOR), MEDSTAR WASHINGTON HOSP CTR, PROGRAM PERITONEAL SURFACE MALIGNANCIES, 106 IRVING ST NW,SUITE 3900, WASHINGTON, DC 20010 USA	ISI
ZHANG H;KONG Y;ZHANG H;HE X;ZHANG H;LIU C;XIAO M;XU X		UTERINE LEIOMYOSARCOMA; EXPERIENCE	ZHANG, HY (CORRESPONDING AUTHOR), AF GEN HOSP, DEPT HEPATOBILIARY SURG, 30 FUCHENG RD, BEIJING 100036, PEOPLES R CHINA.; ZHANG, HONGYI; KONG, YALIN; ZHANG, HUI; HE, XIAOJUN; ZHANG, HONG-YI; LIU, CHENGLI; XIAO, MEI; XU, XINBAO, AF GEN HOSP, DEPT HEPATOBILIARY SURG, BEIJING 100036, PEOPLES R CHINA.	LEIOMYOSARCOMA OF THE INFERIOR VENA CAVA (IVC) IS AN EXTREMELY RARE MALIGNANCY WITH POOR PROGNOSIS DUE TO LATE DIAGNOSIS. SURGICAL RESECTION CURRENTLY REMAINS THE BEST TREATMENT; HOWEVER, RECURRENCE FREQUENTLY OCCURS AND THE 5-YEAR SURVIVAL RATE IS ONLY 31\%. THE AIM OF THIS STUDY IS TO REPORT A CASE OF IVC LEIOMYOSARCOMA AND TREATMENT OF RECURRENCE WITH REPEAT SURGERY. A 36-YEAR-OLD WOMAN WITH A…	360 PARK AVE SOUTH, NEW YORK, NY 10010-1710 USA		417.E5	ZHHYIYI1487@163.COM		2024-01-01	10.1016/j.avsg.2009.07.032	568IN	1615-5947								0890-5096	ANN. VASC. SURG.	ANNALS OF VASCULAR SURGERY	ENGLISH		APR		12	3					ELSEVIER SCIENCE INC	SURGERY; CARDIOVASCULAR SYSTEM \& CARDIOLOGY	LIU, CHENGLI/GPF-8610-2022 ZHANG, HONGYI/HNR-5465-2023 ZHANG, HONGYI/GWQ-7770-2022 ZAHNG, HONGYI/AAT-4909-2021 WANG, WENJUAN/JGD-0428-2023		5	LEIOMYOSARCOMA OF THE INFERIOR VENA CAVA: case report AND TREATMENT OF RECURRENCE WITH REPEAT SURGERY	ARTICLE	WOS000275516100026	0	0	24	SURGERY; PERIPHERAL VASCULAR DISEASE	SCIENCE CITATION INDEX EXPANDED (SCI-EXPANDED)	2010	ZHANG, HY (CORRESPONDING AUTHOR), AF GEN HOSP, DEPT HEPATOBILIARY SURG, 30 FUCHENG RD, BEIJING 100036, PEOPLES R CHINA	ISI
TIAN X;YAN X;WU J;SONG H;SHEN Z	PANCREAS; THIGH; METASTASES; BROAD LIGAMENT LEIOMYOSARCOMA	UTERINE LEIOMYOSARCOMA; SOFT-TISSUE; SURGERY	TIAN, X (CORRESPONDING AUTHOR), NANKAI UNIV, SCH MED, TIANJIN 300071, PEOPLES R CHINA.; TIAN, XUAN; YAN, XIN; SONG, HONGLI; SHEN, ZHONGYANG, NANKAI UNIV, SCH MED, TIANJIN 300071, PEOPLES R CHINA.; WU, JUN, SECOND HOSP JILIN UNIV, CHANGCHUN 130033, PEOPLES R CHINA.; SONG, HONGLI; SHEN, ZHONGYANG, TIANJIN FIRST CENT HOSP, DEPT ORGAN TRANSPLANTAT, TIANJIN 300192, PEOPLES R CHINA.	BACKGROUND LEIOMYOSARCOMA (LMS) IS AN UNCOMMON MESENCHYMAL NEOPLASM, WHICH INFREQUENTLY METASTASIZES TO PANCREAS AND THIGH. CLINICAL PRESENTATION AND IMAGING FINDINGS OF METASTATIC BROAD LIGAMENT LMS ARE OFTEN NONSPECIFIC. COMPLETE EXCISION PLAYS AN IMPORTANT ROLE IN TREATMENT OF PATIENTS WITH LOCALIZED LMS. CASE PRESENTATION HERE, WE REPORT A CASE OF A 33-YEAR-OLD WOMAN WITH RECURRENT BROAD LIGA…	CAMPUS, 4 CRINAN ST, LONDON N1 9XW, ENGLAND	NANKAI UNIVERSITY; JILIN UNIVERSITY; TIANJIN MEDICAL UNIVERSITY	143	562061822@QQ.COM		2024-01-01	10.1186/s12893-020-00804-w	MG7WR	1471-2482									BMC SURG.	BMC SURGERY	ENGLISH		JUN 29		23	1	GOLD, GREEN PUBLISHED				BMC	SURGERY			1	RECURRENT BROAD LIGAMENT LEIOMYOSARCOMA WITH PANCREATIC AND THIGH METASTASIS: A case report	ARTICLE	WOS000546241700002	0	3	20	SURGERY	SCIENCE CITATION INDEX EXPANDED (SCI-EXPANDED)	2020	TIAN, X (CORRESPONDING AUTHOR), NANKAI UNIV, SCH MED, TIANJIN 300071, PEOPLES R CHINA	ISI
VITANTRI F;CHAMIM C;SHADRINA A	VAGINAL MESENCHYMAL CANCER; LEIOMYOSARCOMA; TOTAL HYSTERECTOMY BILATERAL; SALPINGO-; OOPHORECTOMY; VAGINECTOMY	VULVAR	SHADRINA, A (CORRESPONDING AUTHOR), UNIV INDONESIA, FAC MED, DR CIPTO MANGUNKUSUMO GEN HOSP, DEPT OBSTET \& GYNECOL, JAKARTA, INDONESIA.; VITANTRI, FARA; CHAMIM, FATMAWATI CENT GEN HOSP, DEPT OBSTET \& GYNECOL, JAKARTA, INDONESIA.; SHADRINA, AMALIA, UNIV INDONESIA, FAC MED, DR CIPTO MANGUNKUSUMO GEN HOSP, DEPT OBSTET \& GYNECOL, JAKARTA, INDONESIA.	INTRODUCTION: VAGINAL MESENCHYMAL CANCER IS ONE OF THE RAREST CASES, COVERING ONLY 3\% OF ALL CASES OF VAGINAL MALIGNANCIES. WHILE RISK FACTORS ARE NOT HEAVILY STUDIED, GENETIC DISORDERS AND HEREDITARY DISEASES HAVE BEEN STATED TO BE RESPONSIBLE FOR THE INCREASING INCIDENCE OF VAGINAL MESENCHYMAL CARCINOMA. THE DIAGNOSIS OF LEIOMYOSARCOMA COULD BE DONE THROUGH ANAMNESIS TO FIND ABNORMAL UTERINE D…	THE BOULEVARD, LANGFORD LANE, KIDLINGTON, OXFORD OX5 1GB, OXON, ENGLAND	UNIVERSITY OF INDONESIA	106864	AMALSHADRINA@GMAIL.COM		2024-01-01	10.1016/j.ijscr.2022.106864	0H3JL				MAR 2022					2210-2612	INT. J. SURG. CASE REP.	INTERNATIONAL JOURNAL OF SURGERY CASE REPORTS	ENGLISH		APR		23		GREEN PUBLISHED, GOLD				ELSEVIER SCI LTD	SURGERY			0	MALIGNANT MESENCHYMAL VAGINAL TUMOR MIMICKING PEDUNCULATED SUBMUCOUS MYOMA: A case report	ARTICLE	WOS000778631900013	0	1	93	SURGERY	EMERGING SOURCES CITATION INDEX (ESCI)	2022	SHADRINA, A (CORRESPONDING AUTHOR), UNIV INDONESIA, FAC MED, DR CIPTO MANGUNKUSUMO GEN HOSP, DEPT OBSTET \& GYNECOL, JAKARTA, INDONESIA	ISI
KIM SM;MYOUNG H;CHOUNG PH;KIM MJ;LEE SK;LEE JH	ANGIOGENESIS; IMMUNO-BLOT DETECTION; IMMUNOHISTOCHEMISTRY; METASTATIC; LEIOMYOSARCOMA	MASPIN	LEE, JH (CORRESPONDING AUTHOR), SEOUL NATL UNIV, SCH DENT, DEPT ORAL \& MAXILLOFACIAL SURG, 62-1 CHANGKYUNG GUNG RO, SEOUL 110768, SOUTH KOREA.; KIM, SOUNG MIN; MYOUNG, HOON; CHOUNG, PILL HOON; KIM, MYUNG JIN; LEE, JONG HO, SEOUL NATL UNIV, SCH DENT, DEPT ORAL \& MAXILLOFACIAL SURG, SEOUL 110768, SOUTH KOREA.; LEE, SUK KEUN, KANGNUNG NATL UNIV, COLL DENT, DEPT ORAL PATHOL, KANGNUNG, SOUTH KOREA.	LEIOMYOSARCOMA (LMS) IS A RELATIVELY UNCOMMON MALIGNANT TUMOUR DERIVED FROM SMOOTH MUSCLE CELLS THAT RAPIDLY METASTASIZES TO DISTANT REGIONS. IT RARELY REACHES ORAL TISSUES IN WHICH SMOOTH MUSCLE TISSUES ARE ABSENT. WE REPORT THE CASE OF A 56-YEAR-OLD WOMAN WHO PRESENTED WITH LMS IN THE MAXILLA THAT HAD METASTASIZED FROM A PRIMARY TUMOUR IN HER UTERUS, RECEIVED A TOTAL HYSTERECTOMY WITH BILATERAL…	JOURNAL PRODUCTION DEPT, ROBERT STEVENSON HOUSE, 1-3 BAXTERS PLACE, LEITH WALK, EDINBURGH EH1 3AF, MIDLOTHIAN, SCOTLAND	SEOUL NATIONAL UNIVERSITY (SNU); KANGNUNG WONJU NATIONAL UNIVERSITY		LEEJONGH@SNU.AC.KR		2024-01-01	10.1016/j.jcms.2009.06.010	526AU	1878-4119					KOREAN GOVERNMENT [KRF-2009-R1 A4A002-0075286]	THIS WORK WAS SUPPORTED BY THE KOREA RESEARCH FOUNDATION GRANT FUNDED BY THE KOREAN GOVERNMENT (MOEHRD, BASIC RESEARCH PROMOTION FUND) (KRF-2009-R1 A4A002-0075286).		1010-5182	J. CRANIO-MAXILLOFAC. SURG.	JOURNAL OF CRANIO-MAXILLOFACIAL SURGERY	ENGLISH		DEC		9	8				454-460	CHURCHILL LIVINGSTONE	DENTISTRY, ORAL SURGERY \& MEDICINE; SURGERY			30	METASTATIC LEIOMYOSARCOMA IN THE ORAL CAVITY: case report WITH PROTEIN EXPRESSION PROFILES	ARTICLE	WOS000272260700006	0	5	37	DENTISTRY, ORAL SURGERY \& MEDICINE; SURGERY	SCIENCE CITATION INDEX EXPANDED (SCI-EXPANDED)	2009	LEE, JH (CORRESPONDING AUTHOR), SEOUL NATL UNIV, SCH DENT, DEPT ORAL \& MAXILLOFACIAL SURG, 62-1 CHANGKYUNG GUNG RO, SEOUL 110768, SOUTH KOREA	ISI
FUTAGAWA M;YAMAMOTO H;KOCHI M;URAKAWA Y;SOGAWA R;KATO F;OKAZAWA-SAKAI D;SHINOZAKI K;INOUE H;YANAI H;HIRASAWA A	RAD51D; SPLICE VARIANT; LEIOMYOSARCOMA; HOMOLOGOUS RECOMBINATION (HR);; CANCER SUSCEPTIBILITY; PRESUMED GERMLINE PATHOGENIC VARIANT (PGPV)	HOMOLOGOUS RECOMBINATION; OVARIAN-CANCER; MUTATIONS; SUSCEPTIBILITY;; SARCOMAS; GENES	YAMAMOTO, H (CORRESPONDING AUTHOR), OKAYAMA UNIV, GRAD SCH MED DENT \& PHARMACEUT SCI, DEPT CLIN GENOM MED, KITA KU, 2-5-1 SHIKATA CHO, OKAYAMA 7008551, JAPAN.; YAMAMOTO, H (CORRESPONDING AUTHOR), OKAYAMA UNIV HOSP, DEPT CLIN GENOM MED, OKAYAMA, JAPAN.; FUTAGAWA, MASHU; YAMAMOTO, HIDEKI; KOCHI, MARIKO; URAKAWA, YUSAKU; OKAZAWA-SAKAI, MIKA; HIRASAWA, AKIRA, OKAYAMA UNIV, GRAD SCH MED DENT \& PHARM…	BACKGROUND RAD51D (RAD51 PARALOG D) IS AN INTERMEDIATE CANCER SUSCEPTIBILITY GENE FOR PRIMARY OVARIAN CANCER, INCLUDING FALLOPIAN TUBE AND PERITONEAL CARCINOMAS AND BREAST CANCER. ALTHOUGH GYNECOLOGICAL NON-EPITHELIAL TUMORS SUCH AS UTERINE SARCOMAS ARE ASSOCIATED WITH GENOMIC INSTABILITY, INCLUDING BRCA IMPAIRMENT, THERE IS NO CLEAR EVIDENCE OF THE RELATIONSHIP BETWEEN RAD51D VARIANTS AND THE RI…	CAMPUS, 4 CRINAN ST, LONDON N1 9XW, ENGLAND	OKAYAMA UNIVERSITY; OKAYAMA UNIVERSITY; OKAYAMA UNIVERSITY; OKAYAMA UNIVERSITY	48	HY776@OKAYAMA-U.AC.JP		2024-01-01	10.1186/s13053-021-00205-x	XD8XX	1897-4287					HEALTH LABOUR SCIENCES RESEARCH GRANT [20EA1027]; FOUNDATION FOR PROMOTION OF CANCER RESEARCH IN JAPAN; DAIWA SECURITIES HEALTH FOUNDATION; KOBAYASHI FOUNDATION FOR CANCER RESEARCH	THIS RESEARCH WAS PARTLY SUPPORTED BY THE HEALTH LABOUR SCIENCES RESEARCH GRANT (20EA1027), FOUNDATION FOR PROMOTION OF CANCER RESEARCH IN JAPAN, DAIWA SECURITIES HEALTH FOUNDATION, AND KOBAYASHI FOUNDATION FOR CANCER RESEARCH.		1731-2302	HERED. CANCER CLIN. PRACT.	HEREDITARY CANCER IN CLINICAL PRACTICE	ENGLISH		NOV 27		26	1	GREEN PUBLISHED, GOLD	YAMAMOTO, HIDEKI/0000-0003-4919-3483			BMC	ONCOLOGY			2	RETROPERITONEAL LEIOMYOSARCOMA IN A FEMALE PATIENT WITH A GERMLINE SPLICING VARIANT <I>RAD51D</I> C.904-2A \&GT; T: A case report	ARTICLE	WOS000722986000001	0	2	19	ONCOLOGY	SCIENCE CITATION INDEX EXPANDED (SCI-EXPANDED)	2021	YAMAMOTO, H (CORRESPONDING AUTHOR), OKAYAMA UNIV, GRAD SCH MED DENT \& PHARMACEUT SCI, DEPT CLIN GENOM MED, KITA KU, 2-5-1 SHIKATA CHO, OKAYAMA 7008551, JAPAN	ISI
WANG YJ;WILLIAMS HR;BRZEZINSKA A;PATEL B;MUNROE J;WHITE B	UTERINE LEIOMYOSARCOMA; PEMBROLIZUMAB; MICROSATELLITE INSTABILITY;; IMMUNE CHECKPOINT INHIBITORS	MICROSATELLITE INSTABILITY	RUNGRUANG, B (CORRESPONDING AUTHOR), AUGUSTA UNIV, MED COLL GEORGIA, DIV GYNECOL ONCOL, 1120 15TH ST,BA-7406, AUGUSTA, GA 30912 USA.; WANG, YANNAN J., AUGUSTA UNIV, MED COLL GEORGIA, 1120 15TH ST, AUGUSTA, GA 30912 USA.; WILLIAMS, HEATHER R.; BRZEZINSKA, BOGNA N.; GAIDIS, ANNA; RUNGRUANG, BUNJA, AUGUSTA UNIV, MED COLL GEORGIA, DIV GYNECOL ONCOL, 1120 15TH ST,BA-7406, AUGUSTA, GA 30912 USA.; PATEL…		STE 800, 230 PARK AVE, NEW YORK, NY 10169 USA	UNIVERSITY SYSTEM OF GEORGIA; AUGUSTA UNIVERSITY; UNIVERSITY SYSTEM OF GEORGIA; AUGUSTA UNIVERSITY; UNIVERSITY SYSTEM OF GEORGIA; AUGUSTA UNIVERSITY; UNIVERSITY SYSTEM OF GEORGIA; AUGUSTA UNIVERSITY		BRUNGRUANG@AUGUSTA.EDU		2024-01-01	10.1016/j.gore.2021.100701	SU9ES				JAN 2021					2352-5789	GYNECOL. ONCOL. REP.	GYNECOLOGIC ONCOLOGY REPORTS	ENGLISH		FEB		11		GOLD, GREEN PUBLISHED				ELSEVIER SCIENCE INC	OBSTETRICS \& GYNECOLOGY			6	USE OF PEMBROLIZUMAB IN MSI-HIGH UTERINE LEIOMYOSARCOMA; A case report AND REVIEW OF THE LITERATURE	REVIEW	WOS000663433600007	0	0	35	OBSTETRICS \& GYNECOLOGY	EMERGING SOURCES CITATION INDEX (ESCI)	2021	RUNGRUANG, B (CORRESPONDING AUTHOR), AUGUSTA UNIV, MED COLL GEORGIA, DIV GYNECOL ONCOL, 1120 15TH ST,BA-7406, AUGUSTA, GA 30912 USA	ISI
FERNANDEZ-BARRIALES M;GARCIA-MONTESINOS B;GARCIA;REIJA F;MAYORGA FERNANDEZ M;SAIZ BUSTILLO R		TONGUE	FERNÁNDEZ-BARRIALES, M (CORRESPONDING AUTHOR), HOSP UNIV MARQUES VALDECILLA, SERV CIRUGIA ORAL \& MAXILOFACIAL, AV VALDECILLA 25, SANTANDER 39008, SPAIN.; FERNANDEZ-BARRIALES, MARCOS; GARCIA-MONTESINOS, BELEN; GARCIA REIJA, FE; SAIZ BUSTILLO, RAMON, HOSP UNIV MARQUES VALDECILLA, SERV CIRUGIA ORAL \& MAXILOFACIAL, SANTANDER 39008, SPAIN.; MAYORGA FERNANDEZ, MARTA, HOSP UNIV MARQUES VALDECILLA, DEP…		1600 JOHN F KENNEDY BOULEVARD, STE 1800, PHILADELPHIA, PA 19103-2899 USA	HOSPITAL UNIVERSITARIO MARQUES DE VALDECILLA (HUMV); HOSPITAL UNIVERSITARIO MARQUES DE VALDECILLA (HUMV)		MARCOSFBARRIALES@GMAIL.COM		2024-01-01	10.1016/j.joms.2013.03.003	207NS	1531-5053								0278-2391	J. ORAL MAXILLOFAC. SURG.	JOURNAL OF ORAL AND MAXILLOFACIAL SURGERY	ENGLISH		SEP		13	9		FERNANDEZ-BARRIALES, MARCOS/0000-0003-0379-534X		1626-1633	W B SAUNDERS CO-ELSEVIER INC	DENTISTRY, ORAL SURGERY \& MEDICINE			6	METASTATIC LEIOMYOSARCOMA OF THE ORAL REGION FROM A UTERINE PRIMARY: A case report AND REVIEW OF THE LITERATURE	REVIEW	WOS000323608900026	0	8	71	DENTISTRY, ORAL SURGERY \& MEDICINE	SCIENCE CITATION INDEX EXPANDED (SCI-EXPANDED)	2013	FERNÁNDEZ-BARRIALES, M (CORRESPONDING AUTHOR), HOSP UNIV MARQUES VALDECILLA, SERV CIRUGIA ORAL \& MAXILOFACIAL, AV VALDECILLA 25, SANTANDER 39008, SPAIN	ISI
CORRADO G;SALUTARI V;FUOCO G;LUCIDI A;FERRANDINA G	TRABECTEDIN; METASTATIC UTERINE LEIOMYOSARCOMAS; PALLIATIVE CHEMOTHERAPY		CORRADO, G (CORRESPONDING AUTHOR), UNIV CATTOLICA SACRO CUORE, GYNECOL ONCOL UNIT, I-86100 CAMPOBASSO, ITALY.; CORRADO, GIACOMO; SALUTARI, VANDA; FUOCO, GILDA; LUCIDI, ALESSANDRO; FERRANDINA, GABRIELLA, UNIV CATTOLICA SACRO CUORE, GYNECOL ONCOL UNIT, I-86100 CAMPOBASSO, ITALY.		525 B ST, STE 1900, SAN DIEGO, CA 92101-4495 USA	CATHOLIC UNIVERSITY OF THE SACRED HEART		GIACOMO.CORRADO@ALICE.IT		2024-01-01	10.1016/j.ygyno.2011.01.028	760AD									0090-8258	GYNECOL. ONCOL.	GYNECOLOGIC ONCOLOGY	ENGLISH		MAY 1		3	2		CORRADO, GIACOMO/0000-0002-8319-6146 LUCIDI, ALESSANDRO/0000-0002-8454-4878 SALUTARI, VANDA/0009-0007-1104-7866 FERRANDINA, MARIA GABRIELLA/0000-0003-4672-4197		416-417	ACADEMIC PRESS INC ELSEVIER SCIENCE	ONCOLOGY; OBSTETRICS \& GYNECOLOGY	CORRADO, GIACOMO/AAC-7350-2022 FERRANDINA, GABRIELLA/AAA-9083-2019		5	PROLONGED CLINICAL RESPONSE TO TRABECTEDIN IN A HEAVILY PRETREATED PATIENT WITH ADVANCED UTERINE LEIOMYOSARCOMA: A case report AND LITERATURE REVIEW	REVIEW	WOS000290292100032	0	0	121	ONCOLOGY; OBSTETRICS \& GYNECOLOGY	SCIENCE CITATION INDEX EXPANDED (SCI-EXPANDED)	2011	CORRADO, G (CORRESPONDING AUTHOR), UNIV CATTOLICA SACRO CUORE, GYNECOL ONCOL UNIT, I-86100 CAMPOBASSO, ITALY	ISI
TOMIMATSU T;MABUCHI S;TSUBOYAMA T;HORI Y;SEKINE S;KIMURA T	MALIGNANT TRANSFORMATION; UTERINE LEIOMYOMA; UTERINE LEIOMYOSARCOMA	BROAD LIGAMENT; LEIOMYOSARCOMA; MED12	TOMIMATSU, T (CORRESPONDING AUTHOR), OSAKA UNIV, GRAD SCH MED, DEPT OBSTET \& GYNECOL, 2-2 YAMADA OKA, SUITA, OSAKA 5650871, JAPAN.; TOMIMATSU, T.; MABUCHI, S.; KIMURA, T., OSAKA UNIV, GRAD SCH MED, DEPT OBSTET \& GYNECOL, 2-2 YAMADA OKA, SUITA, OSAKA 5650871, JAPAN.; TSUBOYAMA, T., OSAKA UNIV, GRAD SCH MED, DEPT RADIOL, OSAKA, JAPAN.; HORI, Y., OSAKA UNIV, GRAD SCH MED, DEPT PATHOL, OSAKA, JAPAN…	THE AUTHORS DESCRIBE A CASE OF UTERINE LEIOMYOSARCOMA, IN WHICH CLINICAL, RADIOLOGICAL, HISTOPATHOLOGICAL, AND GENETIC FINDINGS SUGGESTED MALIGNANT TRANSFORMATION OF UTERINE LEIOMYOMA AS THE CAUSE OF THE DISEASE. A 37-YEAR-OLD WOMAN RECEIVING FOLLOW-TIP CARE FOR A UTERINE LEIOMYOMA DETECTED SIX YEARS AGO PRESENTED WITH LOWER ABDOMINAL PAIN. SEQUENTIAL MAGNETIC RESONANCE IMAGING SCANS INDICATED TH…	4900 COTE ST-LUC, APT\#212, MONTREAL, QUEBEC H3W 2H3, CANADA	OSAKA UNIVERSITY; OSAKA UNIVERSITY; OSAKA UNIVERSITY; NATIONAL CANCER CENTER - JAPAN		TOMIMATSU@GYNE.MED.OSAKA-U.AC.JP		2024-01-01	10.12892/ejgo4633.2019	JG3MU									0392-2936	EUR. J. GYNAECOL. ONCOL.	EUROPEAN JOURNAL OF GYNAECOLOGICAL ONCOLOGY	ENGLISH				11	5				879-882	7847050 CANADA INC	ONCOLOGY; OBSTETRICS \& GYNECOLOGY	MABUCHI, SEIJI/AAX-1986-2020		0	MALIGNANT TRANSFORMATION OF UTERINE LEIOMYOMA: SUGGESTED BY CLINICAL, IMAGING, HISTOLOGICAL, AND GENETIC FINDINGS	ARTICLE	WOS000491979400036	0	1	40	ONCOLOGY; OBSTETRICS \& GYNECOLOGY	SCIENCE CITATION INDEX EXPANDED (SCI-EXPANDED)	2019	TOMIMATSU, T (CORRESPONDING AUTHOR), OSAKA UNIV, GRAD SCH MED, DEPT OBSTET \& GYNECOL, 2-2 YAMADA OKA, SUITA, OSAKA 5650871, JAPAN	ISI
CHANTASARTRASSAMEE P;KONGSAWATVORAKUL N;CHARAKORN C;WATTANAYINGCHAROENCHAI R;LERTKHACHONSUK A	UTERINE SARCOMA; UTERINE LEIOMYOMA; CLINICAL CHARACTERISTICS;; PREOPERATIVE DIAGNOSIS	LEIOMYOSARCOMA; DIAGNOSIS; BIOPSY; WOMEN; RISK	KONGSAWATVORAKUL, C (CORRESPONDING AUTHOR), MAHIDOL UNIV, FAC MED, DEPT OBSTET \& GYNECOL, DIV GYNECOL ONCOL,RAMATHIBODI HOSP, BANGKOK, THAILAND.; CHANTASARTRASSAMEE, PANLADA; KONGSAWATVORAKUL, CHOMPUNOOT; CHARAKORN, CHUENKAMON; WATTANAYINGCHAROENCHAI, RUJIRA; LERTKHACHONSUK, ARB-AROON, MAHIDOL UNIV, FAC MED, DEPT OBSTET \& GYNECOL, DIV GYNECOL ONCOL,RAMATHIBODI HOSP, BANGKOK, THAILAND.; RERMLUK,…	OBJECTIVES: TO DETERMINE THE PREOPERATIVE CLINICAL CHARACTERISTICS ASSOCIATED WITH UTERINE SARCOMA IN PATIENTS WITH UTERINE MASS. STUDY DESIGN: WE RETROSPECTIVELY REVIEWED MEDICAL RECORDS OF PATIENTS WHO PRESENTED WITH UTERINE MASS UNDERGOING SURGERY AT RAMATHIBODI HOSPITAL, WITH A PATHOLOGICALLY CONFIRMED DIAGNOSIS, FROM APRIL 1, 2000 TO OCTOBER 31, 2019. THE CASES ARE PATIENTS WITH UTERINE SARC…	RADARWEG 29, 1043 NX AMSTERDAM, NETHERLANDS	MAHIDOL UNIVERSITY; MAHIDOL UNIVERSITY		CHOMPUNOOT.KON@MAHIDOL.EDU		2024-01-01	10.1016/j.ejogrb.2022.01.013	0B2AT	1872-7654			JAN 2022					0301-2115	EUR. J. OBSTET. GYNECOL. REPROD. BIOL.	EUROPEAN JOURNAL OF OBSTETRICS \& GYNECOLOGY AND REPRODUCTIVE BIOLOGY	ENGLISH		MAR		30		HYBRID			176-180	ELSEVIER	OBSTETRICS \& GYNECOLOGY; REPRODUCTIVE BIOLOGY			4	PREOPERATIVE CLINICAL CHARACTERISTICS BETWEEN UTERINE SARCOMA AND LEIOMYOMA IN PATIENTS WITH UTERINE MASS, A CASE-CONTROL STUDY	ARTICLE	WOS000774443600022	0	4	270	OBSTETRICS \& GYNECOLOGY; REPRODUCTIVE BIOLOGY	SCIENCE CITATION INDEX EXPANDED (SCI-EXPANDED)	2022	KONGSAWATVORAKUL, C (CORRESPONDING AUTHOR), MAHIDOL UNIV, FAC MED, DEPT OBSTET \& GYNECOL, DIV GYNECOL ONCOL,RAMATHIBODI HOSP, BANGKOK, THAILAND	ISI
SURACE A;BAU MG;PRIVITERA G;DANESE S;PLAZZOTTA M;PICARDO E	LAPAROSCOPY; LEIOMYOSARCOMA; MORCELLATION; ULTRASOUND; UTERINE FIBROIDS;; UTERINE SARCOMAS	HYSTERECTOMY; MALIGNANCY; DIAGNOSIS; SARCOMAS; UTERUS	SURACE, A (CORRESPONDING AUTHOR), UNIV TURIN, GYNECOL \& OBSTET 2, CITTA SALUTE \& SCI, CORSO SPEZIA 60, TURIN, ITALY.; SURACE, ALESSANDRA, UNIV TURIN, GYNECOL \& OBSTET 2, CITTA SALUTE \& SCI, CORSO SPEZIA 60, TURIN, ITALY.; BAU, MARIA GRAZIA, CITTA SALUTE \& SCI, GYNECOL \& OBSTET 3, TURIN, ITALY.; PRIVITERA, SEBASTIANA; BOTTA, GIOVANNI, CITTA SALUTE \& SCI, DEPT MED SCI, PATHOL UNIT, TURIN, IT…	OBJECTIVE TO EVALUATE THE INCIDENCE OF OCCULT UTERINE SARCOMAS AND INVESTIGATE WHETHER AN ACCURATE AND WELL-ESTABLISHED PREOPERATIVE ASSESSMENT FOR UTERINE FIBROIDS COULD HELP IDENTIFY UTERINE SARCOMAS MORE EFFECTIVELY. METHODS A RETROSPECTIVE ANALYSIS OF PATIENTS WHO UNDERWENT GYNECOLOGICAL LAPAROSCOPIC SURGERY FOR PRESUMED UTERINE FIBROIDS AT SANT'ANNA HOSPITAL, A SINGLE TERTIARY INSTITUTE IN T…	111 RIVER ST, HOBOKEN 07030-5774, NJ USA	UNIVERSITY OF TURIN; A.O.U. CITTA DELLA SALUTE E DELLA SCIENZA DI TORINO; A.O.U. CITTA DELLA SALUTE E DELLA SCIENZA DI TORINO; A.O.U. CITTA DELLA SALUTE E DELLA SCIENZA DI TORINO; A.O.U. CITTA DELLA SALUTE E DELLA SCIENZA DI TORINO; A.O.U. CITTA DELLA SALUTE E DELLA SCIENZA DI TORINO		ALESSANDRA.SUR@GMAIL.COM		2024-01-01	10.1002/ijgo.13701	YD5GD	1879-3479			MAY 2021					0020-7292	INT. J. GYNECOL. OBSTET.	INTERNATIONAL JOURNAL OF GYNECOLOGY \& OBSTETRICS	ENGLISH		FEB		13	2	GREEN PUBLISHED	SCAMBIA, GIOVANNI/0000-0002-9503-9041 SURACE, ALESSANDRA/0000-0002-6937-1550		236-239	WILEY	OBSTETRICS \& GYNECOLOGY	SCAMBIA, GIOVANNI/K-7539-2016		1	RISK OF UNEXPECTED UTERINE LEIOMYOSARCOMA DURING LAPAROSCOPIC PROCEDURES: EXPERIENCE FROM A SINGLE TERTIARY INSTITUTE IN ITALY	ARTICLE	WOS000647228500001	0	3	156	OBSTETRICS \& GYNECOLOGY	SCIENCE CITATION INDEX EXPANDED (SCI-EXPANDED)	2022	SURACE, A (CORRESPONDING AUTHOR), UNIV TURIN, GYNECOL \& OBSTET 2, CITTA SALUTE \& SCI, CORSO SPEZIA 60, TURIN, ITALY	ISI
YUK JS;KIM M	ENDOMETRIAL CANCER; MYOMECTOMY; UTERINE FIBROIDS; UTERINE CANCER;; UTERINE SARCOMA	SMOOTH-MUSCLE TUMORS; LEIOMYOSARCOMA; LEIOMYOMATA; CANCER	KIM, M (CORRESPONDING AUTHOR), INJE UNIV, SANGGYE PAIK HOSP, SCH MED, DEPT OBSTET \& GYNAECOL, 1342 DONGIL RO, SEOUL 01757, SOUTH KOREA.; YUK, JIN-SUNG; KIM, MYOUNGHWAN, INJE UNIV, SANGGYE PAIK HOSP, SCH MED, DEPT OBSTET \& GYNAECOL, 1342 DONGIL RO, SEOUL 01757, SOUTH KOREA.	LEIOMYOSARCOMAS MAY ORIGINATE FROM PRE-EXISTING UTERINE FIBROIDS. HOWEVER, RECENT STUDIES SHOWED THAT LEIOMYOSARCOMAS DO NOT ARISE FROM MALIGNANT CHANGES IN FIBROIDS. EPIDEMIOLOGICAL DATA ON THE LONG-TERM RISK OF UTERINE MALIGNANCY WITH UTERINE FIBROIDS ARE LACKING. WE AIMED TO DETERMINE WHETHER UTERINE FIBROIDS ARE A RISK FACTOR FOR UTERINE CANCER. PATIENT DATA (2007-2020) FROM THE KOREAN HEALTH…	530 WALNUT STREET, STE 850, PHILADELPHIA, PA 19106 USA	INJE UNIVERSITY		MYANKIM@PAIK.AC.KR		2024-01-01	10.1080/01443615.2022.2091925	7Z9TH	1364-6893			JUN 2022					0144-3615	J. OBSTET. GYNAECOL.	JOURNAL OF OBSTETRICS AND GYNAECOLOGY	ENGLISH		OCT 3		23	7		YUK, JIN-SUNG/0000-0002-5478-634X KIM, MYOUNGHWAN/0000-0002-8914-4267		3067-3072	TAYLOR \& FRANCIS INC	OBSTETRICS \& GYNECOLOGY			0	LONG-TERM RISK OF UTERINE MALIGNANCIES IN WOMEN WITH UTERINE FIBROIDS CONFIRMED BY MYOMECTOMY: A POPULATION-BASED STUDY	ARTICLE	WOS000819748500001	1	7	42	OBSTETRICS \& GYNECOLOGY	SCIENCE CITATION INDEX EXPANDED (SCI-EXPANDED)	2022	KIM, M (CORRESPONDING AUTHOR), INJE UNIV, SANGGYE PAIK HOSP, SCH MED, DEPT OBSTET \& GYNAECOL, 1342 DONGIL RO, SEOUL 01757, SOUTH KOREA	ISI
WANG Q;WU X;ZHU X;WANG J;XU F;LIN Z;GONG C;HE M;ZHANG L	HIGH INTENSITY FOCUSED ULTRASOUND; UNEXPECTED UTERINE SARCOMAS;; ENDOMETRIAL STROMAL SARCOMA; LEIOMYOSARCOMA; MRI FEATURES OF UTERINE; SARCOMAS	LEIOMYOSARCOMA; EPIDEMIOLOGY; DIAGNOSIS	ZHANG, L (CORRESPONDING AUTHOR), CHONGQING MED UNIV, CHONGQING KEY LAB BIOMED ENGN, CHONGQING 400016, PEOPLES R CHINA.; ZHANG, L (CORRESPONDING AUTHOR), CHONGQING MED UNIV, COLL BIOMED ENGN, STATE KEY LAB ULTRASOUND ENGN MED \& ENGN, CHONGQING 400016, PEOPLES R CHINA.; WANG, QIAN; WANG, JIAN; HE, MIN, CHONGQING HAIFU HOSP, CHONGQING, PEOPLES R CHINA.; WANG, QIAN; XU, FENG; LIN, ZHENJIANG; GONG, C…	OBJECTIVE TO INVESTIGATE THE MRI FEATURES AND CLINICAL OUTCOMES OF UNEXPECTED UTERINE SARCOMAS IN PATIENTS AFTER HIGH-INTENSITY FOCUSED ULTRASOUND (HIFU) ABLATION FOR PRESUMED UTERINE FIBROIDS. MATERIALS AND METHODS 15,759 CONSECUTIVE PATIENTS WHO CAME FOR HIFU TREATMENT, FROM NOVEMBER 2008 TO SEPTEMBER 2019, FOR PRESUMED UTERINE FIBROIDS WERE RETROSPECTIVELY REVIEWED. ALL THE PATIENTS HAD COMPLE…	2-4 PARK SQUARE, MILTON PARK, ABINGDON OR14 4RN, OXON, ENGLAND	CHONGQING MEDICAL UNIVERSITY; CHONGQING MEDICAL UNIVERSITY; CENTRAL SOUTH UNIVERSITY		ZHANGLIAN@CQMU.EDU.CN		2024-01-01	10.1080/02656736.2021.1921288	UD7VR	1464-5157								0265-6736	INT. J. HYPERTHERMIA	INTERNATIONAL JOURNAL OF HYPERTHERMIA	ENGLISH		SEP 10		16	2	GOLD			39-45	TAYLOR \& FRANCIS LTD	ONCOLOGY; RADIOLOGY, NUCLEAR MEDICINE \& MEDICAL IMAGING			3	MRI FEATURES AND CLINICAL OUTCOMES OF UNEXPECTED UTERINE SARCOMAS IN PATIENTS WHO UNDERWENT HIGH-INTENSITY FOCUSED ULTRASOUND ABLATION FOR PRESUMED UTERINE FIBROIDS	ARTICLE	WOS000687413100007	2	4	38	ONCOLOGY; RADIOLOGY, NUCLEAR MEDICINE \& MEDICAL IMAGING	SCIENCE CITATION INDEX EXPANDED (SCI-EXPANDED)	2021	ZHANG, L (CORRESPONDING AUTHOR), CHONGQING MED UNIV, CHONGQING KEY LAB BIOMED ENGN, CHONGQING 400016, PEOPLES R CHINA	ISI
JUANG CM;YEN MS;HORNG HC;TWU NF;YU HC;HSU WL	UTERINE LEIOMYOMA; UTERINE LEIOMYOSARCOMA; CA125	ABDOMINAL HYSTERECTOMY; OVARIAN-CARCINOMA; ANALOG TREATMENT; HORMONE; ANALOG; UTERUS; MANAGEMENT; FIBROIDS; AGONIST; CA-125; RISK	JUANG, CM (CORRESPONDING AUTHOR), VET GEN HOSP, DEPT OBSTET \& GYNECOL, DIV GYNECOL ONCOL, TAIPEI, TAIWAN.; VET GEN HOSP, DEPT OBSTET \& GYNECOL, DIV GYNECOL ONCOL, TAIPEI, TAIWAN.; NATL YANG MING UNIV, INST EPIDEMIOL, COLL PUBL HLTH, TAIPEI 112, TAIWAN.; FONG YUAN HOSP, DEPT HLTH EXECUT, YUAN, TAIWAN.	PURPOSE: MOST COMPARISONS BETWEEN UTERINE LEIOMYOMA AND UTERINE LEIOMYOSARCOMA HAVE BEEN BASED ON POSTOPERATIVE PATHOLOGICAL OR MOLECULAR ANALYSES. VERY FEW REPORTS HAVE INVESTIGATED PREOPERATIVE DIFFERENTIATION BETWEEN UTERINE LEIOMYOMA AND UTERINE LEIOMYOSARCOMA. METHODS: BETWEEN JANUARY 1990 AND DECEMBER 2003, 42 CONSECUTIVE PATIENTS WITH UTERINE LEIOMYOSARCOMA TREATED AT INDEX HOSPITALS WERE …	4900 COTE ST-LUC, APT\#212, MONTREAL, QUEBEC H3W 2H3, CANADA	NATIONAL YANG MING CHIAO TUNG UNIVERSITY				2024-01-01		080OI									0392-2936	EUR. J. GYNAECOL. ONCOL.	EUROPEAN JOURNAL OF GYNAECOLOGICAL ONCOLOGY	ENGLISH				29	4				370-374	I R O G CANADA, INC	ONCOLOGY; OBSTETRICS \& GYNECOLOGY			34	POTENTIAL ROLE OF PREOPERATIVE SERUM CA125 FOR THE DIFFERENTIAL DIAGNOSIS BETWEEN UTERINE LEIOMYOMA AND UTERINE LEIOMYOSARCOMA	ARTICLE	WOS000240256900010	0	2	27	ONCOLOGY; OBSTETRICS \& GYNECOLOGY	SCIENCE CITATION INDEX EXPANDED (SCI-EXPANDED)	2006	JUANG, CM (CORRESPONDING AUTHOR), VET GEN HOSP, DEPT OBSTET \& GYNECOL, DIV GYNECOL ONCOL, TAIPEI, TAIWAN	ISI
TAMURA S;HAYASHI T;ICHIMURA T;YAEGASHI N;ABIKO K;KONISHI I	RHABDOMYOSARCOMA; LEIOMYOMA; LEIOMYOSARCOMA; MESENCHYMAL TUMOR	PLEOMORPHIC RHABDOMYOSARCOMA; UTERUS; ADENOSARCOMA; EXPRESSION	HAYASHI, T (CORRESPONDING AUTHOR), NATL HOSP ORG KYOTO MED CTR, SECT CANC MED, KYOTO 6128555, JAPAN.; HAYASHI, T (CORRESPONDING AUTHOR), JAPAN SCI \& TECHNOL AGCY JST, START PROGRAM, TOKYO 1028666, JAPAN.; TAMURA, SAYA; ABIKO, KAORU; KONISHI, IKUO, NATL HOSP ORG KYOTO MED CTR, DEPT OBSTET \& GYNECOL, KYOTO 6128555, JAPAN.; HAYASHI, TAKUMA, NATL HOSP ORG KYOTO MED CTR, SECT CANC MED, KYOTO 6128555…	BACKGROUND/AIM: PATIENTS WITH UTERINE SARCOMA COMPRISE 2-5\% OF ALL PATIENTS WITH UTERINE MALIGNANCIES; HOWEVER, THE MORBIDITY OF UTERINE SARCOMA IS LOW COMPARED WITH THAT OF OTHER GYNECOLOGICAL CANCERS. FOR MANY CASES, MALIGNANT UTERINE TUMORS ARE DIAGNOSED DURING FOLLOW-UP OF BENIGN UTERINE LEIOMYOMA. OF THE UTERINE SARCOMAS, RHABDOMYOSARCOMA IS CONSIDERED A MIXED TUMOR CONTAINING COMPONENTS OF…	ST ALBAN-ANLAGE 66, CH-4052 BASEL, SWITZERLAND	JAPAN SCIENCE \& TECHNOLOGY AGENCY (JST); OSAKA METROPOLITAN UNIVERSITY; TOHOKU UNIVERSITY; KYOTO UNIVERSITY		NHO.KMC.RC@HOTMAIL.COM YOYOYO224@HOTMAIL.COM KENJISANO12@YAHOO.CO.JP NOBUOYAEGASHI@YAHOO.CO.JP HIROYUKIABURATANI@YAHOO.CO.JP IKUOKONISHI08@YAHOO.CO.JP		2024-01-01	10.3390/curroncol29040190	0T3TQ	1718-7729					JAPAN SOCIETY FOR PROMOTING SCIENCE [19K09840, 20K16431]; START-PROGRAM JAPAN SCIENCE AND TECHNOLOGY AGENCY [STSC20001]; NATIONAL HOSPITAL ORGANIZATION MULTICENTER CLINICAL STUDY [2019-CANCER IN GENERAL-02]; GRANTS-IN-AID FOR SCIENTIFIC RESEARCH [20K16431, 19K09840] FUNDING SOURCE: KAKEN	THIS CLINICAL RESEARCH WAS PERFORMED WITH RESEARCH FUNDING FROM THE FOLLOWING: THE JAPAN SOCIETY FOR PROMOTING SCIENCE FOR T.H. (GRANT NO. 19K09840) AND FOR K.A. (NO. 20K16431); THE START-PROGRAM JAPAN SCIENCE AND TECHNOLOGY AGENCY FOR T.H. (GRANT NO. STSC20001); AND THE NATIONAL HOSPITAL ORGANIZATION MULTICENTER CLINICAL STUDY FOR T.H. (GRANT NO. 2019-CANCER IN GENERAL-02).		1198-0052	CURR. ONCOL.	CURRENT ONCOLOGY	ENGLISH		APR		38	4	GREEN SUBMITTED, GREEN PUBLISHED, GOLD			2350-2363	MDPI	ONCOLOGY			3	CHARACTERISTIC OF UTERINE RHABDOMYOSARCOMA BY ALGORITHM OF POTENTIAL BIOMARKERS FOR UTERINE MESENCHYMAL TUMOR	ARTICLE	WOS000786892700001	3	9	29	ONCOLOGY	SCIENCE CITATION INDEX EXPANDED (SCI-EXPANDED)	2022	HAYASHI, T (CORRESPONDING AUTHOR), NATL HOSP ORG KYOTO MED CTR, SECT CANC MED, KYOTO 6128555, JAPAN	ISI
HAYASHI T;HORIUCHI A;SANO K;HIRAOKA N;KANAI Y;SHIOZAWA T;TONEGAWA I	LMP2; UTERINE LEIOMYOSARCOMA; UTERINE LEIOMYOMA; DIAGNOSTIC BIOMARKER		HAYASHI, T (CORRESPONDING AUTHOR), SHINSHU UNIV, GRAD SCH MED, DEPT IMMUNOL \& INFECT DIS, MATSUMOTO, NAGANO 3908621, JAPAN.; HAYASHI, TAKUMA, SHINSHU UNIV, GRAD SCH MED, DEPT IMMUNOL \& INFECT DIS, MATSUMOTO, NAGANO 3908621, JAPAN.; HORIUCHI, AKIKO; SHIOZAWA, TANRI, SHINSHU UNIV, SCH MED, DEPT OBSTET \& GYNECOL, MATSUMOTO, NAGANO 3908621, JAPAN.; SANO, KENJI, SHINSHU UNIV HOSP, DEPT LAB MED, MAT…	UTERINE TUMORS ARE THE MOST COMMON TYPE OF GYNECOLOGIC NEOPLASM. UTERINE LEIOMYOSARCOMA (LMS) IS RARE, ACCOUNTING FOR 2\% TO 5\% OF TUMORS OF THE UTERINE BODY. UTERINE LMS DEVELOPS MORE OFTEN IN THE MUSCLE TISSUE LAYER OF THE UTERINE BODY THAN IN THE UTERINE CERVIX. THE DEVELOPMENT OF GYNECOLOGIC TUMORS IS OFTEN CORRELATED WITH FEMALE HORMONE SECRETION; HOWEVER, THE DEVELOPMENT OF UTERINE LMS IS …	CAMPUS, 4 CRINAN ST, LONDON, N1 9XW, ENGLAND	SHINSHU UNIVERSITY; SHINSHU UNIVERSITY; SHINSHU UNIVERSITY; NATIONAL CANCER CENTER - JAPAN; MASSACHUSETTS INSTITUTE OF TECHNOLOGY (MIT); MASSACHUSETTS INSTITUTE OF TECHNOLOGY (MIT); KYOTO UNIVERSITY; JAPAN SCIENCE \& TECHNOLOGY AGENCY (JST)		TAKUMAH@SHINSHU-U.AC.JP		2024-01-01	10.1007/s13238-010-0095-x	V25XS	1674-8018					MINISTRY OF EDUCATION, CULTURE, SCIENCE AND TECHNOLOGY; FOUNDATION OF OSAKA CANCER RESEARCH; ICHIRO KANEHARA FOUNDATION OF THE PROMOTION OF MEDICAL SCIENCE AND MEDICAL CARE; FOUNDATION FOR PROMOTION OF CANCER RESEARCH; KANZAWA MEDICAL RESEARCH FOUNDATION; SHINSHU MEDICAL FOUNDATION; TAKEDA SCIENCE FOUNDATION; GRANTS-IN-AID FOR SCIENTIFIC RESEARCH [21390452] FUNDING SOURCE: KAKEN	WE SINCERELY THANK PROFESSOR LUC VAN KAER (VANDERBILT UNIVERSITY MEDICAL CENTER). THIS STUDY WAS SUPPORTED IN PART BY GRANTS FROM THE MINISTRY OF EDUCATION, CULTURE, SCIENCE AND TECHNOLOGY, AND THE FOUNDATION OF OSAKA CANCER RESEARCH, THE ICHIRO KANEHARA FOUNDATION OF THE PROMOTION OF MEDICAL SCIENCE AND MEDICAL CARE, FOUNDATION FOR PROMOTION OF CANCER RESEARCH, KANZAWA MEDICAL RESEARCH FOUNDATIO…		1674-800X	PROTEIN CELL	PROTEIN \& CELL	ENGLISH		AUG		31	8	BRONZE, GREEN PUBLISHED	HIRAOKA, NOBUYOSHI/0000-0003-4215-4385		711-717	SPRINGEROPEN	CELL BIOLOGY	KANAI, YAE/AAE-6987-2019 HIRAOKA, NOBUYOSHI/IAM-9641-2023		10	MICE-LACKING LMP2, IMMUNO-PROTEASOME SUBUNIT, AS AN ANIMAL MODEL OF SPONTANEOUS UTERINE LEIOMYOSARCOMA	REVIEW	WOS000208511300005	1	2	1	CELL BIOLOGY	SCIENCE CITATION INDEX EXPANDED (SCI-EXPANDED)	2010	HAYASHI, T (CORRESPONDING AUTHOR), SHINSHU UNIV, GRAD SCH MED, DEPT IMMUNOL \& INFECT DIS, MATSUMOTO, NAGANO 3908621, JAPAN	ISI
GANJOO KN	UTERINE LEIOMYOSARCOMA; ENDOMETRIAL STROMAL TUMOR; CHEMOTHERAPY;; RADIATION; UTERINE CARCINOSARCOMA	SOFT-TISSUE SARCOMA; GEMCITABINE PLUS DOCETAXEL; PHASE-II TRIAL;; EUROPEAN ORGANIZATION; HIGH-GRADE; OPEN-LABEL; LEIOMYOSARCOMA; THERAPY;; CHEMOTHERAPY; IFOSFAMIDE	GANJOO, KN (CORRESPONDING AUTHOR), STANFORD CANC INST, 875 BLAKE WILBUR DR, STANFORD, CA 94305 USA.; GANJOO, KRISTEN N., STANFORD CANC INST, 875 BLAKE WILBUR DR, STANFORD, CA 94305 USA.	UTERINE SARCOMAS COMPRISE A SMALL PERCENTAGE OF UTERINE MALIGNANCIES. THE MOST COMMON UTERINE SARCOMA IS LEIOMYOSARCOMA (LMS). EARLY STAGE UTERINE LMS IS CURABLE WITH COMPLETE HYSTERECTOMY WITH REMOVAL OF AN INTACT UTERUS. PATIENTS WITH METASTATIC DISEASE MAY ACHIEVE TUMOR RESPONSES WITH IMPROVEMENTS IN QUALITY OF LIFE, BUT LONG-TERM REMISSIONS ARE RARE. IN THIS REVIEW ARTICLE, I OUTLINE ADJUVANT…	360 PARK AVENUE SOUTH, NEW YORK, NY 10010-1710 USA	STANFORD CANCER INSTITUTE		KGANJOO@STANFORD.EDU		2024-01-01	10.1016/j.currproblcancer.2019.06.001	IY1EU	1535-6345								0147-0272	CURR. PROBL. CANCER	CURRENT PROBLEMS IN CANCER	ENGLISH		AUG		28	4				283-288	MOSBY-ELSEVIER	ONCOLOGY			11	UTERINE SARCOMAS	ARTICLE	WOS000486135200004	0	5	43	ONCOLOGY	SCIENCE CITATION INDEX EXPANDED (SCI-EXPANDED)	2019	GANJOO, KN (CORRESPONDING AUTHOR), STANFORD CANC INST, 875 BLAKE WILBUR DR, STANFORD, CA 94305 USA	ISI
NAEEM M;MURRIUM SKTS;QAYYUM S;UL ABIDIN MZ;KHAN WS	TRANSVAGINAL ULTRASONOGRAPHY; LEIOMYOMA; LEIOMYOSARCOMA	FIBROIDS	NAEEM, M (CORRESPONDING AUTHOR), UNIV LAHORE, FAC ALLIED HLTH SCI, UNIV INST RADIOL SCI \& MED IMAGING TECHNOL, LAHORE, PAKISTAN.; NAEEM, MUHAMMAD; MURRIUM, SYEDA KHADIJA-TUL-SUGHRA; QAYYUM, SAAD; UL ABIDIN, MUHAMMAD ZAIN; KHAN, WAJIHA SOHAIL, UNIV LAHORE, FAC ALLIED HLTH SCI, UNIV INST RADIOL SCI \& MED IMAGING TECHNOL, LAHORE, PAKISTAN.	BACKGROUND: UTERINE LEIOMYOSARCOMA IS A RARE MALIGNANT PATHOLOGY OF SMOOTH MUSCLE OF UTERUS WHICH IS MOSTLY ASYMPTOMATIC WITH A WIDE RANGE OF LATE ONSET OF SYMPTOMS SUCH AS POST-MENOPAUSAL BLEEDING AND SEVERE ABDOMINAL PELVIC PAIN AND ABNORMAL VAGINAL DISCHARGE. UTERINE LEIOMYOSARCOMA CHARACTERISTICALLY HAS STRUCTURAL AND CLINICAL SIMILARITIES WITH GIANT UTERINE LEIOMYOMA BECAUSE BOTH ORIGINATE F…	590, KARIM BLOCK, ALLAMA IQBAL TOWN, LAHORE, 00000, PAKISTAN	UNIVERSITY OF LAHORE		MNAEEMMALIK275@GMAIL.COM		2024-01-01	10.53350/pjmhs2115112836	YI9WJ									1996-7195	PAK. J. MED. HEALTH SCI.	PAKISTAN JOURNAL OF MEDICAL \& HEALTH SCIENCES	ENGLISH		NOV		18	11	BRONZE			2836-2839	LAHORE MEDICAL RESEARCH CENTER LLP	GENERAL \& INTERNAL MEDICINE			0	DIAGNOSTIC ACCURACY OF ULTRASOUND IN DIFFERENTIATION UTERINE LEIOMYOSARCOMA FROM UTERINE LEIOMYOMA: A SYSTEMATIC REVIEW	REVIEW	WOS000744191000002	0	5	15	MEDICINE, GENERAL \& INTERNAL	EMERGING SOURCES CITATION INDEX (ESCI)	2021	NAEEM, M (CORRESPONDING AUTHOR), UNIV LAHORE, FAC ALLIED HLTH SCI, UNIV INST RADIOL SCI \& MED IMAGING TECHNOL, LAHORE, PAKISTAN	ISI
ZHU M;CHEN S	UTERINE SARCOMA; UTERINE MASS; ULTRASOUND	MORCELLATION	CHEN, SZ (CORRESPONDING AUTHOR), FUDAN UNIV, OBSTET \& GYNECOL HOSP, DEPT GYNECOL, SHENYANG RD 128, SHANGHAI 200090, PEOPLES R CHINA.; ZHU, MENGHAN; CHEN, SHOUZHEN, FUDAN UNIV, OBSTET \& GYNECOL HOSP, DEPT GYNECOL, SHENYANG RD 128, SHANGHAI 200090, PEOPLES R CHINA.	BACKGROUNDUTERINE SARCOMAS ARE UNCOMMON MESENCHYMAL TUMORS OF THE UTERUS. THE CLINICAL PROBLEM IS THAT THE FEATURES OF UTERINE SARCOMAS CAN SOMETIMES MIMIC UTERINE FIBROIDS. THIS STUDY AIMS TO INVESTIGATE THE CLINICAL CHARACTERISTICS OF PATIENTS WITH UTERINE SARCOMAS WHO WERE PREOPERATIVE PRESENTING MAINLY WITH UTERINE MASSES.METHODSA RETROSPECTIVE ANALYSIS OF PATIENTS WHO UNDERWENT GYNECOLOGICAL…	CAMPUS, 4 CRINAN ST, LONDON N1 9XW, ENGLAND	FUDAN UNIVERSITY	394	CHENSHOUZHEN1724@FCKYY.ORG.CN		2024-01-01	10.1186/s12905-023-02517-7	N4KD0	1472-6874									BMC WOMENS HEALTH	BMC WOMENS HEALTH	ENGLISH		JUL 26		17	1	GOLD, GREEN PUBLISHED				BMC	PUBLIC, ENVIRONMENTAL \& OCCUPATIONAL HEALTH; OBSTETRICS \& GYNECOLOGY			0	CLINICAL FEATURES OF UTERINE SARCOMAS PRESENTING MAINLY WITH UTERINE MASSES: A RETROSPECTIVE STUDY	ARTICLE	WOS001036710900002	0	0	23	PUBLIC, ENVIRONMENTAL \& OCCUPATIONAL HEALTH; OBSTETRICS \& GYNECOLOGY	SCIENCE CITATION INDEX EXPANDED (SCI-EXPANDED); SOCIAL SCIENCE CITATION INDEX (SSCI)	2023	CHEN, SZ (CORRESPONDING AUTHOR), FUDAN UNIV, OBSTET \& GYNECOL HOSP, DEPT GYNECOL, SHENYANG RD 128, SHANGHAI 200090, PEOPLES R CHINA	ISI
OGINO A;HIRAI T;SERIZAWA T;YOSHINO A	BRAIN METASTASES; GAMMA KNIFE SURGERY; UTERINE CERVICAL CARCINOMA;; UTERINE ENDOMETRIAL CARCINOMA; UTERINE SARCOMA	CEREBRAL METASTASIS; GYNECOLOGIC CANCER; PROGNOSTIC-FACTORS;; LEIOMYOSARCOMA; RADIOSURGERY; CARCINOMA; INDEX	OGINO, A (CORRESPONDING AUTHOR), NIHON UNIV, DEPT NEUROL SURG, SCH MED, TOKYO, JAPAN.; OGINO, AKIYOSHI; YOSHINO, ATSUO, NIHON UNIV, DEPT NEUROL SURG, SCH MED, TOKYO, JAPAN.; HIRAI, TATSUO; SERIZAWA, TORU, TSUKIJI NEUROL CLIN, TOKYO GAMMA UNIT CTR, TOKYO, JAPAN.	BACKGROUND: UTERINE MALIGNANT TUMORS (UTERINE CERVICAL CARCINOMA [UCC], UTERINE ENDOMETRIAL CARCINOMA, AND UTERINE SARCOMA) ARE COMMON IN WOMEN. BRAIN METASTASES FROM UTERINE MALIGNANT TUMORS ARE RARE, BUT ITS INCIDENCE HAS BEEN INCREASING. THE PRESENT STUDY AIMED TO INVESTIGATE THE CHARACTERISTICS OF BRAIN METASTASES FROM UTERINE MALIGNANT TUMORS, EVALUATE PREDICTIVE FACTORS, AND ASSESS THE EFFI…	STE 800, 230 PARK AVE, NEW YORK, NY 10169 USA	NIHON UNIVERSITY		AKIYOSHI@MVD.BIGLOBE.NE.JP		2024-01-01	10.1016/j.wneu.2020.03.225	MM0XD	1878-8769								1878-8750	WORLD NEUROSURG.	WORLD NEUROSURGERY	ENGLISH		JUL		25					E363-E372	ELSEVIER SCIENCE INC	NEUROSCIENCES \& NEUROLOGY; SURGERY			6	GAMMA KNIFE SURGERY FOR BRAIN METASTASES FROM UTERINE MALIGNANT TUMOR	ARTICLE	WOS000549882100011	0	1	139	CLINICAL NEUROLOGY; SURGERY	SCIENCE CITATION INDEX EXPANDED (SCI-EXPANDED)	2020	OGINO, A (CORRESPONDING AUTHOR), NIHON UNIV, DEPT NEUROL SURG, SCH MED, TOKYO, JAPAN	ISI
HERNANDEZ S;MARTIN-FERNANDEZ J;LASA I;GARCIA-MORENO F	METASTASIS; PANCREAS; UTERINE LEIOMYOSARCOMA; PANCREATICODUODENECTOMY	SECONDARY TUMORS; RESECTION	HERNÁNDEZ, S (CORRESPONDING AUTHOR), CALLE PERU 13,4 1, ES-28823 MADRID, SPAIN.; HERNANDEZ, SARA; MARTIN-FERNANDEZ, JOSE; LASA, INMACULADA, UNIV ALCALA DE HENARES, GEN \& DIGEST SURG DEPT, PRINCIPE ASTURIAS UNIV HOSP ALCALA DE HENARES, MADRID, SPAIN.; BUSTEROS, IGNACIO, UNIV ALCALA DE HENARES, DEPT PATHOL, PRINCIPE ASTURIAS UNIV HOSP ALCALA DE HENARES, MADRID, SPAIN.; GARCIA-MORENO, FRANCISCA, AR…	METASTASIS OF UTERINE LEIOMYOSARCOMA TO THE PANCREAS IS RARE. A 46-YEAR-OLD WOMAN WAS DIAGNOSED WITH UTERINE LEIOMYOSARCOMA AND UNDERWENT SURGERY. THEREAFTER, RECURRENCES IN THE LUNG AND SUBSEQUENTLY IN THE PANCREAS WERE DIAGNOSED. THESE LESIONS WERE RESECTED AND DIAGNOSED AS METASTASIS OF UTERINE LEIOMYOSARCOMA. WE REPORT A RARE CASE OF UTERINE LEIOMYOSARCOMA WITH METASTASIS TO THE LUNG AND PANC…	GEWERBESTRASSE 11, CHAM, CH-6330, SWITZERLAND	PRINCE OF ASTURIAS UNIVERSITY HOSPITAL; UNIVERSIDAD DE ALCALA; UNIVERSIDAD DE ALCALA; PRINCE OF ASTURIAS UNIVERSITY HOSPITAL		DRASARA@HOTMAIL.COM		2024-01-01	10.1007/s12094-010-0571-z	653XD	1699-3055								1699-048X	CLIN. TRANSL. ONCOL.	CLINICAL \& TRANSLATIONAL ONCOLOGY	ENGLISH		SEP		14	9		NISA, FRANCISCA F GARCIA-MORENO/0000-0001-5360-0577 GARCIA-MORENO NISA, FRANCISCA/0000-0002-2194-4647		643-645	SPRINGER INT PUBL AG	ONCOLOGY	NISA, FRANCISCA F GARCIA-MORENO/J-3906-2015		8	PANCREATICODUODENECTOMY FOR METASTASIS OF UTERINE LEIOMYOSARCOMA TO THE PANCREAS	ARTICLE	WOS000282130300012	0	2	12	ONCOLOGY	SCIENCE CITATION INDEX EXPANDED (SCI-EXPANDED)	2010	HERNÁNDEZ, S (CORRESPONDING AUTHOR), CALLE PERU 13,4 1, ES-28823 MADRID, SPAIN	ISI
SONG K;YU X;LV T;CHEN Y;DIAO Y;LIU S;WANG Y;YAO Q	LACTATE DEHYDROGENASE-A; LACTATE DEHYDROGENASE-D; IMMUNOHISTOCHEMISTRY;; SURVIVAL; UTERINE SARCOMA	JERUSALEM-ARTICHOKE MITOCHONDRIA; ESCHERICHIA-COLI;; PROGESTERONE-RECEPTOR; CANCER; LEIOMYOSARCOMA; CLONING; TUMOR; GENE;; OVEREXPRESSION; INHIBITION	SONG, KJ; YAO, Q (CORRESPONDING AUTHOR), 1677 WUTAI MT RD, QINGDAO 266500, SHANDONG, PEOPLES R CHINA.; WANG, YK (CORRESPONDING AUTHOR), 16 JIANGSU RD, QINGDAO 266500, SHANDONG, PEOPLES R CHINA.; SONG, KE-JUAN; LV, TENG; CHEN, YU-LONG; DIAO, YU-CHAO; LIU, SU-LI; WANG, YAN-KUI; YAO, QIN, QINGDAO UNIV, AFFILIATED HOSP, DEPT GYNECOL, 1677 WUTAI MT RD, QINGDAO, SHANDONG, PEOPLES R CHINA.; YU, XIAO-NI,…	OBJECTIVE:THIS STUDY AIMED TO DETERMINE THE EXPRESSION OF LACTATE DEHYDROGENASE (LDH)-A AND LDH-D IN PATIENTS WITH UTERINE MYOMA, CELLULAR LEIOMYOMA (CLM), AND UTERINE SARCOMA AND TO EVALUATE THEIR PROGNOSTIC SIGNIFICANCE.METHODS:PROTEIN EXPRESSION LEVELS OF LDH-A AND LDH-D WERE DETERMINED IN TISSUE SAMPLES FROM 86 PATIENTS (26 UTERINE MYOMA, 10 CLM, 50 UTERINE SARCOMA) BY IMMUNOHISTOCHEMISTRY AN…	TWO COMMERCE SQ, 2001 MARKET ST, PHILADELPHIA, PA 19103 USA	QINGDAO UNIVERSITY	E0268	SKJ\_HAIYANG@163.COM QDWYKPRO@163.COM DR\_YAOQIN@126.COM		2024-01-01	10.1097/MD.0000000000010268	GC0FK	1536-5964								0025-7974	MEDICINE (BALTIMORE)	MEDICINE	ENGLISH		APR		35	14	GREEN PUBLISHED, GOLD	WANG, YANKUI/0000-0001-6161-8304			LIPPINCOTT WILLIAMS \& WILKINS	GENERAL \& INTERNAL MEDICINE	YAO, QIN/AAT-1581-2020		21	EXPRESSION AND PROGNOSTIC VALUE OF LACTATE DEHYDROGENASE-A AND -D SUBUNITS IN HUMAN UTERINE MYOMA AND UTERINE SARCOMA	ARTICLE	WOS000429452100019	0	1	97	MEDICINE, GENERAL \& INTERNAL	SCIENCE CITATION INDEX EXPANDED (SCI-EXPANDED)	2018	SONG, KJ; YAO, Q (CORRESPONDING AUTHOR), 1677 WUTAI MT RD, QINGDAO 266500, SHANDONG, PEOPLES R CHINA	ISI
CHU EC;SANTOS E;MCCLUSKEY K	UTERINE ARTERY EMBOLIZATION; UTERINE SARCOMA; LEIOMYOMA; FIBROID;; ENDOMETRITIS	ARTERY EMBOLIZATION; LEIOMYOSARCOMA; LEIOMYOMAS	CHU, EC (CORRESPONDING AUTHOR), UNIV PITTSBURGH, MED CTR, DEPT RADIOL, DIV INTERVENT RADIOL, 3950 PRESBY SOUTH TOWER,200 LOTHROP ST, PITTSBURGH, PA 15213 USA.; CHU, EDWIN C.; SANTOS, ERNESTO; MCCLUSKEY, KEVIN, UNIV PITTSBURGH, MED CTR, DEPT RADIOL, DIV INTERVENT RADIOL, PITTSBURGH, PA 15213 USA.	UTERINE LEIOMYOMAS (FIBROIDS) ARE THE MOST COMMON BENIGN TUMOR OF THE FEMALE REPRODUCTIVE SYSTEM. FIBROIDS CAN BECOME SYMPTOMATIC WITH SYMPTOMS SUCH AS MENORRHAGIA AND MENOMETRORRHAGIA, PELVIC PAIN, AND REPRODUCTIVE DYSFUNCTION. HYSTERECTOMY, MYOMECTOMY, AND THE LESS INVASIVE UTERINE ARTERY EMBOLIZATION ARE NOW COMMONLY PERFORMED IF CONSERVATIVE MANAGEMENT OF SYMPTOMATIC FIBROIDS FAILS. MOREOVER,…	233 SPRING ST, NEW YORK, NY 10013 USA	PENNSYLVANIA COMMONWEALTH SYSTEM OF HIGHER EDUCATION (PCSHE); UNIVERSITY OF PITTSBURGH		CHUE@UPMC.EDU SANTOSE@UPMC.EDU MCCLUSKEYK@UPMC.EDU		2024-01-01	10.1007/s00270-013-0805-x	AH7RM	1432-086X								0174-1551	CARDIOVASC. INTERV. RADIOL.	CARDIOVASCULAR AND INTERVENTIONAL RADIOLOGY	ENGLISH		JUN		12	3		SANTOS MARTIN, ERNESTO/0000-0001-7185-1935		839-842	SPRINGER	CARDIOVASCULAR SYSTEM \& CARDIOLOGY; RADIOLOGY, NUCLEAR MEDICINE \& MEDICAL IMAGING			3	INCIDENTALLY DISCOVERED UTERINE SARCOMA IN A PREMENOPAUSAL PATIENT AFTER HYSTERECTOMY FOR POSTEMBOLIZATION ENDOMETRITIS	ARTICLE	WOS000336331300040	0	1	37	CARDIAC \& CARDIOVASCULAR SYSTEMS; RADIOLOGY, NUCLEAR MEDICINE \& MEDICAL IMAGING	SCIENCE CITATION INDEX EXPANDED (SCI-EXPANDED)	2014	CHU, EC (CORRESPONDING AUTHOR), UNIV PITTSBURGH, MED CTR, DEPT RADIOL, DIV INTERVENT RADIOL, 3950 PRESBY SOUTH TOWER,200 LOTHROP ST, PITTSBURGH, PA 15213 USA	ISI
OH J;PARK SB;PARK HJ;LEE ES	UTERINE SARCOMA; UTERINE NEOPLASM; UTERUS; ULTRASONOGRAPHY; MAGNETIC; RESONANCE IMAGING	ENDOMETRIAL STROMAL SARCOMA; PROGNOSTIC-FACTORS; MUSCLE TUMOR; MR;; CARCINOSARCOMA; UTERUS; DIFFERENTIATION	PARK, SB (CORRESPONDING AUTHOR), CHUNG ANG UNIV, CHUNG ANG UNIV HOSP, DEPT RADIOL, COLL MED, 102 HEUKSEOK RO, SEOUL 06973, SOUTH KOREA.; OH, JIYUN; PARK, SUNG BIN; PARK, HYUN JEONG; LEE, EUN SUN, CHUNG ANG UNIV, CHUNG ANG UNIV HOSP, DEPT RADIOL, COLL MED, 102 HEUKSEOK RO, SEOUL 06973, SOUTH KOREA.	UTERINE SARCOMAS INCLUDE LEIOMYOSARCOMA, SMOOTH MUSCLE TUMOR OF UNCERTAIN MALIGNANT POTENTIAL, ENDOMETRIAL STROMAL SARCOMA, UNDIFFERENTIATED SARCOMA, CARCINOSARCOMA, ADENOSARCOMA, AND RHABDOMYOSARCOMA. LEIOMYOSARCOMAS ARE THE MOST COMMON UTERINE SARCOMAS AND LIST SOME POTENTIAL OTHERS. UTERINE SARCOMAS HAVE A WIDE HISTOPATHOLOGICAL SPECTRUM THAT MAY DISPLAY VARIOUS IMAGING FEATURES, MAKING THE PR…	TWO COMMERCE SQ, 2001 MARKET ST, PHILADELPHIA, PA 19103 USA	CHUNG ANG UNIVERSITY; CHUNG ANG UNIVERSITY HOSPITAL		PKSUNGBIN@PARAN.COM		2024-01-01	10.1097/RUQ.0000000000000454	JW0CQ	1536-0253								0894-8771	ULTRASOUND Q.	ULTRASOUND QUARTERLY	ENGLISH		DEC		36	4				376-384	LIPPINCOTT WILLIAMS \& WILKINS	RADIOLOGY, NUCLEAR MEDICINE \& MEDICAL IMAGING	LEE, EUN SUN/AAW-2726-2020		9	ULTRASOUND FEATURES OF UTERINE SARCOMAS	ARTICLE	WOS000502727500008	1	4	35	RADIOLOGY, NUCLEAR MEDICINE \& MEDICAL IMAGING	SCIENCE CITATION INDEX EXPANDED (SCI-EXPANDED)	2019	PARK, SB (CORRESPONDING AUTHOR), CHUNG ANG UNIV, CHUNG ANG UNIV HOSP, DEPT RADIOL, COLL MED, 102 HEUKSEOK RO, SEOUL 06973, SOUTH KOREA	ISI
LIU J;WANG Z	UTERINE SARCOMAS; PREOPERATIVE DIAGNOSIS; BIOMARKS; RADIOMICS AND; MACHINE LEARNING; REVIEW	DIFFERENTIAL-DIAGNOSIS; MYOMETRIAL TUMORS; IMAGING FEATURES; GRAY-SCALE;; LEIOMYOMA; LEIOMYOSARCOMA; COLOR; MRI; ULTRASONOGRAPHY; EPIDEMIOLOGY	LIU, JX (CORRESPONDING AUTHOR), QINGDAO UNIV, DEPT OBSTET \& GYNECOL, AFFILIATED HOSP, QINGDAO 266000, PEOPLES R CHINA.; LIU, JUNXIU, QINGDAO UNIV, DEPT OBSTET \& GYNECOL, AFFILIATED HOSP, QINGDAO 266000, PEOPLES R CHINA.; WANG, ZIJIE, QINGDAO UNIV, DEPT UROL, AFFILIATED HOSP, QINGDAO 266000, PEOPLES R CHINA.	UTERINE SARCOMAS ARE RARE MALIGNANT TUMORS OF THE UTERUS WITH A HIGH DEGREE OF MALIGNANCY. THEIR CLINICAL MANIFESTATIONS, IMAGING EXAMINATION FINDINGS, AND LABORATORY TEST RESULTS OVERLAP WITH THOSE OF UTERINE FIBROIDS. NO RELIABLE DIAGNOSTIC CRITERIA CAN DISTINGUISH UTERINE SARCOMAS FROM OTHER UTERINE TUMORS, AND THE FINAL DIAGNOSIS IS USUALLY ONLY MADE AFTER SURGERY BASED ON HISTOPATHOLOGICAL E…	ST ALBAN-ANLAGE 66, CH-4052 BASEL, SWITZERLAND	QINGDAO UNIVERSITY; QINGDAO UNIVERSITY	3517	L2538453194@163.COM WZJ13256877239@163.COM		2024-01-01	10.3390/cancers14143517	3H3VY	2072-6694									CANCERS	CANCERS	ENGLISH		JUL		95	14	GOLD, GREEN PUBLISHED	LIU, JUNXIU/0000-0003-3898-7536			MDPI	ONCOLOGY			10	ADVANCES IN THE PREOPERATIVE IDENTIFICATION OF UTERINE SARCOMA	REVIEW	WOS000831967600001	3	15	14	ONCOLOGY	SCIENCE CITATION INDEX EXPANDED (SCI-EXPANDED)	2022	LIU, JX (CORRESPONDING AUTHOR), QINGDAO UNIV, DEPT OBSTET \& GYNECOL, AFFILIATED HOSP, QINGDAO 266000, PEOPLES R CHINA	ISI
HUANG LC;YE JC;HSIEH CH;CHEN LM;LIN TY;HUNG YC;CHANG WC	ALLRED IMMUNOHISTOCHEMISTRY SCORING; IMMUNOHISTOCHEMISTRY; UTERINE; SMOOTH MUSCLE TUMORS	P53	CHANG, WC (CORRESPONDING AUTHOR), CHINA MED UNIV HOSP, DEPT OBSTET \& GYNECOL, 2 YUH DER RD, TAICHUNG 40402, TAIWAN.; HUANG, L. C.; CHEN, L. M.; HUNG, Y. C.; CHANG, W. C., CHINA MED UNIV HOSP, DEPT OBSTET \& GYNECOL, TAICHUNG 40402, TAIWAN.; HUNG, Y. C., CHINA MED UNIV, COLL MED, TAICHUNG, TAIWAN.; YE, J. C., CHUNG SHAN MED UNIV, INST MED, TAICHUNG, TAIWAN.; HSIEH, C. H., CLIN FU JEN CATHOLIC UNI…	UTERINE SMOOTH MUSCLE TUMORS ARE FREQUENTLY CLASSIFIED AS BENIGN AND MALIGNANT. HOWEVER, AN ASSORTMENT OF MITOTIC COUNTS AND NUCLEAR ATYPIA CAN BE INDECISIVE BETWEEN UNCERTAIN MALIGNANT POTENTIAL, AND MALIGNANT UTERINE SMOOTH MUSCLE TUMORS. WE APPLIED THREE IMMUNOHISTOCHEMICAL PARAMETERS TO DISTINGUISH BETWEEN CASES OF BENIGN, MALIGNANT, AND THOSE WITH UNCERTAIN MALIGNANT HISTOLOGY.	4900 COTE ST-LUC, APT\#212, MONTREAL, QUEBEC H3W 2H3, CANADA	CHINA MEDICAL UNIVERSITY TAIWAN; CHINA MEDICAL UNIVERSITY HOSPITAL - TAIWAN; CHINA MEDICAL UNIVERSITY TAIWAN; CHUNG SHAN MEDICAL UNIVERSITY; FU JEN CATHOLIC UNIVERSITY; CHINA MEDICAL UNIVERSITY TAIWAN; CHINA MEDICAL UNIVERSITY HOSPITAL - TAIWAN		RYKA1971@GMAIL.COM		2024-01-01		830PI									0392-2936	EUR. J. GYNAECOL. ONCOL.	EUROPEAN JOURNAL OF GYNAECOLOGICAL ONCOLOGY	ENGLISH				7	5				496-499	7847050 CANADA INC	ONCOLOGY; OBSTETRICS \& GYNECOLOGY			2	PTEN, TAU-AP-3, THYMIDYLATE SYNTHASE IMMUNOHISTOCHEMISTRY SCORING EXPRESSION IN PATIENTS WITH UTERINE LEIOMYOMAS, UTERINE SMOOTH MUSCLE TUMORS OF UNCERTAIN MALIGNANCY POTENTIAL AND UTERINE LEIOMYOSARCOMAS	ARTICLE	WOS000295668500006	0	2	32	ONCOLOGY; OBSTETRICS \& GYNECOLOGY	SCIENCE CITATION INDEX EXPANDED (SCI-EXPANDED)	2011	CHANG, WC (CORRESPONDING AUTHOR), CHINA MED UNIV HOSP, DEPT OBSTET \& GYNECOL, 2 YUH DER RD, TAICHUNG 40402, TAIWAN	ISI
RICCI S;STONE RL;FADER AN	LEIOMYOSARCOMA; UTERINE SARCOMA; UTERINE MORCELLATION; RARE TUMOR;; TARGETED THERAPIES	GEMCITABINE PLUS DOCETAXEL; RANDOMIZED CLINICAL-TRIAL; SOFT-TISSUE;; PHASE-II; PROGNOSTIC-FACTORS; SUPRACERVICAL HYSTERECTOMY; ADJUVANT; CHEMOTHERAPY; EUROPEAN ORGANIZATION; MUSCLE TUMOR; STAGE-I	FADER, AN (CORRESPONDING AUTHOR), 600 NORTH WOLFE ST,PHIPPS 279, BALTIMORE, MD 21287 USA.; RICCI, STEPHANIE, CLEVELAND CLIN, WOMENS HLTH INST, DIV GYNECOL ONCOL, CLEVELAND, OH 44106 USA.; STONE, REBECCA L.; FADER, AMANDA N., JOHNS HOPKINS SCH MED, DEPT GYNECOL \& OBSTET, KELLY GYNECOL ONCOL SERV, BALTIMORE, MD USA.	LEIOMYOSARCOMA, A RARE TUMOR SUBTYPE, ACCOUNTS FOR 1\% OF ALL UTERINE MALIGNANCIES, BUT CONTRIBUTES TO A SIGNIFICANT PROPORTION OF UTERINE CANCER DEATHS. SURGERY IS CONSIDERED THE MAINSTAY OF TREATMENT FOR ALL SOFT TISSUE SARCOMAS, INCLUDING UTERINE VARIANTS. HOWEVER, UTERINE LEIOMYOSARCOMA IS CHALLENGING TO DIAGNOSE PREOPERATIVELY AND CAN MIMIC THE APPEARANCE OF BENIGN UTERINE LEIOMYOMAS. RECENT…	525 B ST, STE 1900, SAN DIEGO, CA 92101-4495 USA	CLEVELAND CLINIC FOUNDATION; JOHNS HOPKINS UNIVERSITY; JOHNS HOPKINS MEDICINE		AFADER1@JHMI.EDU		2024-01-01	10.1016/j.ygyno.2017.02.019	EQ8KM	1095-6859					PAULINE DOWNES LEIOMYOSARCOMA RESEARCH FUND, KELLY GYNECOLOGIC ONCOLOGY SERVICE, JOHNS HOPKINS SCHOOL OF MEDICINE	THIS MANUSCRIPT WAS FUNDED IN PART BY THE PAULINE DOWNES LEIOMYOSARCOMA RESEARCH FUND, KELLY GYNECOLOGIC ONCOLOGY SERVICE, JOHNS HOPKINS SCHOOL OF MEDICINE.		0090-8258	GYNECOL. ONCOL.	GYNECOLOGIC ONCOLOGY	ENGLISH		APR		72	1		RICCI, STEPHANIE/0009-0001-2500-7407		208-216	ACADEMIC PRESS INC ELSEVIER SCIENCE	ONCOLOGY; OBSTETRICS \& GYNECOLOGY			117	UTERINE LEIOMYOSARCOMA: EPIDEMIOLOGY, CONTEMPORARY TREATMENT STRATEGIES AND THE IMPACT OF UTERINE MORCELLATION	REVIEW	WOS000398334300032	1	20	145	ONCOLOGY; OBSTETRICS \& GYNECOLOGY	SCIENCE CITATION INDEX EXPANDED (SCI-EXPANDED)	2017	FADER, AN (CORRESPONDING AUTHOR), 600 NORTH WOLFE ST,PHIPPS 279, BALTIMORE, MD 21287 USA	ISI
SATO S;MAEKAWA R;YAMAGATA Y;TAMURA L;OKADA M;JOZAKI K;ASADA H;SUGINO N		X-CHROMOSOME INACTIVATION; HUMAN MYOMETRIAL; STAGE-I; LEIOMYOSARCOMA;; MANAGEMENT; SARCOMAS; ORIGIN; CELLS; MED12; DMRS	SUGINO, N (CORRESPONDING AUTHOR), YAMAGUCHI UNIV, GRAD SCH MED, DEPT OBSTET \& GYNECOL, MINAMIKOGUSHI 1-1-1, UBE, YAMAGUCHI 7558505, JAPAN.; SATO, SHUN; MAEKAWA, RYO; YAMAGATA, YOSHIAKI; TAMURA, ISAO; LEE, LIFA; OKADA, MAKI; JOZAKI, KOSUKE; ASADA, HIROMI; TAMURA, HIROSHI; SUGINO, NORIHIRO, YAMAGUCHI UNIV, GRAD SCH MED, DEPT OBSTET \& GYNECOL, MINAMIKOGUSHI 1-1-1, UBE, YAMAGUCHI 7558505, JAPAN.	DIFFERENTIAL DIAGNOSIS OF UTERINE LEIOMYOMAS AND LEIOMYOSARCOMAS IS NEEDED TO DETERMINE WHETHER THE UTERUS CAN BE RETAINED. THEREFORE, BIOMARKERS FOR UTERINE LEIOMYOMAS, AND RELIABLE AND OBJECTIVE DIAGNOSTIC METHODS HAVE BEEN DESIRED BESIDES THE PATHOLOGICAL DIAGNOSIS. IN THE PRESENT STUDY, WE IDENTIFIED 12 GENES SPECIFIC TO UTERINE LEIOMYOMAS BASED ON DNA METHYLATION. USING THESE MARKER GENES SP…	HEIDELBERGER PLATZ 3, BERLIN, 14197, GERMANY	YAMAGUCHI UNIVERSITY	30652	SUGINO@YAMAGUCHI-U.AC.JP		2024-01-01	10.1038/srep30652	EH9LC						JSPS KAKENHI FROM THE MINISTRY OF EDUCATION, SCIENCE, AND CULTURE, JAPAN [24592471, 24791704, 24791705, 25293343, 25462559, 25462560, 25861495, 26670726, 26861328, 26861329, 26861330, 26462492]; NEW YOBIMIZU PROJECT OF YAMAGUCHI UNIVERSITY; TRANSLATIONAL RESEARCH PROJECT OF YAMAGUCHI UNIVERSITY HOSPITAL; TAKEDA SCIENCE FOUNDATION; GRANTS-IN-AID FOR SCIENTIFIC RESEARCH [26861329, 26861330, 2667072…	THIS WORK WAS SUPPORTED IN PART BY JSPS KAKENHI GRANTS 24592471, 24791704, 24791705, 25293343, 25462559, 25462560, 25861495, 26670726, 26861328, 26861329, 26861330, AND 26462492 FOR SCIENTIFIC RESEARCH FROM THE MINISTRY OF EDUCATION, SCIENCE, AND CULTURE, JAPAN, NEW YOBIMIZU PROJECT OF YAMAGUCHI UNIVERSITY, TRANSLATIONAL RESEARCH PROJECT OF YAMAGUCHI UNIVERSITY HOSPITAL, AND TAKEDA SCIENCE FOUNDA…		2045-2322	SCI REP	SCIENTIFIC REPORTS	ENGLISH		AUG 8		45		GOLD, GREEN PUBLISHED	MAEKAWA, RYO/0000-0003-0923-376X			NATURE PORTFOLIO	SCIENCE \& TECHNOLOGY - OTHER TOPICS	MAEKAWA, RYO/AAR-4233-2020		14	IDENTIFICATION OF UTERINE LEIOMYOMA-SPECIFIC MARKER GENES BASED ON DNA METHYLATION AND THEIR CLINICAL APPLICATION	ARTICLE	WOS000392091800001	0	2	6	MULTIDISCIPLINARY SCIENCES	SCIENCE CITATION INDEX EXPANDED (SCI-EXPANDED)	2016	SUGINO, N (CORRESPONDING AUTHOR), YAMAGUCHI UNIV, GRAD SCH MED, DEPT OBSTET \& GYNECOL, MINAMIKOGUSHI 1-1-1, UBE, YAMAGUCHI 7558505, JAPAN	ISI
PARK JH;HAN JY;HYUN IY;LEE BI;MOON YS	POSITRON EMISSION TOMOGRAPHY; COMPUTED TOMOGRAPHY (PET; CT); UTERINE; LEIOMYOMA	MYOMA; PET; FLUORODEOXYGLUCOSE	LEE, BI (CORRESPONDING AUTHOR), INHA UNIV HOSP, DEPT OBSTET \& GYNECOL, 7-206,3 GA, INCHON 400711, SOUTH KOREA.; PARK, JEE HYUN; LEE, BYOUNG ICK, INHA UNIV, COLL MED, DEPT OBSTET \& GYNECOL, INCHON, SOUTH KOREA.; HAN, JEE YOUNG, INHA UNIV, COLL MED, DEPT PATHOL, INCHON, SOUTH KOREA.; HYUN, IN YOUNG, INHA UNIV, COLL MED, DEPT NUCL MED, INCHON, SOUTH KOREA.; MOON, YEON SOOK, INHA UNIV, COLL MED, DE…	IN ORDER NOT TO OVER TREAT UTERINE LEIOMYOMA AND TO AVOID OVERLOOKING UTERINE LEIOMYOSARCOMA, A HIGHLY RELIABLE DIAGNOSTIC METHOD HAS BEEN THOUGHT. OCCASIONALLY, IT IS DIFFICULT TO DISCRIMINATE UTERINE LEIOMYOMA FROM UTERINE LEIOMYOSARCOMA. RECENTLY POSITRON EMISSION TOMOGRAPHY/COMPUTED TOMOGRAPHY (PET/CT) HAS BEEN PROVED USEFUL IN ASSESSING PELVIC MALIGNANCIES. WE EXPERIENCED A CASE OF UTERINE L…	111 RIVER ST, HOBOKEN 07030-5774, NJ USA	INHA UNIVERSITY; INHA UNIVERSITY; INHA UNIVERSITY; INHA UNIVERSITY		BILEE@INHA.AC.KR		2024-01-01	10.1111/j.1447-0756.2010.01307.x	686MD	1447-0756					INHA UNIVERSITY	THIS WORK IS SUPPORTED BY AN INHA UNIVERSITY GRANT		1341-8076	J. OBSTET. GYNAECOL. RES.	JOURNAL OF OBSTETRICS AND GYNAECOLOGY RESEARCH	ENGLISH		DEC		19	6		HYUN, IN YOUNG/0000-0002-7552-6790		1261-1264	WILEY	OBSTETRICS \& GYNECOLOGY			1	CASE OF UTERINE LEIOMYOMA SHOWING FLUDEOXYGLUCOSE UPTAKE ON F-18 FLUDEOXYGLUCOSE POSITRON EMISSION TOMOGRAPHY/COMPUTED TOMOGRAPHY	ARTICLE	WOS000284699500019	0	3	36	OBSTETRICS \& GYNECOLOGY	SCIENCE CITATION INDEX EXPANDED (SCI-EXPANDED)	2010	LEE, BI (CORRESPONDING AUTHOR), INHA UNIV HOSP, DEPT OBSTET \& GYNECOL, 7-206,3 GA, INCHON 400711, SOUTH KOREA	ISI
MASGHATI S;PARKS T;JAMES L;HOWARD DL	ENDOMETRIOID ADENOCARCINOMA; FIBROIDS; HYSTERECTOMY; LEIOMYOSARCOMA;; META-ANALYSIS; OCCULT UTERINE MALIGNANCY	MORCELLATION; HYSTERECTOMY; PREVALENCE; MYOMECTOMY; TIME	HOWARD, DL (CORRESPONDING AUTHOR), RUTGERS NEW JERSEY MED SCH, DEPT OBSTET GYNECOL \& REPROD HLTH, 185 SOUTH ORANGE AVE, NEWARK, NJ 07103 USA.; MASGHATI, SALOME, UNIV NEVADA, LAS VEGAS MINIMALLY INVAS SURG, MINIMALLY INVAS GYNECOL SURG, LAS VEGAS, NV USA.; PARKS, TEGAN, TOURO UNIV NEVADA, HENDERSON, NV USA.; JAMES, LUCAS, UNIV NEVADA, SCH MED, LAS VEGAS, NV 89154 USA.; HOWARD, DAVID L., RUTGERS N…	OBJECTIVE: THE AIM OF THIS SYSTEMATIC REVIEW AND META-ANALYSIS WAS TO OBTAIN AN ESTIMATE OF THE PREVALENCE OF OCCULT UTERINE MALIGNANCIES OF ANY SUBTYPE FOUND AT SURGERY FOR UTERINE FIBROIDS. METHODS: MEDLINE (R) WAS SEARCHED FOR PEER-REVIEWED ARTICLES ABOUT UTERINE SURGERIES, INCLUDING MORCELLATED OR NONMORCELLATED HYSTERECTOMIES, WITH OCCULT UTERINE MALIGNANCIES. ARTICLES SELECTED HAD DATA ON O…	140 HUGUENOT STREET, 3RD FL, NEW ROCHELLE, NY 10801 USA	NEVADA SYSTEM OF HIGHER EDUCATION (NSHE); UNIVERSITY OF NEVADA LAS VEGAS; NEVADA SYSTEM OF HIGHER EDUCATION (NSHE); UNIVERSITY OF NEVADA LAS VEGAS; RUTGERS SYSTEM; RUTGERS NEW BRUNSWICK; RUTGERS BIOMEDICAL \& HEALTH SCIENCES		DLH246@NJMS.RUTGERS.EDU		2024-01-01	10.1089/gyn.2020.0221	WO1SN	1557-7724			SEP 2021		UNIVERSITY OF NEVADA LAS VEGAS SCHOOL OF MEDICINE	THIS STUDY WAS FUNDED IN PART BY THE UNIVERSITY OF NEVADA LAS VEGAS SCHOOL OF MEDICINE.		1042-4067	J. GYNECOL. SURG.	JOURNAL OF GYNECOLOGIC SURGERY	ENGLISH		OCT 1		26	5				392-398	MARY ANN LIEBERT, INC	OBSTETRICS \& GYNECOLOGY; SURGERY			0	OCCULT UTERINE MALIGNANCY FOUND AT SURGERY FOR UTERINE FIBROIDS: AN UPDATED SYSTEMATIC REVIEW AND META-ANALYSIS	REVIEW	WOS000698777400001	0	2	37	OBSTETRICS \& GYNECOLOGY; SURGERY	EMERGING SOURCES CITATION INDEX (ESCI)	2021	HOWARD, DL (CORRESPONDING AUTHOR), RUTGERS NEW JERSEY MED SCH, DEPT OBSTET GYNECOL \& REPROD HLTH, 185 SOUTH ORANGE AVE, NEWARK, NJ 07103 USA	ISI
BUZAGLO K;BRUCHIM I;LAU SK;FERENCZY A;TULANDI T;GOTLIEB WH	SARCOMA; FIBROIDS; MYOMA; UTERINE ARTERY EMBOLIZATION; MRI; HISTOLOGY	ENDOMETRIAL STROMAL SARCOMA; DIFFERENTIAL-DIAGNOSIS; ARTERY; EMBOLIZATION; NEEDLE-BIOPSY; LEIOMYOSARCOMA; LEIOMYOMAS; MRI; CARCINOMA;; UTERUS; TUMORS	GOTLIEB, WH (CORRESPONDING AUTHOR), MCGILL UNIV, SMBD JEWISH GEN HOSP, DEPT OBSTET \& GYNAECOL, DIV GYNECOL ONCOL, 3755 COTE STE CATHERINE RD, MONTREAL, PQ H3T 1E2, CANADA.; BUZAGLO, KAREN; BRUCHIM, ILAN; LAU, SUSIE K.; FERENCZY, ALEX; TULANDI, TOGAS; GOTLIEB, WALTER H., MCGILL UNIV, SMBD JEWISH GEN HOSP, DEPT OBSTET \& GYNAECOL, DIV GYNECOL ONCOL, MONTREAL, PQ H3T 1E2, CANADA.; FERENCZY, ALEX, M…	BACKGROUND. UTERINE ARTERY EMBOLIZATION HAS INCREASINGLY BEEN USED IN THE LAST DECADE AS A CONSERVATIVE TREATMENT APPROACH FOR UTERINE FIBROIDS. RARELY SARCOMAS HAVE BEEN DIAGNOSED SHORTLY AFTER UTERINE ARTERY EMBOLIZATION. IT REMAINS UNCLEAR WHETHER A CHANGE IN DIAGNOSTIC WORK-UP IS REQUIRED PRIOR TO UTERINE ARTERY EMBOLIZATION IN ORDER TO AVOID MISSING SARCOMAS AND DELAYING DEFINITIVE TREATMENT…	525 B ST, STE 1900, SAN DIEGO, CA 92101-4495 USA	MCGILL UNIVERSITY; MCGILL UNIVERSITY		WALTER.GOTLIEB@MCGILL.CA		2024-01-01	10.1016/j.ygyno.2007.09.012	254RH									0090-8258	GYNECOL. ONCOL.	GYNECOLOGIC ONCOLOGY	ENGLISH		JAN		22	1				244-247	ACADEMIC PRESS INC ELSEVIER SCIENCE	ONCOLOGY; OBSTETRICS \& GYNECOLOGY			15	SARCOMA POST-EMBOLIZATION FOR PRESUMED UTERINE FIBROIDS	ARTICLE	WOS000252605200042	0	0	108	ONCOLOGY; OBSTETRICS \& GYNECOLOGY	SCIENCE CITATION INDEX EXPANDED (SCI-EXPANDED)	2008	GOTLIEB, WH (CORRESPONDING AUTHOR), MCGILL UNIV, SMBD JEWISH GEN HOSP, DEPT OBSTET \& GYNAECOL, DIV GYNECOL ONCOL, 3755 COTE STE CATHERINE RD, MONTREAL, PQ H3T 1E2, CANADA	ISI
YILMAZ N;SAHIN I;KILIC S;OZGU E;GUNGOR U	UTERINE LEIOMYOMA; UTERINE SARCOMA; CA 125	TUMOR-MARKERS; CA125; UTERUS; LEIOMYOSARCOMA	YILMAZ, N (CORRESPONDING AUTHOR), GUVENLIK CD 54-7 ASAGI RANCI, ANKARA, TURKEY.; YILMAZ, N.; SAHIN, I.; KILIC, S.; OZGU, E.; GUNGOR, T.; BILGE, U., DR ZEKAI TAHIR BURAK WOMEN HLTH \& RES HOSP, ANKARA, TURKEY.	AIMS: UTERINE LEIOMYOMAS ARE THE MOST COMMON BENIGN TUMORS OF THE UTERUS. UNFORTUNATELY, THE DIAGNOSTIC IMAGING CRITERIA FOR DISTINGUISHING LEIOMYOSARCOMAS FROM LEIOMYOMAS REMAIN VAGUE. OUR AIM WAS TO STUDY THE PREOPERATIVE DIAGNOSTIC VALUE OF CA 125 IN THE DIFFERENTIAL DIAGNOSIS OF LEIOMYOMA AND UTERINE SARCOMA. METHODS: THE SUBJECTS OF THE STUDY INCLUDED A TOTAL OF 2,382 PATIENTS AGED BETWEEN 2…	4900 COTE ST-LUC, APT\#212, MONTREAL, QUEBEC H3W 2H3, CANADA	DR. ZEKAI TAHIR BURAK WOMEN'S HEALTH RESEARCH \& EDUCATION HOSPITAL		NAFIYEKARAKAS@HOTMAIL.COM		2024-01-01		471WQ									0392-2936	EUR. J. GYNAECOL. ONCOL.	EUROPEAN JOURNAL OF GYNAECOLOGICAL ONCOLOGY	ENGLISH				17	4		ÖZGÜ, EMRE/0000-0002-8444-9694 GUNGOR, TAYFUN/0000-0002-7869-9662 YILMAZ, NAFIYE/0000-0002-4041-297X		412-414	I R O G CANADA, INC	ONCOLOGY; OBSTETRICS \& GYNECOLOGY	ÖZGÜ, EMRE/A-9194-2014		18	ASSESSMENT OF THE PREDICTIVITY OF PREOPERATIVE SERUM CA 125 IN THE DIFFERENTIAL DIAGNOSIS OF UTERINE LEIOMYOMA AND UTERINE SARCOMA IN THE TURKISH FEMALE POPULATION	ARTICLE	WOS000268089400013	0	5	30	ONCOLOGY; OBSTETRICS \& GYNECOLOGY	SCIENCE CITATION INDEX EXPANDED (SCI-EXPANDED)	2009	YILMAZ, N (CORRESPONDING AUTHOR), GUVENLIK CD 54-7 ASAGI RANCI, ANKARA, TURKEY	ISI
EARLY HM;MCGAHAN JP;SCOUTT LM;REVZIN M;LAMBA R;CORWIN M;FANANAPAZIR G;SEKHON S	ULTRASONOGRAPHY; UTERUS; UTERINE LEIOMYOMA; LEIOMYOSARCOMA; ENDOMETRIAL; CARCINOMA; ADENOMYOSIS	DIFFERENTIATE BENIGN; ADENOMYOSIS; ULTRASOUND; INFERTILITY; PREGNANCY;; DIAGNOSIS; FIBROIDS; WOMEN; SIGN	EARLY, HM (CORRESPONDING AUTHOR), CALIF STATE UNIV SACRAMENTO, DEPT RADIOL, DAVIS HLTH SYST, 4860 Y ST,SUITE 3100, SACRAMENTO, CA 95817 USA.; EARLY, HEATHER M.; MCGAHAN, JOHN P.; LAMBA, RAMIT; CORWIN, MICHAEL; FANANAPAZIR, GHANEH; SEKHON, SIMRAN, CALIF STATE UNIV SACRAMENTO, DEPT RADIOL, DAVIS HLTH SYST, 4860 Y ST,SUITE 3100, SACRAMENTO, CA 95817 USA.; SCOUTT, LESLIE M.; REVZIN, MARGARITA, YALE U…	LEIOMYOMAS ARE THE MOST COMMON UTERINE TUMOR AND THE MOST COMMON CAUSE OF UTERINE ENLARGEMENT IN THE NONPREGNANT PATIENT. SONOGRAPHY IS THE IMAGING MODALITY OF CHOICE FOR THE INITIAL DIAGNOSIS AND IMAGING WORKUP OF UTERINE LEIOMYOMAS AND IS ALSO EXTREMELY HELPFUL IN DETERMINING THE ETIOLOGY OF A BROAD RANGE OF PELVIC SYMPTOMS IN THE FEMALE PATIENT. ALTHOUGH THE CLASSIC SONOGRAPHIC APPEARANCE OF U…	TWO COMMERCE SQ, 2001 MARKET ST, PHILADELPHIA, PA 19103 USA	CALIFORNIA STATE UNIVERSITY SYSTEM; CALIFORNIA STATE UNIVERSITY SACRAMENTO; YALE UNIVERSITY		HEATHER.EARLY@UCDMC.UCDAVIS.EDU		2024-01-01	10.1097/RUQ.0000000000000176	DP3RR	1536-0253								0894-8771	ULTRASOUND Q.	ULTRASOUND QUARTERLY	ENGLISH		JUN		30	2				164-174	LIPPINCOTT WILLIAMS \& WILKINS	RADIOLOGY, NUCLEAR MEDICINE \& MEDICAL IMAGING			7	PITFALLS OF SONOGRAPHIC IMAGING OF UTERINE LEIOMYOMA	REVIEW	WOS000378413100011	0	3	32	RADIOLOGY, NUCLEAR MEDICINE \& MEDICAL IMAGING	SCIENCE CITATION INDEX EXPANDED (SCI-EXPANDED)	2016	EARLY, HM (CORRESPONDING AUTHOR), CALIF STATE UNIV SACRAMENTO, DEPT RADIOL, DAVIS HLTH SYST, 4860 Y ST,SUITE 3100, SACRAMENTO, CA 95817 USA	ISI
AJAYI OL;OLANIYI MO;ALAKA OO;ANTIA RE;OLADIPO TM	UTERINE LEIOMYOSARCOMA; ENDOMETRIAL POLYPS; CHONDRIOD METAPLASIA;; UTERINE HORN INTUSSUSCEPTION; GREATER CANE RAT		AJAYI, OL (CORRESPONDING AUTHOR), FED UNIV AGR, COLL VET MED, DEPT VET PATHOL, ABEOKUTA, NIGERIA.; AJAYI, OLUSOLA LAWRENCE; OLANIYI, MOSHOOD OLAJIRE; OLADIPO, TEMITOPE MORENIKEJI, FED UNIV AGR, COLL VET MED, DEPT VET PATHOL, ABEOKUTA, NIGERIA.; ALAKA, OLUGBENGA OLAYINKA; ANTIA, RICHARD EDEM, UNIV IBADAN, DEPT VET PATHOL, IBADAN, NIGERIA.	A RARE CASE OF UTERINE LEIOMYOSARCOMA ASSOCIATED WITH CHONDRIOD METAPLASIA, CYSTIC ENDOMETRIAL POLYPS AND UTERINE HORN INTUSSUSCEPTION IN A GREATER CANE RAT WAS MACROSCOPICALLY, HISTOPATHOLOGICALLY, IMMUNO-HISTOCHEMICALLY AND ULTRASTRUCTURALLY EVALUATED. THE HISTOPATHOLOGICAL FINDINGS FOR THIS TUMOUR WERE SIMILAR TO THOSE FOR LEIOMYOSARCOMAS DESCRIBED IN OTHER SPECIES. IMMUNOHISTOCHEMICAL EXAMINA…	BOGUMILA ZUGA 32A, WARSAW, MAZOVIA, POLAND	UNIVERSITY OF AGRICULTURE, ABEOKUTA; UNIVERSITY OF IBADAN		ALABSOLA@YAHOO.COM		2024-01-01	10.2478/macvetrev-2020-0019	VL7FG	1857-7415								1409-7621	MACED. VET. REV.	MACEDONIAN VETERINARY REVIEW	ENGLISH		OCT		29	2	GOLD			197-204	SCIENDO	VETERINARY SCIENCES			0	UTERINE LEIOMYOSARCOMA ASSOCIATED WITH CYSTIC ENDOMETRIAL POLYPS, CHONDRIOD METAPLASIA AND UTERINE HORN INTUSSUSCEPTION IN A GREATER CANE RAT (<I>THRYONOMYS SWINDERIANUS</I>)	ARTICLE	WOS000906540800013	0	0	43	VETERINARY SCIENCES	EMERGING SOURCES CITATION INDEX (ESCI)	2020	AJAYI, OL (CORRESPONDING AUTHOR), FED UNIV AGR, COLL VET MED, DEPT VET PATHOL, ABEOKUTA, NIGERIA	ISI
MOMENI-BOROUJENI A;CHIANG S	ENDOMETRIAL STROMAL SARCOMA; EPITHELIOID LEIOMYOSARCOMA; FIBROSARCOMA;; MYXOID LEIOMYOSARCOMA; UNDIFFERENTIATED UTERINE SARCOMA; UTERINE TUMOUR; RESEMBLING OVARIAN SEX CORD TUMOUR	ENDOMETRIAL STROMAL SARCOMA; SOLITARY FIBROUS TUMOR; SMALL-CELL; CARCINOMA; SEX CORD TUMOR; HIGH-GRADE; FUSION ONCOGENES; GENE FUSIONS;; CYCLIN D1; EXPRESSION; BCOR	CHIANG, S (CORRESPONDING AUTHOR), MEM SLOAN KETTERING CANC CTR, DEPT PATHOL, 1275 YORK AVE, NEW YORK, NY 10044 USA.; MOMENI-BOROUJENI, AMIR; CHIANG, SARAH, MEM SLOAN KETTERING CANC CTR, DEPT PATHOL, 1275 YORK AVE, NEW YORK, NY 10044 USA.	ALMOST ALL UTERINE MESENCHYMAL TUMOURS HAVE BEEN HISTORICALLY CLASSIFIED AS EITHER SMOOTH MUSCLE OR ENDOMETRIAL STROMAL NEOPLASMS. RECENT APPLICATION OF MOLECULAR TECHNIQUES HAS IDENTIFIED NUMEROUS LESIONS WITH DISTINCTIVE GENETIC ABNORMALITIES AND CLINICOPATHOLOGICAL CHARACTERISTICS. NEWLY DISCOVERED UTERINE SARCOMA SUBTYPES INCLUDE HIGH-GRADE ENDOMETRIAL STROMAL SARCOMAS WITHBCORGENETIC ABNORMA…	111 RIVER ST, HOBOKEN 07030-5774, NJ USA	MEMORIAL SLOAN KETTERING CANCER CENTER		CHIANGS@MSKCC.ORG		2024-01-01	10.1111/his.14008	OB9MV	1365-2559								0309-0167	HISTOPATHOLOGY	HISTOPATHOLOGY	ENGLISH		JAN		56	1		CHIANG, SARAH/0000-0001-9698-0936		64-75	WILEY	CELL BIOLOGY; PATHOLOGY			37	UTERINE MESENCHYMAL TUMOURS: RECENT ADVANCES	REVIEW	WOS000578787600007	1	4	76	CELL BIOLOGY; PATHOLOGY	SCIENCE CITATION INDEX EXPANDED (SCI-EXPANDED)	2020	CHIANG, S (CORRESPONDING AUTHOR), MEM SLOAN KETTERING CANC CTR, DEPT PATHOL, 1275 YORK AVE, NEW YORK, NY 10044 USA	ISI
YEN MS;CHEN JR;WANG PH;WEN KC;CHEN YJ;NG HT;TAIWAN ASSOC GYNECOLOGY;SYSTEMATIC TAGS	TARGETED THERAPY; UTERINE ENDOMETRIAL STROMAL SARCOMA; UTERINE; LEIOMYOSARCOMA; UTERINE SARCOMA	SOFT-TISSUE SARCOMA; RAPAMYCIN INHIBITOR RIDAFOROLIMUS; ENDOMETRIAL; STROMAL SARCOMA; EPITHELIAL OVARIAN-CANCER; ALPHA MONOCLONAL-ANTIBODY;; PROGRESSION-FREE SURVIVAL; I DOSE-ESCALATION; PHASE-II; EUROPEAN; ORGANIZATION; 1ST-LINE TREATMENT	WANG, PH (CORRESPONDING AUTHOR), TAIPEI VET GEN HOSP, DEPT OBSTET \& GYNECOL, 201,SECT 2,SHIH PAI RD, TAIPEI 112, TAIWAN.; YEN, MING-SHYEN; WANG, PENG-HUI; WEN, KUO-CHANG; CHEN, YI-JEN; NG, HEUNG-TAT, TAIPEI VET GEN HOSP, DEPT OBSTET \& GYNECOL, 201,SECT 2,SHIH PAI RD, TAIPEI 112, TAIWAN.; YEN, MING-SHYEN; WANG, PENG-HUI; WEN, KUO-CHANG; CHEN, YI-JEN; NG, HEUNG-TAT, NATL YANG MING UNIV, SCH MED, …	UTERINE SARCOMA IS A VERY AGGRESSIVE AND HIGHLY LETHAL DISEASE. EVEN AFTER A COMPREHENSIVE STAGING SURGERY OR EN BLOCK CYTOREDUCTION SURGERY FOLLOWED BY MULTIMODALITY THERAPY (OFTEN CHEMOTHERAPY AND/OR RADIATION THERAPY), MANY PATIENTS RELAPSE OR PRESENT WITH DISTANT METASTASES, AND FINALLY DIE OF DISEASES. THE WORST OUTCOME OF UTERINE SARCOMAS IS PARTLY BECAUSE OF THEIR RARITY, UNKNOWN ETIOLOGY,…	RM N-412, 4F, CHIA HSIN BUILDING 11, NO 96, ZHONG SHAN N ROAD SEC 2, TAIPEI, 10449, TAIWAN	TAIPEI VETERANS GENERAL HOSPITAL; NATIONAL YANG MING CHIAO TUNG UNIVERSITY; MACKAY MEMORIAL HOSPITAL; CHINA MEDICAL UNIVERSITY TAIWAN; CHINA MEDICAL UNIVERSITY HOSPITAL - TAIWAN		PHWANG@VGHTPE.GOV.TW		2024-01-01	10.1016/j.tjog.2016.07.001	ET0PH						MINISTRY OF SCIENCE AND TECHNOLOGY, EXECUTIVE YUAN [MOST 103-2314-B-010043-MY3]; TAIPEI VETERANS GENERAL HOSPITAL [V102C-141, V103C-112, V104C-095, V105C-096]	THIS WORK WAS SUPPORTED IN PART BY A GRANT FROM THE MINISTRY OF SCIENCE AND TECHNOLOGY, EXECUTIVE YUAN (MOST 103-2314-B-010043-MY3), AND BY TAIPEI VETERANS GENERAL HOSPITAL (V102C-141, V103C-112, V104C-095, AND V105C-096). THE FUNDERS HAD NO ROLE IN STUDY DESIGN, DATA COLLECTION AND ANALYSIS, DECISION TO PUBLISH, OR PREPARATION OF THE MANUSCRIPT. NO ADDITIONAL EXTERNAL FUNDING WAS RECEIVED FOR TH…		1028-4559	TAIWAN. J. OBSTET. GYNECOL.	TAIWANESE JOURNAL OF OBSTETRICS \& GYNECOLOGY	ENGLISH		OCT		80	5	GOLD	FU, HUNG-CHUN/0000-0002-0660-9349 SHEU, BOR-CHING/0000-0003-1278-6082 WEI, LIN-HUNG/0000-0001-8789-0859 YEN, MEN-LUH/0000-0003-3800-3664 WU, WEN-YIH/0000-0002-0920-4769 CHEN, RUEY-JIEN/0000-0003-0291-006X CHEN, TIMOTHY C./0000-0003-3766-4612 CHANG, CHENG-CHANG/0000-0002-7356-446X TORNG, PAO-LING/0000-0002-6834-8295 LIU, CHIA-HAO/0000-0001-8233-5493 LIEN, YIH-RON/0000-0002-0790-8324 LU, CHIEN-HSIN…		625-634	ELSEVIER TAIWAN	OBSTETRICS \& GYNECOLOGY	CHEN, TIMOTHY C./K-7185-2015 FU, HUNG-CHUN/AAT-3922-2020		13	UTERINE SARCOMA PART III-TARGETED THERAPY: THE TAIWAN ASSOCIATION OF GYNECOLOGY (TAG) SYSTEMATIC REVIEW	REVIEW	WOS000399965400002	1	15	55	OBSTETRICS \& GYNECOLOGY	SCIENCE CITATION INDEX EXPANDED (SCI-EXPANDED)	2016	WANG, PH (CORRESPONDING AUTHOR), TAIPEI VET GEN HOSP, DEPT OBSTET \& GYNECOL, 201,SECT 2,SHIH PAI RD, TAIPEI 112, TAIWAN	ISI
PSILOPATIS I;VRETTOU K;KOKKALI S	MICRORNA; UTERINE; SARCOMA; BIOMARKER; DIAGNOSIS; TREATMENT	SARCOMA; TISSUE; LEIOMYOMAS; BIOMARKERS; MIR-200C; TUMORS	THEOCHARIS, S (CORRESPONDING AUTHOR), NATL \& KAPODISTRIAN UNIV ATHENS, MED SCH, DEPT PATHOL 1, 75 MIKRAS ASIAS ST,BLD 10, ATHENS 11527, GREECE.; PSILOPATIS, IASON; VRETTOU, KLEIO; KOKKALI, STEFANIA; THEOCHARIS, STAMATIOS, NATL \& KAPODISTRIAN UNIV ATHENS, MED SCH, DEPT PATHOL 1, 75 MIKRAS ASIAS ST,BLD 10, ATHENS 11527, GREECE.; PSILOPATIS, IASON, CORP MEMBER FREIE UNIV BERLIN, DEPT GYNECOL, CHAR…	UTERINE SARCOMAS ARE RARE GYNECOLOGICAL TUMORS ARISING FROM THE MYOMETRIUM OR THE CONNECTIVE TISSUE OF THE ENDOMETRIUM WITH A RELATIVELY POOR PROGNOSIS. MICRORNAS (MIRNAS) REPRESENT SMALL, SINGLE-STRANDED, NON-CODING RNA MOLECULES THAT CAN FUNCTION AS ONCOGENES OR TUMOR SUPPRESSORS UNDER CERTAIN CONDITIONS. THE CURRENT REVIEW AIMS AT STUDYING THE ROLE OF MIRNAS IN UTERINE SARCOMA DIAGNOSIS AND TR…	ST ALBAN-ANLAGE 66, CH-4052 BASEL, SWITZERLAND	NATIONAL \& KAPODISTRIAN UNIVERSITY OF ATHENS; FREE UNIVERSITY OF BERLIN; HUMBOLDT UNIVERSITY OF BERLIN; CHARITE UNIVERSITATSMEDIZIN BERLIN; HUMBOLDT UNIVERSITY OF BERLIN; NATIONAL \& KAPODISTRIAN UNIVERSITY OF ATHENS	2420	STAMTHEO@MED.UOA.GR		2024-01-01	10.3390/cancers15092420	G2GE2	2072-6694									CANCERS	CANCERS	ENGLISH		APR 23		68	9	GOLD, GREEN PUBLISHED	PSILOPATIS, IASON/0000-0001-8516-6242			MDPI	ONCOLOGY			0	THE ROLE OF MICRORNAS IN UTERINE LEIOMYOSARCOMA DIAGNOSIS AND TREATMENT	REVIEW	WOS000987396900001	0	0	15	ONCOLOGY	SCIENCE CITATION INDEX EXPANDED (SCI-EXPANDED)	2023	THEOCHARIS, S (CORRESPONDING AUTHOR), NATL \& KAPODISTRIAN UNIV ATHENS, MED SCH, DEPT PATHOL 1, 75 MIKRAS ASIAS ST,BLD 10, ATHENS 11527, GREECE	ISI
BARRAL M;PLACE V;DAUTRY R;BENDAVID S;CORNELIS F;FOUCHER R;GUERRACHE Y;SOYER P	UTERINE SARCOMA; MAGNETIC RESONANCE IMAGING (MRI); LEIOMYOMA;; LEIOMYOSARCOMA; DIFFUSION-WEIGHTED MRI	ENDOMETRIAL STROMAL SARCOMA; DIFFERENTIAL-DIAGNOSIS; CLINICAL; PRESENTATION; PROGNOSTIC-FACTORS; FEMALE PELVIS; NEEDLE-BIOPSY; MUSCLE; TUMOR; MR; LEIOMYOMAS; ULTRASOUND	BARRAL, M (CORRESPONDING AUTHOR), UNIV PARIS DIDEROT, HOP LARIBOISIERE, SORBONNE PARIS CITE, PARIS, FRANCE.; BARRAL, M (CORRESPONDING AUTHOR), HOP LARIBOISIERE, AP HP, DEPT BODY \& INTERVENT IMAGING, 2 RUE AMBROISE PARE, F-75475 PARIS, FRANCE.; BARRAL, M (CORRESPONDING AUTHOR), INSERM, CARCINOSE ANGIOGENESE \& RECH TRANSLAT, U 965, 41 BVD DE LA CHAPELLE, F-75010 PARIS, FRANCE.; BARRAL, MATTHIAS; …	UTERINE MYOMETRIAL TUMORS ARE PREDOMINANTLY BENIGN CONDITIONS THAT AFFECT ONE-THIRD OF WOMEN AND REPRESENT THE MAIN INDICATION FOR HYSTERECTOMY. PREOPERATIVE IMAGING IS OF UTMOST IMPORTANCE FOR CHARACTERIZATION AND FOR PRECISE MAPPING OF MYOMETRIAL TUMORS TO BEST GUIDE THERAPEUTIC STRATEGY. NEW MINIMALLY INVASIVE THERAPEUTIC STRATEGIES INCLUDING MORCELLATION, MYOLYSIS, UTERINE ARTERY EMBOLIZATION…	233 SPRING ST, NEW YORK, NY 10013 USA	UNIVERSITE PARIS CITE; ASSISTANCE PUBLIQUE HOPITAUX PARIS (APHP); HOPITAL UNIVERSITAIRE LARIBOISIERE-FERNAND-WIDAL - APHP; ASSISTANCE PUBLIQUE HOPITAUX PARIS (APHP); UNIVERSITE PARIS CITE; HOPITAL UNIVERSITAIRE HOTEL-DIEU - APHP; HOPITAL UNIVERSITAIRE PAUL-BROUSSE - APHP; HOPITAL UNIVERSITAIRE LARIBOISIERE-FERNAND-WIDAL - APHP; UNIVERSITE PARIS CITE; INSTITUT NATIONAL DE LA SANTE ET DE LA RECHERC…		MATTHIASBARRAL@GMAIL.COM		2024-01-01	10.1007/s00261-017-1076-9	EW9FS	2366-0058								2366-004X	ABDOM. RADIOL.	ABDOMINAL RADIOLOGY	ENGLISH		JUN		70	6				1762-1772	SPRINGER	RADIOLOGY, NUCLEAR MEDICINE \& MEDICAL IMAGING	BARRAL, MATTHIAS/AAG-2715-2020		43	MAGNETIC RESONANCE IMAGING FEATURES OF UTERINE SARCOMA AND MIMICKERS	ARTICLE	WOS000402822800016	0	7	42	RADIOLOGY, NUCLEAR MEDICINE \& MEDICAL IMAGING	SCIENCE CITATION INDEX EXPANDED (SCI-EXPANDED)	2017	BARRAL, M (CORRESPONDING AUTHOR), UNIV PARIS DIDEROT, HOP LARIBOISIERE, SORBONNE PARIS CITE, PARIS, FRANCE	ISI
BAYCELEBI D;KEFELI M;YILDIZ L;KARAGOZ F	LEIOMYOSARCOMA; IMMUNOHISTOCHEMISTRY; UTERINE; EXTRA -UTERINE	SMOOTH-MUSCLE TUMORS; PROGESTERONE-RECEPTOR EXPRESSION; CYCLIN D1; EXPRESSION; DEEP SOFT-TISSUE; UTERINE LEIOMYOSARCOMAS;; PROGNOSTIC-SIGNIFICANCE; FASCIN EXPRESSION; C-KIT; P53; LEIOMYOMAS	BAYÇELEBI, D (CORRESPONDING AUTHOR), ONDOKUZ MAYIS UNIV, FAC MED, DEPT PATHOL, KURUPELIT CAMPUS, TR-55200 ATAKUM SAMSUN, TURKIYE.; BAYCELEBI, DENIZ; KEFELI, MEHMET; YILDIZ, LEVENT; KARAGOZ, FILIZ, ONDOKUZ MAYIS UNIV SAMSUN, FAC MED, DEPT PATHOL, ATAKUM SAMSUN, TURKIYE.; BAYCELEBI, DENIZ, ONDOKUZ MAYIS UNIV, FAC MED, DEPT PATHOL, KURUPELIT CAMPUS, TR-55200 ATAKUM SAMSUN, TURKIYE.	DIAGNOSTIC CRITERIA, BIOLOGICAL BEHAVIOR, AND TREATMENT APPROACHES OF LEIOMYOSARCOMAS (LMS) MAY DIFFER ACCORDING TO THE ORIGIN OF THE TUMOR. THIS IS IMPORTANT IN TERMS OF PATIENT'S MANAGEMENT, ESPECIALLY IN TUMORS LOCATED IN THE PERITONEUM AND RETROPERITONEAL SITES. IN OUR STUDY, WE AIMED TO DEMONSTRATE THE IMMUNOPHENOTYPIC CHARACTERISTICS OF UTERINE AND EXTRA-UTERINE LMS USING A LARGE ANTIBODY P…	WISLISKO 1, CRACOW, 00000, POLAND	ONDOKUZ MAYIS UNIVERSITY		DRDNZ@YAHOO.COM.TR		2024-01-01	10.5114/pjp.2022.124478	9H4CZ									1233-9687	POL. J. PATHOL.	POLISH JOURNAL OF PATHOLOGY	ENGLISH				61	3	GOLD	BAYÇELEBI, DENIZ/0000-0002-1660-3629		233-243	VESALIUS UNIV MEDICAL PUBL	PATHOLOGY	KEFELI, MEHMET/JUU-8095-2023 BAYÇELEBI, DENIZ/ABC-8355-2021		0	COMPREHENSIVE IMMUNOHISTOCHEMICAL ANALYSIS BASED ON THE ORIGIN OF LEIOMYOSARCOMA	ARTICLE	WOS000938782100007	1	2	73	PATHOLOGY	SCIENCE CITATION INDEX EXPANDED (SCI-EXPANDED)	2022	BAYÇELEBI, D (CORRESPONDING AUTHOR), ONDOKUZ MAYIS UNIV, FAC MED, DEPT PATHOL, KURUPELIT CAMPUS, TR-55200 ATAKUM SAMSUN, TURKIYE	ISI
NISHIKAWA S;HAYASHI T;AMANO Y;YAEGASHI N;ABIKO K;KONISHI I	LIPOLEIOMYOMA; HEMANGIOMA; BLEEDING; UTERINE LEIOMYOMA; UTERINE; LEIOMYOSARCOMA	CAVERNOUS HEMANGIOMA; LIVER	HAYASHI, T (CORRESPONDING AUTHOR), NATL HOSP ORG KYOTO MED CTR, SECT CANC MED, KYOTO 6128555, JAPAN.; HAYASHI, T (CORRESPONDING AUTHOR), JAPAN AGCY MED RES \& DEV AMED, SEEDS DEV \& RES INFRASTRUCT DIV, TOKYO 1000004, JAPAN.; NISHIKAWA, SHOKO; AMANO, YASUAKI; ABIKO, KAORU; KONISHI, IKUO, NATL HOSP ORG KYOTO MED CTR, DEPT OBSTET \& GYNECOL, KYOTO 6068501, JAPAN.; HAYASHI, TAKUMA, NATL HOSP ORG KYO…	(1) BACKGROUND/AIM: IN CLINICAL PRACTICE, UTERINE LIPOLEIOMYOMAS ARE VARIANTS OF UTERINE LEIOMYOMAS THAT ARE OFTEN FOUND INCIDENTALLY AND DO NOT REQUIRE SURGICAL TREATMENT UNLESS THE PATIENT IS SYMPTOMATIC. THEREFORE, THESE SHOULD BE CLINICALLY DIFFERENTIATED FROM LESIONS THAT NEED SURGICAL TREATMENT. CONVERSELY, HEMANGIOMAS, OR BLOOD VESSEL BENIGN TUMORS, RARELY DEVELOP IN THE UTERUS; HOWEVER, M…	ST ALBAN-ANLAGE 66, CH-4052 BASEL, SWITZERLAND	TOHOKU UNIVERSITY; KYOTO UNIVERSITY	2468	YOYOYO224@HOTMAIL.COM		2024-01-01	10.3390/diagnostics12102468	5O7FG	2075-4418					JAPAN SOCIETY FOR PROMOTING SCIENCE [19K09840]; START-PROGRAM JAPAN SCIENCE AND TECHNOLOGY AGENCY [STSC20001]; JAPAN AGENCY FOR MEDICAL RESEARCH AND DEVELOPMENT (AMED) [A-243]; NATIONAL HOSPITAL ORGANIZATION MULTI-CENTER CLINICAL STUDY [2019-CANCER IN GENERAL-02]	THIS CLINICAL RESEARCH WAS PERFORMED WITH RESEARCH FUNDING FROM THE FOLLOWING: JAPAN SOCIETY FOR PROMOTING SCIENCE FOR T.H. (GRANT NO. 19K09840), AND START-PROGRAM JAPAN SCIENCE AND TECHNOLOGY AGENCY FOR T.H. (GRANT NO. STSC20001), AND JAPAN AGENCY FOR MEDICAL RESEARCH AND DEVELOPMENT (AMED) FOR T.H. (GRANT NO. A-243), AND THE NATIONAL HOSPITAL ORGANIZATION MULTI-CENTER CLINICAL STUDY FOR T.H. (G…			DIAGNOSTICS	DIAGNOSTICS	ENGLISH		OCT		24	10	GOLD, GREEN PUBLISHED				MDPI	GENERAL \& INTERNAL MEDICINE			1	CHARACTERISTIC OF CONCURRENT UTERINE LIPOLEIOMYOMA AND HEMANGIOMA BY ALGORITHM OF CANDIDATE BIOMARKERS FOR UTERINE MESENCHYMAL TUMOR	ARTICLE	WOS000872633700001	1	3	12	MEDICINE, GENERAL \& INTERNAL	SCIENCE CITATION INDEX EXPANDED (SCI-EXPANDED)	2022	HAYASHI, T (CORRESPONDING AUTHOR), NATL HOSP ORG KYOTO MED CTR, SECT CANC MED, KYOTO 6128555, JAPAN	ISI
BOSQUET EG;SUNOL M;CALLEJO J;LAILLA JM	UTERINE SARCOMA; SURGICAL HYSTEROSCOPY; ADENOSARCOMA	MULLERIAN ADENOSARCOMA; CLINICOPATHOLOGICAL ANALYSIS; SARCOMA;; LEIOMYOSARCOMA; UTERUS	BOSQUET, EG (CORRESPONDING AUTHOR), HOSP UNIV SANT JOAN DEU, DEPT GYNECOL SURG GYNECOL ONCOL, PG SANT JOAN DEU 2, BARCELONA 08950, SPAIN.; HOSP UNIV SANT JOAN DEU, DEPT GYNECOL SURG GYNECOL ONCOL, BARCELONA 08950, SPAIN.	UTERINE ADENOSARCOMA IS A MIXED MULLERIAN TUMOUR CONSISTING OF A BENIGN EPITHELIAL COMPONENT AND A MALIGNANT STROMAL COMPONENT. IT IS A RARE TUMOUR THAT REPRESENTS 8\% OF UTERINE SARCOMAS. WE PRESENT A CASE OF A 61-YEAR-OLD WOMAN WHO UNDERWENT A SURGICAL HYSTEROSCOPY FOR POSTMENOPAUSAL METRORRHAGIA AND THICKENED ENDOMETRIUM DETECTED BY ULTRASONOGRAPHY. THE PATHOLOGIC DIAGNOSIS OF THE TUMOUR REMOV…	RM 19C, LOCKHART CTR, 301-307 LOCKHART RD, WAN CHAI, 00000, HONG KONG					2024-01-01		955MX									0392-2936	EUR. J. GYNAECOL. ONCOL.	EUROPEAN JOURNAL OF GYNAECOLOGICAL ONCOLOGY	ENGLISH				26	4				415-417	IMR PRESS	ONCOLOGY; OBSTETRICS \& GYNECOLOGY			4	UTERINE ADENOSARCOMA DIAGNOSED FOLLOWING HYSTEROSCOPIC RESECTION OF AN INTRAUTERINE TUMOUR	ARTICLE	WOS000231231100014	1	2	26	ONCOLOGY; OBSTETRICS \& GYNECOLOGY	SCIENCE CITATION INDEX EXPANDED (SCI-EXPANDED)	2005	BOSQUET, EG (CORRESPONDING AUTHOR), HOSP UNIV SANT JOAN DEU, DEPT GYNECOL SURG GYNECOL ONCOL, PG SANT JOAN DEU 2, BARCELONA 08950, SPAIN	ISI
KAYA AO;BUYUKBERBER S;YILDIZ B;KARAGULLE K;YAMAN E	UTERINE NEOPLASMS; NEOPLASM METASTASIS; BRAIN NEOPLASMS; NEUROLOGIC; MANIFESTATIONS	RECURRENCE; PATTERNS; SARCOMA	BÜYÜKBERBER, S (CORRESPONDING AUTHOR), GAZI UNIV, FAC MED, DEPT MED ONCOL, ANKARA, TURKEY.; KAYA, ALI OSMAN; BUYUKBERBER, SULEYMAN; YILDIZ, RAMAZAN; OZTURK, BANU; YAMAN, EMEL, GAZI UNIV, FAC MED, DEPT MED ONCOL, ANKARA, TURKEY.; KARAGULLE, KAAN, GAZI UNIV, FAC MED, DEPT RADIOL, ANKARA, TURKEY.	BRAIN METASTASES OF UTERINE LEIOMYOSARCOMA ARE VERY RARE. IN THIS REPORT, WE PRESENT A RARE CASE OF UTERINE LEIOMYOSARCOMA WITH BRAIN METASTASIS WHO PRESENTED WITH DIPLOPIA, HEADACHE AND RIGHT FACIAL PARESIS. CRANIAL MAGNETIC RESONANCE IMAGING (MRI) REVEALED MASS LESIONS THAT OCCUPY THE RIGHT SIDE OF THE PONS AND THE LEFT INFERIOR PART OF THE FRONTAL LOBE. WHOLE-BODY F-18-FDG PET-CT SCAN SHOWED H…	TURKOCAGI CAD NO 30, BALGAT, ANKARA, 06520, TURKEY	GAZI UNIVERSITY; GAZI UNIVERSITY		BUYUKBERBER@GAZI.EDU.TR		2024-01-01		428MH	2146-9040								1300-0292	TURK. KLIN. TIP BILIM. DERG.	TURKIYE KLINIKLERI TIP BILIMLERI DERGISI	ENGLISH		FEB		9	1				281-284	ORTADOGU AD PRES \& PUBL CO	GENERAL \& INTERNAL MEDICINE	ÖZTÜRK, BANU/AAD-4358-2019		0	UTERINE LEIOMYOSARCOMA PRESENTING WITH NEUROLOGICAL SYMPTOMS: DIFFERENTIAL DIAGNOSIS	ARTICLE	WOS000264851900044	0	0	29	MEDICINE, GENERAL \& INTERNAL	SCIENCE CITATION INDEX EXPANDED (SCI-EXPANDED)	2009	BÜYÜKBERBER, S (CORRESPONDING AUTHOR), GAZI UNIV, FAC MED, DEPT MED ONCOL, ANKARA, TURKEY	ISI
CORMIO G;LOIZZI V;CARRIERO C;SCARDIGNO G;SELVAGGI L	UTERINE SARCOMA; CONSERVATIVE TREATMENT		LOIZZI, V (CORRESPONDING AUTHOR), VIALE KENNEDY 80, I-70124 BARI, ITALY.; CORMIO, G.; LOIZZI, V.; CARRIERO, C.; SCARDIGNO, D.; PUTIGNANO, G.; SELVAGGI, L., UNIV BARI, DEPT OBSTET \& GYNAECOL \& NEONATOL, I-70121 BARI, ITALY.	BACKGROUND: CONSERVATIVE MANAGEMENT OF UTERINE LEIOMYOSARCOMA HAS RARELY BEEN REPORTED IN THE LITERATURE. CASE REPORT: A 26-YEAR-OLD WOMAN WAS DIAGNOSED WITH UTERINE LEIOMYOSARCOMA AFTER RESECTION OF A 11 CM UTERINE MASS. CONSERVATIVE MANAGEMENT WAS PROPOSED, DEMOLITIVE SURGERY WAS NOT PERFORMED AND THE PATIENT RECEIVED FOUR COURSES OF CHEMOTHERAPY. FOUR MONTHS AFTER COMPLETION OF CHEMOTHERAPY TH…	4900 COTE ST-LUC, APT\#212, MONTREAL, QUEBEC H3W 2H3, CANADA	UNIVERSITA DEGLI STUDI DI BARI ALDO MORO		VLOIZZI@TISCALI.IT		2024-01-01		424SM									0392-2936	EUR. J. GYNAECOL. ONCOL.	EUROPEAN JOURNAL OF GYNAECOLOGICAL ONCOLOGY	ENGLISH				4	2		LOIZZI, VERA/0000-0002-4006-6421 CARRIERO, CARMINE/0000-0002-2356-6555 CORMIO, GENNARO/0000-0001-5745-372X		206-207	I R O G CANADA, INC	ONCOLOGY; OBSTETRICS \& GYNECOLOGY	CORMIO, GENNARO/AAF-2624-2020		5	CONSERVATIVE MANAGEMENT OF UTERINE LEIOMYOSARCOMA: REPORT OF A FAILURE	ARTICLE	WOS000264588300021	0	0	30	ONCOLOGY; OBSTETRICS \& GYNECOLOGY	SCIENCE CITATION INDEX EXPANDED (SCI-EXPANDED)	2009	LOIZZI, V (CORRESPONDING AUTHOR), VIALE KENNEDY 80, I-70124 BARI, ITALY	ISI
LEE JH;RYU TY;CHO CH;KIM DK	GENETIC INSTABILITY; MITOCHONDRIAL MICROSATELLITE INSTABILITY; UTERINE; LEIOMYOMA; UTERINE LEIOMYOSARCOMAS	GENOME INSTABILITY; HETEROZYGOSITY; REGION	KIM, DK (CORRESPONDING AUTHOR), KEIMYUNG UNIV, SCH MED, DEPT ANAT, 2800 DALGUBEOLDAERO, TAEGU, SOUTH KOREA.; LEE, JAE-HO; RYU, TAE-YUNG; KIM, DAE-KWANG, KEIMYUNG UNIV, SCH MED, DEPT ANAT, TAEGU, SOUTH KOREA.; LEE, JAE-HO; KIM, DAE-KWANG, KEIMYUNG UNIV, SCH MED, INST MED GENET, TAEGU, SOUTH KOREA.; CHO, CHI-HEUM, KEIMYUNG UNIV, SCH MED, DEPT OBSTET \& GYNECOL, TAEGU, SOUTH KOREA.; KIM, DAE-KWANG, …	UTERINE LEIOMYOMAS ARE BENIGN TUMORS OF THE UTERUS THAT ARISE CLONALLY FROM SMOOTH MUSCLE CELLS OF THE MYOMETRIUM AND ARE THE MOST COMMON REASON FOR HYSTERECTOMIES. THE AIM OF THIS STUDY WAS TO EVALUATE MITOCHONDRIAL MICROSATELLITE INSTABILITY (MTMSI) IN UTERINE LEIOMYOMAS AND LEIOMYOSARCOMAS TO CLARIFY THE MOLECULAR PATHOGENETIC DISTINCTION BETWEEN THESE TUMORS. DNA WAS ISOLATED FROM PAIRED NORM…	VAN GODEWIJCKSTRAAT 30, 3311 GZ DORDRECHT, NETHERLANDS	KEIMYUNG UNIVERSITY; KEIMYUNG UNIVERSITY; KEIMYUNG UNIVERSITY		DKKIMMD@KMU.AC.KR		2024-01-01	10.1007/s12253-010-9297-z	763VH	1532-2807					SAMSUNG EYE HOSPITAL; MINISTRY OF EDUCATION, SCIENCE AND TECHNOLOGY [2009-0091360]	THIS WORK WAS SUPPORTED BY THE RESEARCH PROMOTING GRANT FROM THE 2006 SAMSUNG EYE HOSPITAL GRANT AND BASIC SCIENCE RESEARCH PROGRAM THROUGH THE NATIONAL RESEARCH FOUNDATION OF KOREA (NRF) FUNDED BY THE MINISTRY OF EDUCATION, SCIENCE AND TECHNOLOGY (2009-0091360).		1219-4956	PATHOL. ONCOL. RES.	PATHOLOGY \& ONCOLOGY RESEARCH	ENGLISH		JUN		36	2		LEE, JAE-HO/0000-0002-5562-0720		201-205	SPRINGER	ONCOLOGY; PATHOLOGY	LEE, JAE-HO/I-1935-2019		5	DIFFERENT CHARACTERISTICS OF MITOCHONDRIAL MICROSATELLITE INSTABILITY BETWEEN UTERINE LEIOMYOMAS AND LEIOMYOSARCOMAS	ARTICLE	WOS000290587300003	0	2	17	ONCOLOGY; PATHOLOGY	SCIENCE CITATION INDEX EXPANDED (SCI-EXPANDED)	2011	KIM, DK (CORRESPONDING AUTHOR), KEIMYUNG UNIV, SCH MED, DEPT ANAT, 2800 DALGUBEOLDAERO, TAEGU, SOUTH KOREA	ISI
POSY HES;ELKAS JC;YEMELYANOVA TP;BRISTOW RE;GIUNTOLI RL	UTERINE LEIOMYOSARCOMA; UTERINE ARTERY EMBOLIZATION; METASTATIC DISEASE	SMOOTH-MUSCLE TUMORS; PREMENOPAUSAL PATIENT; UTERUS; SARCOMA;; ULTRASONOGRAPHY; MANAGEMENT; PREGNANCY; LEIOMYOMA; SERIES	GIUNTOLI, RL (CORRESPONDING AUTHOR), JOHNS HOPKINS MED INST, KELLY GYNECOL ONCOL SERV, DEPT GYNECOL \& OBSTET, SIDNEY KIMMEL COMPREHENS CANC CTR, 600 N WOLFE ST,PHIPPS 281, BALTIMORE, MD 21287 USA.; POSY, H. E. STOHL; DIAZ-MONTES, T. P.; BRISTOW, R. E.; GIUNTOLI, R. L., II, JOHNS HOPKINS MED INST, KELLY GYNECOL ONCOL SERV, DEPT GYNECOL \& OBSTET, SIDNEY KIMMEL COMPREHENS CANC CTR, BALTIMORE, MD 2…	UTERINE ARTERY EMBOLIZATION (UAE) ALLOWS TREATMENT OF RECALCITRANT FIBROIDS, BUT DOES NOT PROVIDE A SURGICAL SPECIMEN. IN THE RARE INSTANCE THAT A UTERINE MASS REPRESENTS A UTERINE LEIOMYOSARCOMA (LMS). UAE MAY DELAY DIAGNOSIS. WE REPORT A CASE OF A 45-YEAR-OLD WOMAN WHO UNDERWENT RESECTION OF A SUBSTERNAL MASS FIVE YEARS AFTER UAE. PATHOLOGY DEMONSTRATED LMS. SHE RECEIVED RADIATION THERAPY TO TH…	4900 COTE ST-LUC, APT\#212, MONTREAL, QUEBEC H3W 2H3, CANADA	JOHNS HOPKINS UNIVERSITY; JOHNS HOPKINS MEDICINE; JOHNS HOPKINS UNIVERSITY; JOHNS HOPKINS MEDICINE		RGIUNTO1@JHMI.EDU		2024-01-01		424SM									0392-2936	EUR. J. GYNAECOL. ONCOL.	EUROPEAN JOURNAL OF GYNAECOLOGICAL ONCOLOGY	ENGLISH				25	2				199-202	7847050 CANADA INC	ONCOLOGY; OBSTETRICS \& GYNECOLOGY			8	METASTATIC LEIOMYOSARCOMA DIAGNOSED AFTER UTERINE ARTERY EMBOLIZATION	ARTICLE	WOS000264588300019	0	1	30	ONCOLOGY; OBSTETRICS \& GYNECOLOGY	SCIENCE CITATION INDEX EXPANDED (SCI-EXPANDED)	2009	GIUNTOLI, RL (CORRESPONDING AUTHOR), JOHNS HOPKINS MED INST, KELLY GYNECOL ONCOL SERV, DEPT GYNECOL \& OBSTET, SIDNEY KIMMEL COMPREHENS CANC CTR, 600 N WOLFE ST,PHIPPS 281, BALTIMORE, MD 21287 USA	ISI
BACALBASA N;CIRLAN C;SAS I;BALESCU I;DIMITRIU M;MARCU M;MOLDOVAN D;MOTOC AGM;NAVOLAN DB	RUPTURED UTERINE TUMOR; UTERINE SARCOMA; HEMOPERITONEUM; RADICAL SURGERY	LEIOMYOSARCOMA	MOTOC, AGM (CORRESPONDING AUTHOR), VICTOR BABES UNIV MED \& PHARM, DEPT ANAT, EFTIMIE MURGU SQ, TIMISOARA 300041, ROMANIA.; BACALBASA, NICOLAE; CIRLAN, CASSIUS; DIMITRIU, MIHAI; MARCU, MADALINA, CAROL DAVILA UNIV MED \& PHARM, 8 EROII SANITARI BLVD, BUCHAREST 050474, ROMANIA.; SAS, IOAN; MOLDOVAN, MIHAELA; NAVOLAN, DAN BOGDAN, VICTOR BABES UNIV MED \& PHARM, DEPT OBSTET GYNECOL, EFTIMIE MURGU SQ,…	UTERINE SARCOMAS ARE RARE BUT VERY AGGRESSIVE GYNECOLOGIC MALIGNANCIES. THE MOST FREQUENT SIGNS AND SYMPTOMS AT THE MOMENT OF DIAGNOSIS INCLUDE ABNORMAL UTERINE BLEEDING OR DIFFUSE ABDOMINO-PELVIC PAINS WHILE ACUTE ABDOMEN BY UTERINE RUPTURE IS AN UNCOMMON SITUATION. WE PRESENT THE CASE OF A 72 YEAR OLD PATIENT WHO PRESENTED IN EMERGENCY FOR DIFFUSE ABDOMINAL PAIN AND HYPOTENSION. AN EMERGENCY LA…	CALES PLEVNEI NR 139A, SECTOR 6, BUCURESTI, ROMANIA	CAROL DAVILA UNIVERSITY OF MEDICINE \& PHARMACY; VICTOR BABES UNIVERSITY OF MEDICINE \& PHARMACY, TIMISOARA; UNIVERSITY OF MEDICINE \& PHARMACY OF CRAIOVA; VICTOR BABES UNIVERSITY OF MEDICINE \& PHARMACY, TIMISOARA		AMOTOC@UMFT.RO		2024-01-01		HD7DT	2668-8220					VICTOR BABES UNIVERSITY OF MEDICINE AND PHARMACY TIMISOARA [7198 P-IV-CI-PDCC 2015/2016/01.07.2015]	THIS WORK WAS SUPPORTED BY A GRANT OF THE VICTOR BABES UNIVERSITY OF MEDICINE AND PHARMACY TIMISOARA, PROJECT NUMBER ONCOPREDICT -NR. 7198 P-IV-CI-PDCC 2015/2016/01.07.2015		0025-5289	MATER. PLAST.	MATERIALE PLASTICE	ENGLISH		SEP		10	3		DIMITRIU, MIHAI/0000-0002-7454-7389 IOAN, SAS/0000-0002-4804-661X BACALBASA, NICOLAE/0000-0001-6189-7964		347-350	REVISTA CHIMIE SRL	MATERIALS SCIENCE	MOTOC, ANDREI/ABC-6439-2020 DIMITRIU, MIHAI/AAJ-2514-2021 IOAN, SAS/HKE-8175-2023 BACALBASA, NICOLAE/HJZ-4552-2023		0	HEMOPERITONEUM FROM RUPTURED UTERINE TUMOR INVADING HEAL MESENTERY AND MESOSIGMOID	ARTICLE	WOS000452711500020	0	5	55	MATERIALS SCIENCE, MULTIDISCIPLINARY	SCIENCE CITATION INDEX EXPANDED (SCI-EXPANDED)	2018	MOTOC, AGM (CORRESPONDING AUTHOR), VICTOR BABES UNIV MED \& PHARM, DEPT ANAT, EFTIMIE MURGU SQ, TIMISOARA 300041, ROMANIA	ISI
TIRUMANI SH;OJILI V;SHANBHOGUE AKP;FASIH N;RYAN JG;REINHOLD C	UTERINE SARCOMAS; LEIOMYOSARCOMA; ENDOMETRIAL STROMAL SARCOMA;; CARCINOSARCOMA; MRI	ENDOMETRIAL STROMAL SARCOMA; APPARENT DIFFUSION-COEFFICIENT; MIXED; MULLERIAN TUMOR; INFERIOR VENA-CAVA; PROGNOSTIC-FACTORS; UTERUS; MR;; ADENOSARCOMA; DIAGNOSIS; LEIOMYOSARCOMAS	SHANBHOGUE, AKP (CORRESPONDING AUTHOR), UNIV TEXAS HSC SAN ANTONIO, DEPT RADIOL, 7703 FLOYD CURL DR, SAN ANTONIO, TX 78229 USA.; TIRUMANI, SREE HARSHA; REINHOLD, CAROLINE, MCGILL UNIV, CTR HLTH, MONTREAL GEN HOSP, DEPT DIAGNOST RADIOL, MONTREAL, PQ H3G 1A4, CANADA.; OJILI, VIJAYANADH; SHANBHOGUE, ALAMPADY KRISHNA PRASAD, UNIV TEXAS HSC SAN ANTONIO, DEPT RADIOL, SAN ANTONIO, TX 78229 USA.; TIRUMAN…	RECENT ADVANCES IN GENETICS AND PATHOLOGY HAVE IMPROVED OUR UNDERSTANDING OF DIAGNOSIS AND STAGING OF UTERINE SARCOMAS. THE MAJOR TYPES OF UTERINE SARCOMAS INCLUDE LEIOMYOSARCOMA, LOW-GRADE ENDOMETRIAL STROMAL SARCOMA, UNDIFFERENTIATED ENDOMETRIAL SARCOMA, ADENOSARCOMA AND CARCINOSARCOMA. THE DISTINCTIVE BIOLOGICAL BEHAVIOR AND POOR OVERALL SURVIVAL OF UTERINE SARCOMA CREATE CHALLENGES IN THE MAN…	ONE NEW YORK PLAZA, SUITE 4600, NEW YORK, NY, UNITED STATES	MCGILL UNIVERSITY; UNIVERSITY OF TEXAS SYSTEM; UNIVERSITY OF TEXAS HEALTH SCIENCE CENTER AT SAN ANTONIO; UNIVERSITY OF OTTAWA; OTTAWA HOSPITAL RESEARCH INSTITUTE		SHANBHOGUE@UTHSCSA.EDU		2024-01-01	10.1007/s00261-012-9919-x	106LD	1432-0509								0942-8925	ABDOM. IMAGING	ABDOMINAL IMAGING	ENGLISH		APR		51	2		SHANBHOGUE, KRISHNA PRASAD/0000-0002-7071-6077		397-411	SPRINGER	GASTROENTEROLOGY \& HEPATOLOGY; RADIOLOGY, NUCLEAR MEDICINE \& MEDICAL IMAGING	RYAN, JOHN G/C-1012-2008		51	CURRENT CONCEPTS IN THE IMAGING OF UTERINE SARCOMA	REVIEW	WOS000316144100023	0	16	38	GASTROENTEROLOGY \& HEPATOLOGY; RADIOLOGY, NUCLEAR MEDICINE \& MEDICAL IMAGING	SCIENCE CITATION INDEX EXPANDED (SCI-EXPANDED)	2013	SHANBHOGUE, AKP (CORRESPONDING AUTHOR), UNIV TEXAS HSC SAN ANTONIO, DEPT RADIOL, 7703 FLOYD CURL DR, SAN ANTONIO, TX 78229 USA	ISI
CUI RR;WRIGHT JD	FIBROIDS; LEIOMYOSARCOMA; MALIGNANCY; MORCELLATION	LAPAROSCOPIC SUPRACERVICAL HYSTERECTOMY; ENDOMETRIAL STROMAL SARCOMA;; SMOOTH-MUSCLE TUMOR; POWER MORCELLATION; CASE SERIES; LEIOMYOMA; CANCER;; WOMEN; LEIOMYOSARCOMA; MALIGNANCY	CUI, RR (CORRESPONDING AUTHOR), COLUMBIA UNIV, COLL PHYS \& SURG, DEPT OBSTET \& GYNECOL, SUITE 16-29, NEW YORK, NY USA.; CUI, ROSA R.; WRIGHT, JASON D., COLUMBIA UNIV, COLL PHYS \& SURG, DEPT OBSTET \& GYNECOL, SUITE 16-29, NEW YORK, NY USA.	SYMPTOMATIC FIBROIDS ARE A COMMON INDICATION FOR HYSTERECTOMY OR MYOMECTOMY. ALTHOUGH RARE, UNEXPECTED GYNECOLOGIC MALIGNANCIES IN PRESUMED FIBROIDS HAVE BEEN DOCUMENTED. IN CASES WHERE TISSUE RETRIEVAL IS PERFORMED THROUGH MORCELLATION, THERE IS INCREASING CONCERN THAT INTRA-ABDOMINAL DISPERSION OF OCCULT UTERINE MALIGNANCIES MAY LEAD TO PERITONEAL DISSEMINATION AND WORSE OUTCOMES. WE EXAMINED T…	TWO COMMERCE SQ, 2001 MARKET ST, PHILADELPHIA, PA 19103 USA	COLUMBIA UNIVERSITY		RRC2126@COLUMBIA.EDU		2024-01-01	10.1097/GRF.0000000000000163	DL2NQ	1532-5520								0009-9201	CLIN. OBSTET. GYNECOL.	CLINICAL OBSTETRICS AND GYNECOLOGY	ENGLISH		MAR		67	1				103-118	LIPPINCOTT WILLIAMS \& WILKINS	OBSTETRICS \& GYNECOLOGY			20	RISK OF OCCULT UTERINE SARCOMA IN PRESUMED UTERINE FIBROIDS	ARTICLE	WOS000375472500010	0	9	59	OBSTETRICS \& GYNECOLOGY	SCIENCE CITATION INDEX EXPANDED (SCI-EXPANDED)	2016	CUI, RR (CORRESPONDING AUTHOR), COLUMBIA UNIV, COLL PHYS \& SURG, DEPT OBSTET \& GYNECOL, SUITE 16-29, NEW YORK, NY USA	ISI
HWANG JR;CHO YJ;RYU JY;CHOI JY;CHOI JJ;SA JK;KIM HS;LEE JW	UTERINE LEIOMYOSARCOMA; SELECTIVE PROGESTERONE RECEPTOR MODULATORS;; ULIPRISTAL ACETATE (UPA); PATIENT-DERIVED XENOGRAFT MODEL (PDX);; STAT3/CCL2	CANCER CELLS; LEIOMYOSARCOMA; EXPRESSION; PHOSPHORYLATION; CHEMOTHERAPY;; SURVIVAL; P53	LEE, JW (CORRESPONDING AUTHOR), SUNGKYUNKWAN UNIV, GYNECOL CANC CTR, SAMSUNG MED CTR, DEPT OBSTET \& GYNECOL,SCH MED, 81 IRWON RO, SEOUL, SOUTH KOREA.; HWANG, JAE RYOUNG; CHO, YOUNG-JAE; RYU, JI-YOON; CHOI, JU-YEON; LEE, JEONG-WON, SUNGKYUNKWAN UNIV, RES INST FUTURE MED, SAMSUNG MED CTR, SCH MED, SEOUL, SOUTH KOREA.; CHOI, JUNG-JOO; LEE, JEONG-WON, SUNGKYUNKWAN UNIV, GYNECOL CANC CTR, SAMSUNG MED…	ULIPRISTAL ACETATE (UPA) IS A SELECTIVE PROGESTERONE RECEPTOR MODULATOR AND IS USED FOR THE TREATMENT OF UTERINE LEIOMYOMA (A BENIGN TUMOR). UTERINE SARCOMA WHICH IS HIGHLY MALIGNANT CANCER WITH A POOR PROGNOSIS IS CLINICALLY RESEMBLED WITH UTERINE LEIOMYOMA. THERE HAS BEEN NO EXPERIMENTAL RESEARCH ON THE EFFECT OF UPA ON UTERINE SARCOMA. IN THIS STUDY, WE EXAMINED THE EFFICACY OF UPA IN UTERINE …	65 RUE CAMILLE DESMOULINS, CS50083, 92442 ISSY-LES-MOULINEAUX, FRANCE	SUNGKYUNKWAN UNIVERSITY (SKKU); SAMSUNG MEDICAL CENTER; SUNGKYUNKWAN UNIVERSITY (SKKU); SAMSUNG MEDICAL CENTER; KOREA UNIVERSITY; KOREA UNIVERSITY MEDICINE (KU MEDICINE); SUNGKYUNKWAN UNIVERSITY (SKKU); SAMSUNG MEDICAL CENTER; SUNGKYUNKWAN UNIVERSITY (SKKU); SAMSUNG MEDICAL CENTER; SUNGKYUNKWAN UNIVERSITY (SKKU); SAMSUNG MEDICAL CENTER	115792	GARDEN.LEE@SAMSUNG.COM		2024-01-01	10.1016/j.biopha.2023.115792	Z1BT0	1950-6007					BASIC SCIENCE RESEARCH PROGRAM THROUGH THE NATIONAL RESEARCH FOUNDATION (NRF) - MINISTRY OF SCIENCE, ICT, AND FUTURE PLANNING [NRF-2020R1I1A1A01055588, RS-2023-00240224]; KOREAN GOVERNMENT (MSIT) [2020R1C1C1007482]; KOREA MEDICAL DEVICE DEVELOPMENT FUND - KOREAN GOVERNMENT (MINISTRY OF SCIENCE AND ICT) [KMDF\_PR\_20200901\_0153-2022]; KOREA MEDICAL DEVICE DEVELOPMENT FUND - KOREAN GOVERNMENT (MIN…	THIS RESEARCH WAS SUPPORTED BY THE BASIC SCIENCE RESEARCH PROGRAM THROUGH THE NATIONAL RESEARCH FOUNDATION (NRF) , FUNDED BY THE MIN-ISTRY OF SCIENCE, ICT, AND FUTURE PLANNING (GRANT NUMBER: NRF-2020R1I1A1A01055588 AND RS-2023-00240224) AND FUNDED BY THE KOREAN GOVERNMENT (MSIT) [2020R1C1C1007482] . THE PRESENT WORK WAS ALSO SUPPORTED BY A KOREA MEDICAL DEVICE DEVELOPMENT FUND GRANT FUNDED BY THE…		0753-3322	BIOMED. PHARMACOTHER.	BIOMEDICINE \& PHARMACOTHERAPY	ENGLISH		DEC		38		GOLD				ELSEVIER FRANCE-EDITIONS SCIENTIFIQUES MEDICALES ELSEVIER	RESEARCH \& EXPERIMENTAL MEDICINE; PHARMACOLOGY \& PHARMACY			0	ULIPRISTAL ACETATE, A SELECTIVE PROGESTERONE RECEPTOR MODULATOR, INDUCES CELL DEATH VIA INHIBITION OF STAT3/CCL2 SIGNALING PATHWAY IN UTERINE SARCOMA	ARTICLE	WOS001109510000001	1	1	168	MEDICINE, RESEARCH \& EXPERIMENTAL; PHARMACOLOGY \& PHARMACY	SCIENCE CITATION INDEX EXPANDED (SCI-EXPANDED)	2023	LEE, JW (CORRESPONDING AUTHOR), SUNGKYUNKWAN UNIV, GYNECOL CANC CTR, SAMSUNG MED CTR, DEPT OBSTET \& GYNECOL,SCH MED, 81 IRWON RO, SEOUL, SOUTH KOREA	ISI
BENSON C;RAY-COQUARD I;SLEIJFER S;LITIERE JY;LE CESNE A;PAPAI Z;JUDSON P;CHAWLA S;GIL T;PIPERNO-NEUMANN S;DEWJI MR;VAN DER GRAAF WTA	UTERINE SARCOMA; PAZOPANIB; SOFT TISSUE SARCOMA	GRADE UNDIFFERENTIATED SARCOMAS; RANDOMIZED PHASE-II; GEMCITABINE;; LEIOMYOSARCOMA; DOCETAXEL	BENSON, C (CORRESPONDING AUTHOR), ROYAL MARSDEN HOSP, SARCOMA UNIT, FULHAM RD, LONDON SW3 6JJ, ENGLAND.; BENSON, C.; JUDSON, I.; VAN DER GRAAF, W. T. A., ROYAL MARSDEN NHS FDN TRUST, LONDON, ENGLAND.; RAY-COQUARD, I.; BLAY, J. -Y., UNIV LYON 1, CTR LEON BERARD, LYON, FRANCE.; SLEIJFER, S., ERASMUS MC, ROTTERDAM, NETHERLANDS.; LITIERE, S.; MARREAUD, S., EORTC HEADQUARTERS, BRUSSELS, BELGIUM.; LE C…	BACKGROUND. UTERINE SARCOMAS ARE A GROUP OF MESENCHYMAL TUMOURS COMPRISING SEVERAL HISTOLOGIES. THEY HAVE A HIGH RECURRENCE RATE FOLLOWING SURGERY, MODEST OUTCOME TO SYSTEMIC THERAPY, AND POOR OVERALL SURVIVAL. PAZOPANIB IS A MULTI-TARGETED TYROSINE KINASE INHIBITOR APPROVED FOR NON-ADIPOCYTIC ADVANCED SOFT TISSUE SARCOMAS (STS). HERE WE INVESTIGATED WHETHER RESPONSE TO PAZOPANIB IN PATIENTS WITH…	525 B ST, STE 1900, SAN DIEGO, CA 92101-4495 USA	ROYAL MARSDEN NHS FOUNDATION TRUST; UNICANCER; CENTRE LEON BERARD; UNIVERSITE CLAUDE BERNARD LYON 1; ERASMUS UNIVERSITY ROTTERDAM; ERASMUS MC; EUROPEAN ORGANISATION FOR RESEARCH \& TREATMENT OF CANCER; UNICANCER; GUSTAVE ROUSSY; KU LEUVEN; UNIVERSITY HOSPITAL LEUVEN; INSTITUT JULES BORDET; UNICANCER; UNIVERSITE PSL; INSTITUT CURIE; NOVARTIS; UNIVERSITY OF LONDON; INSTITUTE OF CANCER RESEARCH - UK…		CHARLOTTE.BENSON@RMH.NHS.UK		2024-01-01	10.1016/j.ygyno.2016.03.024	DQ3KB	1095-6859					GSK; EORTC CANCER RESEARCH FUND	THE PHASE II AND III STUDIES WERE FUNDED BY GSK AND WERE CARRIED OUT IN COLLABORATION BETWEEN THE EORTC AND GSK. WE THANK ALL INVESTIGATORS, PATIENTS AND THEIR FAMILIES FOR THEIR CONTRIBUTION TO THIS STUDY. THIS RETROSPECTIVE ANALYSIS WAS SUPPORTED BY THE EORTC CANCER RESEARCH FUND.		0090-8258	GYNECOL. ONCOL.	GYNECOLOGIC ONCOLOGY	ENGLISH		JUL		28	1		BLAY, JEAN-YVES/0000-0001-7190-120X BENSON, CHARLOTTE/0000-0002-3241-3630		89-94	ACADEMIC PRESS INC ELSEVIER SCIENCE	ONCOLOGY; OBSTETRICS \& GYNECOLOGY	BLAY, JEAN-YVES/N-3966-2016		44	OUTCOME OF UTERINE SARCOMA PATIENTS TREATED WITH PAZOPANIB: A RETROSPECTIVE ANALYSIS BASED ON TWO EUROPEAN ORGANISATION FOR RESEARCH AND TREATMENT OF CANCER (EORTC) SOFT TISSUE AND BONE SARCOMA GROUP (STBSG) CLINICAL TRIALS 62043 AND 62072	ARTICLE	WOS000379100100017	0	7	142	ONCOLOGY; OBSTETRICS \& GYNECOLOGY	SCIENCE CITATION INDEX EXPANDED (SCI-EXPANDED)	2016	BENSON, C (CORRESPONDING AUTHOR), ROYAL MARSDEN HOSP, SARCOMA UNIT, FULHAM RD, LONDON SW3 6JJ, ENGLAND	ISI
MATSUMURA N;MANDAI M;MIYANISHI M;FUKUHARA K;BABA T;HIGUCHI T;KARIYA M;TAKAKURA K;FUJII S		GRANULIN-EPITHELIN PRECURSOR; HUMAN MYOMETRIAL CELLS; GROWTH-FACTOR;; MALIGNANT-TRANSFORMATION; GRANULIN/EPITHELIN PRECURSOR; OVARIAN-CANCER;; PROGRANULIN; EXPRESSION; IMMORTALIZATION; CARCINOMA	MANDAI, M (CORRESPONDING AUTHOR), KYOTO UNIV, FAC MED, DEPT OBSTET \& GYNECOL, KYOTO 6068507, JAPAN.; KYOTO UNIV, FAC MED, DEPT OBSTET \& GYNECOL, KYOTO 6068507, JAPAN.	TO IDENTIFY POTENTIAL ONCOGENES THAT CONTRIBUTE TO THE DEVELOPMENT OF UTERINE LEIOMYOSARCOMA, WE CONDUCTED A CDNA MICROARRAY ANALYSIS BETWEEN NORMAL UTERINE SMOOTH MUSCLE AND UTERINE LEIOMYOSARCOMA. WE FOUND THAT ACROGRANIN (ALSO NAMED PCDGF OR PROGRANULIN) IS OVEREXPRESSED IN UTERINE LEIOMYOSARCOMA. WITH IMMUNOHISTOCHEMICAL STAINING OF 12 LEIOMYOSARCOMA CASES, WE VERIFIED ACROGRANIN EXPRESSION I…	615 CHESTNUT ST, 17TH FLOOR, PHILADELPHIA, PA 19106-4404 USA	KYOTO UNIVERSITY		MANDAI@KUHP.KYOTO-U.AC.JP		2024-01-01	10.1158/1078-0432.CCR-05-2003	021MT	1557-3265								1078-0432	CLIN. CANCER RES.	CLINICAL CANCER RESEARCH	ENGLISH		MAR 1		42	5	GREEN SUBMITTED, BRONZE	BABA, TSUKASA/0000-0003-0066-3747 MATSUMURA, NORIOMI/0000-0002-4512-7975		1402-1411	AMER ASSOC CANCER RESEARCH	ONCOLOGY			52	ONCOGENIC PROPERTY OF ACROGRANIN IN HUMAN UTERINE LEIOMYOSARCOMA:: DIRECT EVIDENCE OF GENETIC CONTRIBUTION <I>IN VIVO</I> TUMORIGENESIS	ARTICLE	WOS000235988000003	0	2	12	ONCOLOGY	SCIENCE CITATION INDEX EXPANDED (SCI-EXPANDED)	2006	MANDAI, M (CORRESPONDING AUTHOR), KYOTO UNIV, FAC MED, DEPT OBSTET \& GYNECOL, KYOTO 6068507, JAPAN	ISI
BECKMANN M;JUHASZ-BOESS I;DENSCHLAG D;GASS T;HARTER P;MALLMANN P;RENNER S;RUNNEBAUM I;UNTCH M;BRUCKER D	UTERINE SARCOMA; MORCELLATION; UTERINE FIBROID; EPIDEMIOLOGY;; MYOMECTOMY; HYSTERECTOMY	ENDOMETRIAL STROMAL SARCOMA; PROGNOSTIC-FACTORS; LAPAROSCOPIC; MYOMECTOMY; TUMOR MORCELLATION; HYSTERECTOMY; TAMOXIFEN; LEIOMYOSARCOMA;; SURGERY; UTERUS; CANCER	GASS, P (CORRESPONDING AUTHOR), UNIV KLINIKUM FRAUENKLIN, UNIV STR 21-28, D-91054 ERLANGEN, GERMANY.	THE APPROPRIATE SURGICAL TECHNIQUE TO TREAT PATIENTS WITH UTERINE FIBROIDS IS STILL A MATTER OF DEBATE AS IS THE POTENTIAL RISK OF INCORRECT TREATMENT IF HISTOLOGICAL EXAMINATION DETECTS A UTERINE SARCOMA INSTEAD OF UTERINE FIBROIDS. THE PUBLISHED EPIDEMIOLOGY FOR UTERINE SARCOMA IS SET AGAINST THE INCIDENCE OF ACCIDENTAL FINDINGS DURING SURGERY FOR UTERINE FIBROIDS. INTERNATIONAL COMMENTS ON THI…	RUDIGERSTR 14, D-70469 STUTTGART, GERMANY			PAUL.GASS@UK-ERLANGEN.DE		2024-01-01	10.1055/s-0035-1545684	CD6CV	1438-8804								0016-5751	GEBURTSHILFE FRAUENHEILKD.	GEBURTSHILFE UND FRAUENHEILKUNDE	ENGLISH		FEB		90	2	HYBRID, GREEN PUBLISHED	RENNER, STEFAN P./0000-0003-2057-1268 JUHASZ-BÖSS, INGOLF/0000-0002-2178-6490		148-164	GEORG THIEME VERLAG KG	OBSTETRICS \& GYNECOLOGY	RENNER, STEFAN P./F-1158-2014 UNTCH, MICHAEL/HPG-9291-2023 JUHASZ-BÖSS, INGOLF/F-4963-2014		36	SURGICAL METHODS FOR THE TREATMENT OF UTERINE FIBROIDS - RISK OF UTERINE SARCOMA AND PROBLEMS OF MORCELLATION: POSITION PAPER OF THE DGGG	REVIEW	WOS000351177600014	2	14	75	OBSTETRICS \& GYNECOLOGY	SCIENCE CITATION INDEX EXPANDED (SCI-EXPANDED)	2015	GASS, P (CORRESPONDING AUTHOR), UNIV KLINIKUM FRAUENKLIN, UNIV STR 21-28, D-91054 ERLANGEN, GERMANY	ISI
LEE H;SHAFIEZADEH S;SINGH R		HEREDITARY LEIOMYOMATOSIS	LEE, H (CORRESPONDING AUTHOR), JOONDALUP HLTH CAMPUS, JOONDALUP, WA 6027, AUSTRALIA.; LEE, HONG; SHAFIEZADEH, SAMAN, JOONDALUP HLTH CAMPUS, DEPT OBSTET \& GYNAECOL, JOONDALUP, WA, AUSTRALIA.; SINGH, RAJEEV, FIONA STANLEY HOSP, DEPT OBSTET \& GYNAECOL, MURDOCH, WA, AUSTRALIA.	WE REPORT A CASE OF A 47-YEAR-OLD FEMALE, WITH STRONG PREOPERATIVE CLINICAL AND RADIOLOGICAL SUSPICIOUS OF UTERINE LEIOMYOSARCOMA WHO UNDERWENT A TOTAL ABDOMINAL HYSTERECTOMY. DESPITE THE FINAL HISTOLOGY CONCLUDED AS BENIGN UTERINE LEIOMYOMA, THE LOSS OF FUMARATE HYDRATASE EXPRESSION OF THE SAME SPECIMEN STILL PUT HER AT RISK OF HAVING HEREDITARY LEIOMYOMATOSIS AND RENAL CELL CARCINOMA SYNDROME. …	GREAT CLARENDON ST, OXFORD OX2 6DP, ENGLAND		RJAA044	HONGLIM.LEE@GMAIL.COM		2024-01-01	10.1093/jscr/rjaa044	LR4JV									2042-8812	J. SURG. CASE REP.	JOURNAL OF SURGICAL CASE REPORTS	ENGLISH		MAR		10	3	GOLD, GREEN PUBLISHED	LEE, HONG LIM/0000-0002-5708-9611			OXFORD UNIV PRESS	SURGERY	LEE, HONG LIM/IZE-3446-2023		0	FUMARASE-DEFICIENT UTERINE LEIOMYOMA: A CASE OF A RARE ENTITY AND SURGICAL INNOVATION	ARTICLE	WOS000535663800028	0	0		SURGERY	EMERGING SOURCES CITATION INDEX (ESCI)	2020	LEE, H (CORRESPONDING AUTHOR), JOONDALUP HLTH CAMPUS, JOONDALUP, WA 6027, AUSTRALIA	ISI
DAFOPOULOS A;TSIKOURAS P;DIMITRAKI M;GALAZIOS G;LIBERIS V;MAROULIS AT	UTERINE SARCOMA; LYMPHADENECTOMY; LEIOMYOSARCOMAS	ENDOMETRIAL STROMAL SARCOMA; LYMPH-NODE METASTASES; SMOOTH-MUSCLE; TUMORS; PROGNOSTIC-FACTORS; TREATMENT MODALITIES; CLINICOPATHOLOGICAL; MULTICENTER; TREATMENT FAILURES; RADIATION-THERAPY; UTERUS; EXPERIENCE	TSIKOURAS, P (CORRESPONDING AUTHOR), DEMOCRITUS UNIV THRACE, DEPT OBSTET \& GYNECOL, UNIV HOSP ALEXANDROUPOLIS, ALEXANDROUPOLIS 68100, GREECE.; DAFOPOULOS, ALEXANDROS; TSIKOURAS, PANAGIOTIS; DIMITRAKI, MARINA; GALAZIOS, GEORGIOS; LIBERIS, VASILEIOS; MAROULIS, GEORGIOS, DEMOCRITUS UNIV THRACE, DEPT OBSTET \& GYNECOL, UNIV HOSP ALEXANDROUPOLIS, ALEXANDROUPOLIS 68100, GREECE.; TEICHMANN, ALEXANDER T…	UTERINE SARCOMAS ARE RARE AND AGGRESSIVE GYNAECOLOGIC MALIGNANCIES WITH POOR PROGNOSIS, ARISING FROM MYOMETRIAL OR ENDOMETRIAL TISSUE. THESE RARE CANCERS CAN BE AGGRESSIVE, AND ACCOUNT FOR A GREATLY DISPROPORTIONATE AMOUNT OF DEATHS FROM UTERINE CANCERS. THE HISTOLOGICAL UTERINE SARCOMAS CLASSIFICATION INCLUDES CARCINOSARCOMAS (MALIGNANT MESODERMAL MIXED TUMORS), ACCOUNTING FOR 40\% OF CASES, LEI…	TIERGARTENSTRASSE 17, D-69121 HEIDELBERG, GERMANY	DEMOCRITUS UNIVERSITY OF THRACE; UNIVERSITY OF WURZBURG		PTSIKOUR@MED.DUTH.GR		2024-01-01	10.1007/s00404-010-1524-z	634XD	1432-0711								0932-0067	ARCH. GYNECOL. OBSTET.	ARCHIVES OF GYNECOLOGY AND OBSTETRICS	ENGLISH		SEP		89	3				293-300	SPRINGER HEIDELBERG	OBSTETRICS \& GYNECOLOGY			10	THE ROLE OF LYMPHADENECTOMY IN UTERINE LEIOMYOSARCOMA: REVIEW OF THE LITERATURE AND RECOMMENDATIONS FOR THE STANDARD SURGICAL PROCEDURE	REVIEW	WOS000280618600010	0	2	282	OBSTETRICS \& GYNECOLOGY	SCIENCE CITATION INDEX EXPANDED (SCI-EXPANDED)	2010	TSIKOURAS, P (CORRESPONDING AUTHOR), DEMOCRITUS UNIV THRACE, DEPT OBSTET \& GYNECOL, UNIV HOSP ALEXANDROUPOLIS, ALEXANDROUPOLIS 68100, GREECE	ISI
LIU H;ZHU Y;ZHANG GN;WANG C;LI C;SHI Y		ENDOMETRIAL STROMAL SARCOMA; TUMOR MORCELLATION; SUPRACERVICAL; HYSTERECTOMY; OVARIAN PRESERVATION; LYMPH-NODE; LEIOMYOSARCOMA; IMPACT;; MANAGEMENT; MYOMECTOMY; SERIES	ZHANG, GN; SHI, Y (CORRESPONDING AUTHOR), SICHUAN CANC HOSP, DEPT GYNECOL ONCOL, CHENGDU, SICHUAN, PEOPLES R CHINA.; LIU, HONG; ZHU, YI; ZHANG, GUO-NAN; SHI, YU, SICHUAN CANC HOSP, DEPT GYNECOL ONCOL, CHENGDU, SICHUAN, PEOPLES R CHINA.; ZHU, YI, SICHUAN CANC HOSP, DEPT ULTRASOUND, CHENGDU, SICHUAN, PEOPLES R CHINA.; WANG, CHANG, CHENGDU FIRST PEOPLES HOSP, DEPT OBSTET \& GYNECOL, CHENGDU, SICHUAN…	UTERINE SARCOMA, A RARE SOLID TUMOR IN UTERUS, IS DIFFICULT TO IDENTIFY IN THE EARLY STAGE FROM SOME BENIGN UTERINE TUMORS, SUCH AS UTERINE FIBROIDS. HENCE, UTERINE SARCOMA MAY BE TREATED IN THE SAME WAY AS UTERINE FIBROIDS; AND THIS MAY NOT BE FOUND UNTIL PATHOLOGICAL DIAGNOSIS. CONSEQUENTLY, THIS CAN LEAD TO TUMOR'S ABDOMINAL SPREAD, PLANTING AND LOCAL INVASIVE GROWTH, RESULTING IN AN EARLY UTE…	MACMILLAN BUILDING, 4 CRINAN ST, LONDON N1 9XW, ENGLAND		31229	ZHANGGN@HOTMAIL.COM DOCSHIYU@163.COM		2024-01-01	10.1038/srep31229	DS9TW									2045-2322	SCI REP	SCIENTIFIC REPORTS	ENGLISH		AUG 9		74		GREEN PUBLISHED, GOLD				NATURE PUBLISHING GROUP	SCIENCE \& TECHNOLOGY - OTHER TOPICS			3	LAPAROSCOPIC SURGERY ON BROKEN POINTS FOR UTERINE SARCOMA IN THE EARLY STAGE DECREASE PROGNOSIS	ARTICLE	WOS000381127300001	0	8	6	MULTIDISCIPLINARY SCIENCES	SCIENCE CITATION INDEX EXPANDED (SCI-EXPANDED)	2016	ZHANG, GN; SHI, Y (CORRESPONDING AUTHOR), SICHUAN CANC HOSP, DEPT GYNECOL ONCOL, CHENGDU, SICHUAN, PEOPLES R CHINA	ISI
GUILBERT MC;SAMOUELIAN V;RAHIMI K	UTERINE LEIOMYOMA; OSTEOCLAST-LIKE GIANT CELLS; UTERINE LEIOMYOSARCOMA	LEIOMYOSARCOMA; UTERUS; TUMOR	GUILBERT, MC (CORRESPONDING AUTHOR), CTR HOSP UNIV MONTREAL, DEPT PATHOL, 1560 RUE SHERBROOKE EST, MONTREAL, PQ H2L 4M1, CANADA.; GUILBERT, MARIE-CHRISTINE; RAHIMI, KUROSH, CTR HOSP UNIV MONTREAL, DEPT PATHOL, MONTREAL, PQ H2L 4M1, CANADA.; SAMOUELIAN, VANESSA, CTR HOSP UNIV MONTREAL, DIV GYNECOONCOL, MONTREAL, PQ H2L 4M1, CANADA.	NUMEROUS HISTOLOGIC VARIANTS OF UTERINE LEIOMYOMAS HAVE BEEN DESCRIBED. THE MAIN INTEREST IN RECOGNIZING THESE VARIANTS IS DIFFERENTIATING THEM FROM LEIOMYOSARCOMA. OSTEOCLAST-LIKE GIANT CELLS (OLGC) HAVE BEEN DESCRIBED IN ASSOCIATION WITH LEIOMYOSARCOMA BUT TO OUR KNOWLEDGE, NEVER WITH LEIOMYOMA. WE HERE REPORT THE CASE OF A 58-YEAR-OLD WOMAN WHO UNDERWENT AN ELECTIVE TOTAL HYSTERECTOMY WITH BIL…	TWO COMMERCE SQ, 2001 MARKET ST, PHILADELPHIA, PA 19103 USA	UNIVERSITE DE MONTREAL; UNIVERSITE DE MONTREAL		MC.GUILBERT@UMONTREAL.CA		2024-01-01	10.1097/PGP.0000000000000204	CZ2NQ	1538-7151								0277-1691	INT. J. GYNECOL. PATHOL.	INTERNATIONAL JOURNAL OF GYNECOLOGICAL PATHOLOGY	ENGLISH		JAN		15	1				30-32	LIPPINCOTT WILLIAMS \& WILKINS	OBSTETRICS \& GYNECOLOGY; PATHOLOGY			2	UTERINE LEIOMYOMA WITH OSTEOCLAST-LIKE GIANT CELLS	ARTICLE	WOS000366942300005	0	2	35	OBSTETRICS \& GYNECOLOGY; PATHOLOGY	SCIENCE CITATION INDEX EXPANDED (SCI-EXPANDED)	2016	GUILBERT, MC (CORRESPONDING AUTHOR), CTR HOSP UNIV MONTREAL, DEPT PATHOL, 1560 RUE SHERBROOKE EST, MONTREAL, PQ H2L 4M1, CANADA	ISI
NAKAE R;MATSUZAKI S;SERADA S;MATSUO K;SHIOMI M;SATO K;NAGASE Y;MATSUZAKI S;NAKAGAWA S;HIRAMATSU K;OKAZAWA A;KIMURA T;EGAWA-TAKATA T;KOBAYASHI Y;YOSHINO K;NAKA T;KIMURA T	ANTIBODY-DRUG CONJUGATE; CD70; PATIENT-DERIVED XENOGRAFT MODEL; UTERINE; LEIOMYOSARCOMA	NON-HODGKIN-LYMPHOMA; SOFT-TISSUE SARCOMA; T-CELL; PLATINUM RESISTANCE;; BONE-MARROW; ANNEXIN A4; PHASE-I; B-CELLS; CD27; EXPRESSION	MATSUZAKI, S (CORRESPONDING AUTHOR), OSAKA UNIV, DEPT OBSTET \& GYNECOL, OSAKA, JAPAN.; MATSUZAKI, S (CORRESPONDING AUTHOR), UNIV SOUTHERN CALIF, DEPT OBSTET \& GYNECOL, DIV GYNECOL ONCOL, LOS ANGELES, CA 90007 USA.; SERADA, S (CORRESPONDING AUTHOR), KOCHI UNIV, CTR INTRACTABLE IMMUNE DIS, KOCHI MED SCH, KOCHI, JAPAN.; NAKAE, RURIKO; MATSUZAKI, SHINYA; SHIOMI, MAYU; NAGASE, YOSHIKAZU; NAKAGAWA, S…	BACKGROUND: UTERINE LEIOMYOSARCOMA IS A RARE AND AGGRESSIVE GYNECOLOGIC MALIGNANCY ORIGINATING IN THE MYOMETRIUM OF THE UTERINE CORPUS THAT TENDS TO RECUR EVEN AFTER COMPLETE SURGICAL EXCISION. CURRENT THERAPEUTIC AGENTS HAVE ONLY MODEST EFFECTS ON UTERINE LEIOMYOSARCOMA. ALTHOUGH ANTIBODIES AND ANTIBODY-DRUG CONJUGATES HAVE BEEN RECOGNIZED AS USEFUL TARGETED THERAPIES FOR OTHER CANCERS, NO STUDY…	360 PARK AVENUE SOUTH, NEW YORK, NY 10010-1710 USA	OSAKA UNIVERSITY; SUMITOMO HOSPITAL; UNIVERSITY OF SOUTHERN CALIFORNIA; KOCHI UNIVERSITY; UNIVERSITY OF SOUTHERN CALIFORNIA; OSAKA UNIVERSITY; OSAKA POLICE HOSPITAL; KANSAI ROSAI HOSPITAL; UNIVERSITY OF OCCUPATIONAL \& ENVIRONMENTAL HEALTH - JAPAN	197.E1-E23	ZACKY@GYNE.MED.OSAKA-U.AC.JP SERADA@KOCHI-U.AC.JP		2024-01-01	10.1016/j.ajog.2020.08.028	QC0VP	1097-6868			JAN 2021					0002-9378	AM. J. OBSTET. GYNECOL.	AMERICAN JOURNAL OF OBSTETRICS AND GYNECOLOGY	ENGLISH		FEB		54	2		MATSUO, KOJI/0000-0002-6232-8701 UEDA, YUTAKA/0000-0001-8760-6379 MATSUZAKI, SHINYA/0000-0001-5725-9994 YOSHINO, KIYOSHI/0000-0002-5732-5215			MOSBY-ELSEVIER	OBSTETRICS \& GYNECOLOGY	MATSUO, KOJI/IXN-9125-2023 MATSUZAKI, SHINYA/AAB-5895-2021		4	CD70 ANTIBODY-DRUG CONJUGATE AS A POTENTIAL THERAPEUTIC AGENT FOR UTERINE LEIOMYOSARCOMA	ARTICLE	WOS000614552600012	3	13	224	OBSTETRICS \& GYNECOLOGY	SCIENCE CITATION INDEX EXPANDED (SCI-EXPANDED)	2021	MATSUZAKI, S (CORRESPONDING AUTHOR), OSAKA UNIV, DEPT OBSTET \& GYNECOL, OSAKA, JAPAN	ISI
HAYASHI T;ICHIMURA T;YAEGASHI N;SHIOZAWA T;KONISHI I	UTERINE MESENCHYMAL TUMORS; CAVEOLIN 1; LEIOMYOSARCOMA; LEIOMYOMA	PULMONARY-HYPERTENSION; FREE SURVIVAL; CALPONIN H1; GENES;; LEIOMYOSARCOMA; REGULATOR; PROTEINS; REGION; MICE	HAYASHI, T (CORRESPONDING AUTHOR), SHINSHU UNIV, DEPT IMMUNOL \& INFECT DIS, GRAD SCH MED, 3-1-1 ASAHI, MATSUMOTO, NAGANO 3908621, JAPAN.; HAYASHI, TAKUMA, SHINSHU UNIV, DEPT IMMUNOL \& INFECT DIS, GRAD SCH MED, MATSUMOTO, NAGANO 3908621, JAPAN.; ICHIMURA, TOMOYUKI, OSAKA CITY UNIV, GRAD SCH MED, DEPT OBSTET \& GYNECOL, OSAKA 558, JAPAN.; YAEGASHI, NOBUO, TOHOKU UNIV, GRAD SCH MED, DEPT OBSTET \&…	ALTHOUGH MOST SMOOTH MUSCLE NEOPLASMS DETECTED IN THE HUMAN UTERUS ARE BENIGN, UTERINE LEIOMYOSARCOMA (UT-LMS) IS EXTREMELY MALIGNANT WITH HIGH RATES OF RECURRENCE AND METASTASIS. CAVEOLIN I (CAV1) LEVELS IN THE EPITHELIAL CELLS OF SOME CARCINOMAS HAVE BEEN REPORTED TO INCREASE DURING TUMOR PROGRESSION. WE HEREIN EVALUATED THE RELATIONSHIP BETWEEN CAV1 EXPRESSION AND THE PATHOLOGICAL FEATURES OF …	525 B ST, STE 1900, SAN DIEGO, CA 92101-4495 USA	SHINSHU UNIVERSITY; OSAKA METROPOLITAN UNIVERSITY; TOHOKU UNIVERSITY; SHINSHU UNIVERSITY; KYOTO UNIVERSITY; JAPAN SCIENCE \& TECHNOLOGY AGENCY (JST)		YOYOYO224@HOTMAIL.COM		2024-01-01	10.1016/j.bbrc.2015.06.046	CN5FN	1090-2104					JAPAN MINISTRY OF EDUCATION, CULTURE, SCIENCE AND TECHNOLOGY [24592510, 15K1079]; FOUNDATION OF OSAKA CANCER RESEARCH; ICHIRO KANEHARA FOUNDATION OF THE PROMOTION OF MEDICAL SCIENCE AND MEDICAL CARE; FOUNDATION FOR THE PROMOTION OF CANCER RESEARCH; KANZAWA MEDICAL RESEARCH FOUNDATION; SHINSHU MEDICAL FOUNDATION; TAKEDA FOUNDATION FOR MEDICAL SCIENCE; GRANTS-IN-AID FOR SCIENTIFIC RESEARCH [15K1070…	WE SINCERELY THANK PROFESSOR LUC VAN KAER (VANDERBILT UNIVERSITY MEDICAL CENTER) FOR HIS RESEARCH ASSISTANCE. THIS STUDY WAS SUPPORTED IN PART BY GRANTS FROM THE JAPAN MINISTRY OF EDUCATION, CULTURE, SCIENCE AND TECHNOLOGY (NO. 24592510, NO. 15K1079), THE FOUNDATION OF OSAKA CANCER RESEARCH, THE ICHIRO KANEHARA FOUNDATION OF THE PROMOTION OF MEDICAL SCIENCE AND MEDICAL CARE, THE FOUNDATION FOR TH…		0006-291X	BIOCHEM. BIOPHYS. RES. COMMUN.	BIOCHEMICAL AND BIOPHYSICAL RESEARCH COMMUNICATIONS	ENGLISH		AUG 7		31	4				982-987	ACADEMIC PRESS INC ELSEVIER SCIENCE	BIOCHEMISTRY \& MOLECULAR BIOLOGY; BIOPHYSICS			11	EXPRESSION OF CAVEOLIN 1 IN UTERINE MESENCHYMAL TUMORS: NO RELATIONSHIP BETWEEN MALIGNANCY AND CAVEOLIN 1 EXPRESSION	ARTICLE	WOS000358455300082	2	8	463	BIOCHEMISTRY \& MOLECULAR BIOLOGY; BIOPHYSICS	SCIENCE CITATION INDEX EXPANDED (SCI-EXPANDED)	2015	HAYASHI, T (CORRESPONDING AUTHOR), SHINSHU UNIV, DEPT IMMUNOL \& INFECT DIS, GRAD SCH MED, 3-1-1 ASAHI, MATSUMOTO, NAGANO 3908621, JAPAN	ISI
RASPOLLINI MR;AMUNNI G;VILLANUCCI A;PAGLIERANI GL	CYCLOOXYGENASE-2; UTERINE LEIOMYOSARCOMA; THERAPY; PROGNOSIS	NONSTEROIDAL ANTIINFLAMMATORY DRUGS; PROSTATE-CANCER; PREVENTION;; INHIBITION; UTERUS	RASPOLLINI, MR (CORRESPONDING AUTHOR), UNIV FLORENCE, SCH MED, DEPT HUMAN PATHOL \& ONCOL, VIALE GB MORGAGNI 85, I-50134 FLORENCE, ITALY.; UNIV FLORENCE, SCH MED, DEPT HUMAN PATHOL \& ONCOL, I-50134 FLORENCE, ITALY.; UNIV FLORENCE, SCH MED, DEPT GYNECOL PERINATOL \& REPROD MED, I-50134 FLORENCE, ITALY.	MANY STUDIES HAVE FOCUSED ON CYCLOOXYGENASE-2 (COX-2) ALTERATIONS AS A CRITICAL STEP IN THE ONSET AND PROGRESSION OF CANCER. MOREOVER, A STRONG CORRELATION BETWEEN COX-2 AND CHEMORESISTANCE HAS BEEN DEMONSTRATED IN SEVERAL CARCINOMAS. RECENTLY, COX-2 EXPRESSION HAS BEEN OBSERVED IN UTERINE CARCINOSARCOMA, OSTEOSARCOMA, AND RHABDOMYOSARCOMA. WE INVESTIGATED COX-2 EXPRESSION IN CHEMORESISTANT UTERI…	2-4 PARK SQUARE, MILTON PARK, ABINGDON OR14 4RN, OXON, ENGLAND	UNIVERSITY OF FLORENCE; UNIVERSITY OF FLORENCE		MARIAROSARIA.RASPOLLINI@UNIFI.IT		2024-01-01	10.1179/joc.2004.16.6.577	890FM	1973-9478								1120-009X	J. CHEMOTHER.	JOURNAL OF CHEMOTHERAPY	ENGLISH		DEC		32	6				577-581	TAYLOR \& FRANCIS LTD	ONCOLOGY; INFECTIOUS DISEASES; PATHOLOGY; PHARMACOLOGY \& PHARMACY	VILLANUCCI, ALESSANDRO/L-3070-2019		6	CYCLOOXYGENASE-2 EXPRESSION IN UTERINE LEIOMYOSARCOMAS	ARTICLE	WOS000226497100010	0	1	16	ONCOLOGY; INFECTIOUS DISEASES; PATHOLOGY; PHARMACOLOGY \& PHARMACY	SCIENCE CITATION INDEX EXPANDED (SCI-EXPANDED)	2004	RASPOLLINI, MR (CORRESPONDING AUTHOR), UNIV FLORENCE, SCH MED, DEPT HUMAN PATHOL \& ONCOL, VIALE GB MORGAGNI 85, I-50134 FLORENCE, ITALY	ISI
AMANT F;COOSEMANS A;DEBIEC-RYCHTER D;VERGOTE I		ENDOMETRIAL STROMAL SARCOMA; GEMCITABINE PLUS DOCETAXEL; PHASE-II;; GENE-EXPRESSION; OVARIAN PRESERVATION; ANDROGEN RECEPTORS;; PROGNOSTIC-FACTORS; IMATINIB MESYLATE; GROWTH-FACTOR; LYMPH-NODE	AMANT, F (CORRESPONDING AUTHOR), KATHOLIEKE UNIV LEUVEN, UNIV HOSP GASTHUISBERG, LEUVEN CANC INST LKI, HERESTR 49, B-3000 LOUVAIN, BELGIUM.; AMANT, FREDERIC; COOSEMANS, AN; TIMMERMAN, DIRK; VERGOTE, IGNACE, KATHOLIEKE UNIV LEUVEN, UNIV HOSP GASTHUISBERG, LEUVEN CANC INST, B-3000 LOUVAIN, BELGIUM.; DEBIEC-RYCHTER, MARIA, KATHOLIEKE UNIV LEUVEN, DEPT HUMAN GENET, B-3000 LOUVAIN, BELGIUM.	MALIGNANT PURE MESENCHYMAL UTERINE TUMOURS ENCOMPASS ENDOMETRIAL STROMAL SARCOMA (ESS), UTERINE LEIOMYOSARCOMA, AND UNDIFFERENTIATED SARCOMAS. THIS REVIEW DISCUSSES PATHOLOGY, PREOPERATIVE DIAGNOSIS, AND STANDARD TREATMENT OF UTERINE LEIOMYOSARCOMA AND LOW-GRADE ESS (DISTINCT FROM UNDIFFERENTIATED UTERINE SARCOMAS), WITH AN EMPHASIS ON TARGETED TREATMENT. WE SHOW THAT SEVERAL FEATURES ON ULTRASON…	STE 800, 230 PARK AVE, NEW YORK, NY 10169 USA	KU LEUVEN; UNIVERSITY HOSPITAL LEUVEN; KU LEUVEN		FREDERIC.AMANT@UZLEUVEN.BE		2024-01-01	10.1016/S1470-2045(09)70226-8	531SF	1474-5488								1470-2045	LANCET ONCOL.	LANCET ONCOLOGY	ENGLISH		DEC		90	12		COOSEMANS, AN/0000-0002-7321-4339 AMANT, FRÉDÉRIC/0000-0002-5452-4905 TIMMERMAN, DIRK/0000-0002-3707-6645 COOSEMANS, AN/0000-0002-7321-4339		1188-1198	ELSEVIER SCIENCE INC	ONCOLOGY	COOSEMANS, AN/D-1613-2018 AMANT, FRÉDÉRIC/W-7436-2019 TIMMERMAN, DIRK/AAD-2363-2019 COOSEMANS, AN/O-9488-2019		294	CLINICAL MANAGEMENT OF UTERINE SARCOMAS	REVIEW	WOS000272687900020	0	30	10	ONCOLOGY	SCIENCE CITATION INDEX EXPANDED (SCI-EXPANDED)	2009	AMANT, F (CORRESPONDING AUTHOR), KATHOLIEKE UNIV LEUVEN, UNIV HOSP GASTHUISBERG, LEUVEN CANC INST LKI, HERESTR 49, B-3000 LOUVAIN, BELGIUM	ISI
FUJII S;MUKUDA N;OCHIAI R;YUNAGA A;GONDA T;KISHIMOTO M;YAMAJI D;ISHIBASHI M	MAGNETIC RESONANCE IMAGING; UTERUS; UTERINE; LEIOMYOSARCOMA; LEIOMYOMA		FUJII, S (CORRESPONDING AUTHOR), TOTTORI UNIV, FAC MED, DEPT MULTIDISCIPLINARY INTERNAL MED, DIV RADIOL, 36-1 NISHI CHO, YONAGO, TOTTORI 6838504, JAPAN.; FUJII, SHINYA; MUKUDA, NAOKO; OCHIAI, RYOYA; YUNAGA, HIROTO; MURAKAMI, ATSUSHI; GONDA, TAKURO; KISHIMOTO, MISATO; YAMAJI, DAISUKE; ISHIBASHI, MANA, TOTTORI UNIV, FAC MED, DEPT MULTIDISCIPLINARY INTERNAL MED, DIV RADIOL, 36-1 NISHI CHO, YONAGO, T…	UTERINE SARCOMAS ACCOUNT FOR LESS THAN 1\% OF GYNECOLOGICAL MALIGNANCIES AND 2-5\% OF ALL UTERINE MALIGNANCIES. SUCH SARCOMAS MAINLY INCLUDE LEIOMYOSARCOMA (LMS) AND ENDOMETRIAL STROMAL SARCOMA (ESS). ADDITIONALLY, INFLAMMATORY MYOFIBROBLASTIC TUMOR (IMT) AND ENDOMETRIAL CARCINOMA ARISING IN ADENOMYOSIS CAN OCCUR AS UTERINE MYOMETRIAL TUMORS. THEIR DIFFERENTIATION FROM LEIOMYOMA (LM), PARTICULARL…	ONE NEW YORK PLAZA, SUITE 4600, NEW YORK, NY, UNITED STATES	TOTTORI UNIVERSITY		SFUJII@TOTTORI-U.AC.JP		2024-01-01	10.1007/s11604-021-01096-7	SM7KV	1867-108X			JAN 2021					1867-1071	JPN. J. RADIOL.	JAPANESE JOURNAL OF RADIOLOGY	ENGLISH		JUN		36	6		FUJII, SHINYA/0000-0002-0048-0396		527-539	SPRINGER	RADIOLOGY, NUCLEAR MEDICINE \& MEDICAL IMAGING			2	MR IMAGING FINDINGS OF UNUSUAL LEIOMYOMA AND MALIGNANT UTERINE MYOMETRIAL TUMORS: WHAT THE RADIOLOGIST SHOULD KNOW	REVIEW	WOS000613186800001	0	4	39	RADIOLOGY, NUCLEAR MEDICINE \& MEDICAL IMAGING	SCIENCE CITATION INDEX EXPANDED (SCI-EXPANDED)	2021	FUJII, S (CORRESPONDING AUTHOR), TOTTORI UNIV, FAC MED, DEPT MULTIDISCIPLINARY INTERNAL MED, DIV RADIOL, 36-1 NISHI CHO, YONAGO, TOTTORI 6838504, JAPAN	ISI
RIZZO A;RICCI AD;SAPONARA A;PERRONE AM;DE IACO MA;NANNINI M	SMOOTH-MUSCLE TUMORS OF UNCERTAIN MALIGNANT POTENTIAL; RECURRENCE;; UTERINE MALIGNANCIES; UTERINE SMOOTH-MUSCLE NEOPLASMS; STUMP; REVIEW	BENIGN METASTASIZING LEIOMYOMA; PROGESTERONE-RECEPTORS; ATYPICAL; LEIOMYOMAS; FOLLOW-UP; EXPRESSION; ESTROGEN; UTERUS; P53;; LEIOMYOSARCOMAS; KI-67	RIZZO, A (CORRESPONDING AUTHOR), UNIV BOLOGNA, ST ORSOLA MALPIGHI HOSP, DEPT SPECIALIZED EXPT \& DIAGNOST MED, VIA MASSARENTI 9, I-40138 BOLOGNA, ITALY.; RIZZO, ALESSANDRO; RICCI, ANGELA DALIA; SAPONARA, MARISTELLA; PANTALEO, MARIA ABBONDANZA; NANNINI, MARGHERITA, S ORSOLA MALPIGHI UNIV HOSP, DEPT EXPT DIAGNOST \& SPECIALTY MED, BOLOGNA, ITALY.; DE LEO, ANTONIO, ST ORSOLA MARCELLO MALPIGHI HOSP, …	THE TERM `UTERINE STUMP' (SMOOTH-MUSCLE TUMORS OF UNCERTAIN MALIGNANT POTENTIAL) IS CURRENTLY USED TO DEFINE A HETEROGENEOUS GROUP OF UTERINE TUMORS DISTINCT FROM LEIOMYOMAS AND LEIOMYOSARCOMAS. THIS RARE ENTITY IS OFTEN CHARACTERIZED BY A SLOW GROWTH AND PROTRACTED PATIENT SURVIVAL WHEN COMPARED TO LEIOMYOSARCOMAS BUT FEW DATA ARE AVAILABLE ABOUT ITS CLINICAL MANAGEMENT AND OUTCOME. IN THIS REVI…	EDITORIAL OFFICE 1ST KM KAPANDRITIOU-KALAMOU RD KAPANDRITI, PO BOX 22, ATHENS 19014, GREECE	IRCCS AZIENDA OSPEDALIERO-UNIVERSITARIA DI BOLOGNA; IRCCS AZIENDA OSPEDALIERO-UNIVERSITARIA DI BOLOGNA; IRCCS AZIENDA OSPEDALIERO-UNIVERSITARIA DI BOLOGNA; UNIVERSITY OF BOLOGNA		RIZZO.ALESSANDRO179@GMAIL.COM		2024-01-01	10.21873/anticanres.14064	KY7CX	1791-7530					DEPARTMENT OF EXPERIMENTAL, DIAGNOSTIC AND SPECIALTY MEDICINE, DIMES, S. ORSOLA-MALPIGHI UNIVERSITY HOSPITAL, BOLOGNA, ITALY	THIS WORK WAS SUPPORTED BY THE DEPARTMENT OF EXPERIMENTAL, DIAGNOSTIC AND SPECIALTY MEDICINE, DIMES, S. ORSOLA-MALPIGHI UNIVERSITY HOSPITAL, BOLOGNA, ITALY.		0250-7005	ANTICANCER RES.	ANTICANCER RESEARCH	ENGLISH		MAR		49	3	BRONZE	SAPONARA, MARISTELLA/0000-0003-0715-171X DE LEO, ANTONIO/0000-0002-3761-5135 PERRONE, ANNA MYRIAM/0000-0003-3140-4772 PERRONE, ANNA MYRIAM/0000-0003-3140-4772 DE IACO, PIERANDREA/0000-0002-8841-6531 PANTALEO, MARIA A/0000-0002-0177-6957		1229-1238	INT INST ANTICANCER RESEARCH	ONCOLOGY	SAPONARA, MARISTELLA/J-9904-2016 DE LEO, ANTONIO/ADG-3906-2022 RIZZO, ALESSANDRO/AAD-8360-2022 PERRONE, ANNA MYRIAM/JED-6362-2023 RICCI, DALIA/IAS-0775-2023 RICCI, ANGELA DALIA/ABF-7971-2021 PERRONE, ANNA MYRIAM/AAR-9590-2020 DE IACO, PIERANDREA/AAO-1269-2021 PANTALEO, MARIA A/AAE-1101-2021		15	RECURRENT UTERINE SMOOTH-MUSCLE TUMORS OF UNCERTAIN MALIGNANT POTENTIAL (STUMP): STATE OF THE ART	REVIEW	WOS000522732700004	0	5	40	ONCOLOGY	SCIENCE CITATION INDEX EXPANDED (SCI-EXPANDED)	2020	RIZZO, A (CORRESPONDING AUTHOR), UNIV BOLOGNA, ST ORSOLA MALPIGHI HOSP, DEPT SPECIALIZED EXPT \& DIAGNOST MED, VIA MASSARENTI 9, I-40138 BOLOGNA, ITALY	ISI
TUNIO MA;AL-ASIRI M;FAREED MM	UTERINE LEIOMYOSARCOMA; CARDIAC METASTASIS; ECHOCARDIOGRAPHY;; RADIOTHERAPY; CHEMOTHERAPY; PALLIATION RECURRENCE; INTERVENTRICULAR; SEPTUM		TUNIO, MA (CORRESPONDING AUTHOR), KING FAHAD MED CITY, CTR COMPREHENS CANC, RIYADH 59046, SAUDI ARABIA.; TUNIO, MUTAHIR ALI; AL-ASIRI, MUSHABBAB; FAREED, MUHAMMAD MOHSIN, KING FAHAD MED CITY, CTR COMPREHENS CANC, DEPT RADIAT ONCOL, RIYADH 59046, SAUDI ARABIA.	UTERINE LEIOMYOSARCOMA IS AN UNCOMMON AND AGGRESSIVE GYNECOLOGIC MALIGNANCY WITH AN OVERALL POOR PROGNOSIS. LUNGS, BONES AND BRAIN ARE COMMON SITES OF METASTASES OF UTERINE LEIOMYOSARCOMA. METASTASES OF UTERINE LEIOMYOSARCOMA TO THE HEART ARE EXTREMELY RARE, AND ONLY A FEW CASE REPORTS HAVE BEEN PUBLISHED SO FAR. HEREIN WE PRESENT THE CASE OF 57 YEARS OLD FEMALE, WHO HAD UNDERGONE TOTAL ABDOMINAL…	SEVENTH CENTRAL ST, DEFENCE HOUSING AUTHORITY, KARACHI, 75500, PAKISTAN	KING FAHAD MEDICAL CITY		DRMUTAHIRTONIO@HOTMAIL.COM		2024-01-01		AO3PV	1681-7168								1022-386X	JCPSP-J. COLL. PHYSICIANS SURG.	JCPSP-JOURNAL OF THE COLLEGE OF PHYSICIANS AND SURGEONS PAKISTAN	ENGLISH		MAR		8	1				S20-S21	COLL PHYSICIANS \& SURGEONS PAKISTAN	GENERAL \& INTERNAL MEDICINE	ALI, MUTAHAR/HPE-1235-2023		4	UTERINE LEIOMYOSARCOMA METASTASIZING TO THE HEART	ARTICLE	WOS000341246500008	0	2	24	MEDICINE, GENERAL \& INTERNAL	SCIENCE CITATION INDEX EXPANDED (SCI-EXPANDED)	2014	TUNIO, MA (CORRESPONDING AUTHOR), KING FAHAD MED CITY, CTR COMPREHENS CANC, RIYADH 59046, SAUDI ARABIA	ISI
DA SILVA AC;CALAPODOPULOS T;GUARESQUI TC;SALDANHA JC;MURTA EFC;NOMELINI RS	SMOOTH MUSCLE TUMOR; UTERINE NEOPLASMS; LEIOMYOMA; STUMP; UTERINE CANCER	EXPRESSION; P16	NOMELINI, RS (CORRESPONDING AUTHOR), UNIV FED TRIANGULO MINEIRO, DEPT GYNECOL \& OBSTET, RES INST ONCOL IPON, AV GETULIO GUARITA S-N, BR-38025440 UBERABA, MG, BRAZIL.; DA SILVA, A. C.; CALAPODOPULOS, T.; GUARESQUI, T. C.; MURTA, E. F. C.; NOMELINI, R. S., UNIV FED TRIANGULO MINEIRO, DEPT GYNECOL \& OBSTET, RES INST ONCOL IPON, UBERABA, MG, BRAZIL.; SALDANHA, J. C., UNIV FED TRIANGULO MINEIRO, SER…	UTERINE SMOOTH MUSCLE TUMOR OF UNCERTAIN MALIGNANT POTENTIAL (STUMP) ARE UTERINE NEOPLASMS WITH MESENCHYMAL CHARACTERISTICS BETWEEN BENIGN LEIOMYOMAS AND MALIGNANT LEIOMYOSARCOMAS. A 41-YEAR-OLD PATIENT SOUGHT THE GYNECOLOGY AND OBSTETRICS SERVICE OF THE FEDERAL UNIVERSITY OF THE TRIANGULO MINEIRO FOR PAROUS MYOMA AND SEVERE ANEMIA.THE PATIENT UNDERWENT ABDOMINAL HYSTERECTOMY AND THE ANATOMICOPAT…	112 ROBINSON RD, ROBINSON, SINGAPORE	UNIVERSIDADE FEDERAL DO TRIANGULO MINEIRO; UNIVERSIDADE FEDERAL DO TRIANGULO MINEIRO		ROSEKEILA@TERRA.COM.BR		2024-01-01	10.12892/ejgo4969.2019	JW4SW									0392-2936	EUR. J. GYNAECOL. ONCOL.	EUROPEAN JOURNAL OF GYNAECOLOGICAL ONCOLOGY	ENGLISH				16	6	BRONZE	MURTA, EDDIE/0000-0003-4014-1345		1070-1072	IMR PRESS	ONCOLOGY; OBSTETRICS \& GYNECOLOGY	MURTA, EDDIE/AAU-7749-2020		0	UTERINE SMOOTH MUSCLE TUMOR OF UNCERTAIN MALIGNANT POTENTIAL	ARTICLE	WOS000503044100036	0	0	40	ONCOLOGY; OBSTETRICS \& GYNECOLOGY	SCIENCE CITATION INDEX EXPANDED (SCI-EXPANDED)	2019	NOMELINI, RS (CORRESPONDING AUTHOR), UNIV FED TRIANGULO MINEIRO, DEPT GYNECOL \& OBSTET, RES INST ONCOL IPON, AV GETULIO GUARITA S-N, BR-38025440 UBERABA, MG, BRAZIL	ISI
NAGAI T;TAKAI Y;AKAHORI T;ISHIDA H;HANAOKA T;UOTANI T;SATO S;BABA K;SEKI H	UTERINE SARCOMA; PREOPERATIVE DIAGNOSIS; MULTIPLE PREDICTORS	DIFFERENTIAL-DIAGNOSIS; UTERUS; LEIOMYOSARCOMA; LEIOMYOMA; MANAGEMENT;; ULTRASONOGRAPHY; COLOR	NAGAI, T (CORRESPONDING AUTHOR), SAITAMA MED UNIV, SAITAMA MED CTR, DEPT OBSTET \& GYNECOL, 1981 KAMODA, KAWAGOE, SAITAMA, JAPAN.; NAGAI, TOMONORI; TAKAI, YASUSHI; AKAHORI, TAICHI; ISHIDA, HIROAKI; HANAOKA, TATSUYA; UOTANI, TAKAHIRO; SATO, SHO; MATSUNAGA, SHIGETAKA; BABA, KAZUNORI; SEKI, HIROYUKI, SAITAMA MED UNIV, SAITAMA MED CTR, DEPT OBSTET \& GYNECOL, KAWAGOE, SAITAMA, JAPAN.	PREOPERATIVE DIAGNOSIS OF UTERINE SARCOMA IS VERY DIFFICULT, AND CURRENTLY, ITS DIAGNOSTIC ACCURACY IS NOT SATISFACTORY. IT IS THEREFORE IMPORTANT TO PERFORM SURGERY AND ESTABLISH THE PATHOLOGICAL DIAGNOSIS IF THE CLINICAL FINDINGS AND VARIOUS EXAMINATION FINDINGS INDICATE POSSIBLE UTERINE SARCOMA. WE INVESTIGATED THE ACCURACY OF THE COMBINATION OF VARIOUS TYPES OF PREDICTORS OF UTERINE SARCOMA A…	GEWERBESTRASSE 11, CHAM, CH-6330, SWITZERLAND	SAITAMA MEDICAL UNIVERSITY	678	TOMONO@SAITAMA-MED.AC.JP		2024-01-01	10.1186/2193-1801-3-678	CO4FY									2193-1801	SPRINGERPLUS	SPRINGERPLUS	ENGLISH		NOV 18		23		GOLD, GREEN PUBLISHED				SPRINGER INTERNATIONAL PUBLISHING AG	SCIENCE \& TECHNOLOGY - OTHER TOPICS			53	NOVEL UTERINE SARCOMA PREOPERATIVE DIAGNOSIS SCORE PREDICTS THE NEED FOR SURGERY IN PATIENTS PRESENTING WITH A UTERINE MASS	ARTICLE	WOS000359117600004	0	2	3	MULTIDISCIPLINARY SCIENCES	SCIENCE CITATION INDEX EXPANDED (SCI-EXPANDED)	2014	NAGAI, T (CORRESPONDING AUTHOR), SAITAMA MED UNIV, SAITAMA MED CTR, DEPT OBSTET \& GYNECOL, 1981 KAMODA, KAWAGOE, SAITAMA, JAPAN	ISI
KOIVISTO-KORANDER R;LEMINEN A;HEIKINHEIMO O		THERAPY; SARCOMA	HEIKINHEIMO, O (CORRESPONDING AUTHOR), UNIV HELSINKI, DEPT OBSTET \& GYNECOL, POB 140, SF-00029 HELSINKI, FINLAND.; UNIV HELSINKI, DEPT OBSTET \& GYNECOL, SF-00029 HELSINKI, FINLAND.	BACKGROUND: PROLONGED TREATMENT WITH ANTIPROGESTIN RESULTS IN SHRINKAGE OF BENIGN UTERINE LEIOMYOMATA. LEIOMYOMATA AND UTERINE LEIOMYOSARCOMAS SHARE SOME COMMON FEATURES, AND THEY BOTH OFTEN EXPRESS PROGESTERONE RECEPTORS. THUS, TREATMENT OF UTERINE LEIOMYOSARCOMAS WITH ANTIPROGESTINS HAS BEEN SUGGESTED. CASES: THE ANTIPROGESTIN MIFEPRISTONE WAS ADMINISTERED (50-200 MG/D) TO THREE PATIENTS WITH R…	530 WALNUT ST, PHILADELPHIA, PA 19106-3621 USA	UNIVERSITY OF HELSINKI		OSKARI.HEIKINHEIMO@HELSINKI.FI		2024-01-01	10.1097/01.AOG.0000223228.23289.0f	195AK									0029-7844	OBSTET. GYNECOL.	OBSTETRICS AND GYNECOLOGY	ENGLISH		FEB		8	22		HEIKINHEIMO, OSKARI/0000-0002-8671-130X		512-514	LIPPINCOTT WILLIAMS \& WILKINS	OBSTETRICS \& GYNECOLOGY	HEIKINHEIMO, OSKARI/ABC-7792-2020		26	MIFEPRISTONE AS TREATMENT OF RECURRENT PROGESTERONE RECEPTOR-POSITIVE UTERINE LEIOMYOSARCOMA	ARTICLE	WOS000248384700013	0	1	109	OBSTETRICS \& GYNECOLOGY	SCIENCE CITATION INDEX EXPANDED (SCI-EXPANDED)	2007	HEIKINHEIMO, O (CORRESPONDING AUTHOR), UNIV HELSINKI, DEPT OBSTET \& GYNECOL, POB 140, SF-00029 HELSINKI, FINLAND	ISI
RAHMAN MT;NAKAYAMA K;ISHIKAWA M;KATAGIRI H;KATAGIRI A;ISHIBASHI T;IIDA K;YAMADA T;MIYAZAKI K	UTERINE SARCOMAS; NAC1; SIRNA; TARGETED THERAPY	PROGNOSTIC-FACTORS; TUMOR RECURRENCE; EXPRESSION; PACLITAXEL;; EXPERIENCE; RESISTANCE; TARGET; GENE	NAKAYAMA, K (CORRESPONDING AUTHOR), SHIMANE UNIV, SCH MED, DEPT OBSTET \& GYNECOL, ENYACHO 89-1, IZUMO, SHIMANE 6938501, JAPAN.; RAHMAN, MOHAMMED TANJIMUR; NAKAYAMA, KENTARO; ISHIKAWA, MASAKO; RAHMAN, MUNMUN; KATAGIRI, HIROSHI; KATAGIRI, ATSUKO; ISHIBASHI, TOMOKA; IIDA, KOUJI; MIYAZAKI, KOHJI, SHIMANE UNIV, SCH MED, DEPT OBSTET \& GYNECOL, IZUMO, SHIMANE 6938501, JAPAN.; YAMADA, TAKASHI, OSAKA ME…	BACKGROUND: THE PURPOSE OF THIS STUDY WAS TO INVESTIGATE THE ROLE OF NUCLEUS ACCUMBENS-ASSOCIATED 1 (NAC1) IN THE DEVELOPMENT OF UTERINE SARCOMAS. MATERIALS AND METHODS: NAC1 EXPRESSION AND LOCALIZATION IN THE NORMAL MYOMETRIUM, BENIGN LEIOMYOMA, AND UTERINE SARCOMA WERE ASSESSED WITH IMMUNOHISTOCHEMISTRY. NAC1-SPECIFIC SIRNA WAS USED TO INACTIVATE NAC1 FOR IN VITRO BIOLOGICAL ASSAYS. RESULTS: AL…	EDITORIAL OFFICE 1ST KM KAPANDRITIOU-KALAMOU RD KAPANDRITI, PO BOX 22, ATHENS 19014, GREECE	SHIMANE UNIVERSITY; OSAKA MEDICAL COLLEGE; OSAKA MEDICAL \& PHARMACEUTICAL UNIVERSITY		KN88@MED.SHIMANE-U.AC.JP		2024-01-01		012NN	1791-7530					MINISTRY OF EDUCATION, CULTURE, SPORTS, SCIENCE AND TECHNOLOGY IN JAPAN; SUZUKEN MEMORIAL FOUNDATION; TAKEDA SCIENCE FOUNDATION	THIS STUDY WAS SUPPORTED BY GRANTS FROM THE MINISTRY OF EDUCATION, CULTURE, SPORTS, SCIENCE AND TECHNOLOGY IN JAPAN, SUZUKEN MEMORIAL FOUNDATION AND TAKEDA SCIENCE FOUNDATION.		0250-7005	ANTICANCER RES.	ANTICANCER RESEARCH	ENGLISH		SEP		25	9		RAHMAN, MOHAMMED/0000-0002-9790-0069		3841-3845	INT INST ANTICANCER RESEARCH	ONCOLOGY	YAMADA, TAKASHI/JJD-3567-2023		2	NAC1, A BTB/POZ PROTEIN OVEREXPRESSED IN UTERINE SARCOMAS	ARTICLE	WOS000309243200031	0	1	32	ONCOLOGY	SCIENCE CITATION INDEX EXPANDED (SCI-EXPANDED)	2012	NAKAYAMA, K (CORRESPONDING AUTHOR), SHIMANE UNIV, SCH MED, DEPT OBSTET \& GYNECOL, ENYACHO 89-1, IZUMO, SHIMANE 6938501, JAPAN	ISI
SUN Q;YANG X;ZENG Z;WEI X;LI XY	UTERINE LEIOMYOSARCOMA; NON-UTERINE LEIOMYOSARCOMA; SERUM BIOMARKER;; PROGNOSIS; ULTRASONOGRAPHY	UTERINE LEIOMYOSARCOMA; CLINICAL-OUTCOMES; OVARIAN-CANCER; PRIMARY SITE;; SOFT-TISSUE; SURVIVAL; SARCOMAS; LYMPHADENECTOMY; EPIDEMIOLOGY;; CHEMOTHERAPY	XU, XY (CORRESPONDING AUTHOR), HUAZHONG UNIV SCI \& TECHNOL, TONGJI HOSP, TONGJI MED COLL, DEPT OBSTET \& GYNAECOL, 1095 JIEFANG AVE, WUHAN 430030, HUBEI, PEOPLES R CHINA.; SUN, QIAN; YANG, XIN; ZENG, ZHEN; WEI, XIAO; LI, KE-ZHEN; XU, XIAO-YAN, HUAZHONG UNIV SCI \& TECHNOL, TONGJI HOSP, TONGJI MED COLL, DEPT OBSTET \& GYNAECOL, 1095 JIEFANG AVE, WUHAN 430030, HUBEI, PEOPLES R CHINA.	BACKGROUND LEIOMYOSARCOMA IS A SUBTYPE OF SOFT TISSUE SARCOMA WITH ADVERSE OUTCOMES. LEIOMYOSARCOMA ACCOUNTS FOR NEARLY 70\% OF ALL UTERINE SARCOMAS AND IS RESPONSIBLE FOR A CONSIDERABLE PROPORTION OF DEATHS BECAUSE OF UTERINE CANCER. CLINICAL CHARACTERISTICS AND RELEVANT DIAGNOSIS OF PELVIC LEIOMYOSARCOMA SHOULD BE FURTHER EXPLORED. AIM TO IDENTIFY THE OUTCOME AND RELEVANT PERIOPERATIVE EVALUATI…	7041 KOLL CENTER PARKWAY, SUITE 160, PLEASANTON, CA, UNITED STATES	HUAZHONG UNIVERSITY OF SCIENCE \& TECHNOLOGY		XUXIAOYAN@TJH.TJMU.EDU.CN		2024-01-01	10.12998/wjcc.v8.i10.1887	MV8OQ						NATIONAL NATURAL SCIENCE FOUNDATION OF CHINA [81501530]; SCIENTIFIC RESEARCH PROJECTS OF HUBEI HEALTH COMMISSION [WJ2019M130]; SCIENTIFIC RESEARCH FUND OF TONGJI HOSPITAL [2018B02]	SUPPORTED BY NATIONAL NATURAL SCIENCE FOUNDATION OF CHINA, NO. 81501530; SCIENTIFIC RESEARCH PROJECTS OF HUBEI HEALTH COMMISSION, NO. WJ2019M130; AND SCIENTIFIC RESEARCH FUND OF TONGJI HOSPITAL, NO. 2018B02.		2307-8960	WORLD J. CLIN. CASES	WORLD JOURNAL OF CLINICAL CASES	ENGLISH		MAY 26		32	10	GOLD, GREEN PUBLISHED			1887-1896	BAISHIDENG PUBLISHING GROUP INC	GENERAL \& INTERNAL MEDICINE	YANG, QING/JBR-8440-2023 LIU, LIU/JEO-6900-2023 LING, JIE/JJF-9995-2023		2	OUTCOMES OF PATIENTS WITH PELVIC LEIOMYOSARCOMA TREATED BY SURGERY AND RELEVANT AUXILIARY DIAGNOSIS	ARTICLE	WOS000556610500012	0	7	8	MEDICINE, GENERAL \& INTERNAL	SCIENCE CITATION INDEX EXPANDED (SCI-EXPANDED)	2020	XU, XY (CORRESPONDING AUTHOR), HUAZHONG UNIV SCI \& TECHNOL, TONGJI HOSP, TONGJI MED COLL, DEPT OBSTET \& GYNAECOL, 1095 JIEFANG AVE, WUHAN 430030, HUBEI, PEOPLES R CHINA	ISI
DING C;ZHU J	UTERINE SARCOMA; TUMOR MORCELLATION; CYTOREDUCTION	ENDOMETRIAL STROMAL SARCOMA; TUMOR MORCELLATION; SURGERY;; LEIOMYOSARCOMA; IMPACT; HYSTERECTOMY; MANAGEMENT; MYOMECTOMY; OUTCOMES	ZHU, JQ (CORRESPONDING AUTHOR), CHINESE ACAD SCI, UNIV CHINESE ACAD SCI, ZHEJIANG CANC HOSP, CANC HOSP,INST BASIC MED \& CANC IBMC,DEPT GYNECOL, HANGZHOU 310022, ZHEJIANG, PEOPLES R CHINA.; DING, CHAO; ZHU, JIANQING, CHINESE ACAD SCI, UNIV CHINESE ACAD SCI, ZHEJIANG CANC HOSP, CANC HOSP,INST BASIC MED \& CANC IBMC,DEPT GYNECOL, HANGZHOU 310022, ZHEJIANG, PEOPLES R CHINA.	BACKGROUND: TUMOR MORCELLATION HAPPENED TO FACILITATE IATROGENIC METASTASIS FOR PATIENTS WITH OCCULT UTERINE SARCOMA. THE OPTIMAL COMPLETION SURGERY FOR THESE PATIENTS NEEDED TO BE ESTABLISHED. METHODS: DATA WERE RETROSPECTIVELY COLLECTED AND ANALYZED FROM PATIENTS WITH OCCULT UTERINE SARCOMA UNDERGOING MORCELLATION. RESULTS: 19 CONSECUTIVE PATIENTS WITH UTERINE SARCOMAS UNDERGOING MORCELLATION W…	112 ROBINSON RD, ROBINSON, SINGAPORE	ZHEJIANG CANCER HOSPITAL; CHINESE ACADEMY OF SCIENCES; UNIVERSITY OF CHINESE ACADEMY OF SCIENCES, CAS	071	ZHUJQ@ZJCC.ORG.CN		2024-01-01	10.31083/j.ceog4903071	0K4PK	2709-0094								0390-6663	CLIN. EXP. OBSTET. GYNECOL.	CLINICAL AND EXPERIMENTAL OBSTETRICS \& GYNECOLOGY	ENGLISH		MAR		37	3	GOLD	ZHU, JIANQING/0000-0001-5736-7397			IMR PRESS	OBSTETRICS \& GYNECOLOGY			0	CYTOREDUCTION CAN REDUCE THE RECURRENCE RATE OF PATIENTS WITH OCCULT UTERINE SARCOMA UNDERGOING MORCELLATION: A RETROSPECTIVE STUDY	ARTICLE	WOS000780771900019	0	1	49	OBSTETRICS \& GYNECOLOGY	SCIENCE CITATION INDEX EXPANDED (SCI-EXPANDED)	2022	ZHU, JQ (CORRESPONDING AUTHOR), CHINESE ACAD SCI, UNIV CHINESE ACAD SCI, ZHEJIANG CANC HOSP, CANC HOSP,INST BASIC MED \& CANC IBMC,DEPT GYNECOL, HANGZHOU 310022, ZHEJIANG, PEOPLES R CHINA	ISI
HU X;ZHANG H;ZHENG X;LIN Z;FENG G;CHEN Y;PAN Q;NI F	BIOLOGICAL MARKERS; CHEMISTRY; BIOINORGANIC; GENE EXPRESSION	SMOOTH-MUSCLE TUMORS; ENDOMETRIAL CANCER; EXPRESSION; STATHMIN; KI-67;; PROGNOSIS; SURVIVAL; TRIAGE; WOMEN; P53	NI, FF (CORRESPONDING AUTHOR), PEOPLES HOSP WENZHOU, DEPT GYNECOL \& OBSTET, WENZHOU, ZHEJIANG, PEOPLES R CHINA.; HU, XIANQING; ZHANG, HONGPING; ZHENG, XIAODONG; PAN, QIONGHUI; NI, FEIFEI, PEOPLES HOSP WENZHOU, DEPT GYNECOL \& OBSTET, WENZHOU, ZHEJIANG, PEOPLES R CHINA.; LIN, ZHONGMIN, WENZHOU MED UNIV, AFFILIATED HOSP 1, DEPT PATHOL, WENZHOU, ZHEJIANG, PEOPLES R CHINA.; FENG, GUOFEI; CHEN, YANME…	BACKGROUND: THE AIM OF THIS STUDY WAS TO INVESTIGATE STMN1 AND MKI67 EXPRESSION IN UTERINE LEIOMYOSARCOMA AND THEIR POTENTIAL ROLES AS BIOMARKERS FOR DIAGNOSIS. MATERIAL/METHODS: THE EXPRESSION OF STMN1 AND MKI67 MRNA IN UTERINE LEIOMYOSARCOMA WERE INVESTIGATED IN TCGA DATABASE. THE OVERALL SURVIVAL (OS) AND DISEASE-FREE SURVIVAL (DFS) WERE COMPARED BETWEEN HIGH AND LOW EXPRESSION GROUPS. SEVENTY…	150 BROADHOLLOW RD, STE 114, MELVILLE, NY 11747 USA	WENZHOU MEDICAL UNIVERSITY	E923749	X9SSZY@163.COM		2024-01-01	10.12659/MSM.923749	LO8AC	1643-3750					WENZHOU SCIENCE AND TECHNOLOGY PROJECT [Y20160361]	THIS WORK WAS SUPPORTED BY THE WENZHOU SCIENCE AND TECHNOLOGY PROJECT (Y20160361)			MED. SCI. MONITOR	MEDICAL SCIENCE MONITOR	ENGLISH		MAY 19		28		GREEN PUBLISHED				INT SCIENTIFIC INFORMATION, INC	RESEARCH \& EXPERIMENTAL MEDICINE			8	STMN1 AND MKI67 ARE UPREGULATED IN UTERINE LEIOMYOSARCOMA AND ARE POTENTIAL BIOMARKERS FOR ITS DIAGNOSIS	ARTICLE	WOS000533847500001	0	6	26	MEDICINE, RESEARCH \& EXPERIMENTAL	SCIENCE CITATION INDEX EXPANDED (SCI-EXPANDED)	2020	NI, FF (CORRESPONDING AUTHOR), PEOPLES HOSP WENZHOU, DEPT GYNECOL \& OBSTET, WENZHOU, ZHEJIANG, PEOPLES R CHINA	ISI
GIUNTOLI RL;BRISTOW RE	LEIOMYOSARCOMA; UTERINE NEOPLASMS; MANAGEMENT	DIFFERENT CLINICOPATHOLOGICAL PARAMETERS; C-KIT; UTERUS; EXPRESSION;; SARCOMA; PROTEIN	GIUNTOLI, RL (CORRESPONDING AUTHOR), JOHNS HOPKINS MED INST, KELLY GYNECOL ONCOL SERV, 600 N WOLFE ST,PHIPPS 281, BALTIMORE, MD 21205 USA.; JOHNS HOPKINS MED INST, KELLY GYNECOL ONCOL SERV, BALTIMORE, MD 21205 USA.	PURPOSE OF REVIEW TO REVIEW CURRENT INVESTIGATIONS IMPACTING MANAGEMENT OF UTERINE LEIOMYOSARCOMA (LMS). RECENT FINDINGS PATIENTS WITH UTERINE LMS TYPICALLY PRESENT WITH VAGINAL BLEEDING, PAIN, AND A PELVIC MASS. ATYPICAL PRESENTATIONS WITH HYPERCALCEMIA OR EOSINOPHILIA HAVE BEEN REPORTED. RADIOGRAPHIC EVALUATION WITH COMBINED POSITRON EMISSION TOMOGRAPHY/COMPUTED TOMOGRAPHY MAY ASSIST IN DIAGNOS…	TWO COMMERCE SQ, 2001 MARKET ST, PHILADELPHIA, PA 19103 USA	JOHNS HOPKINS UNIVERSITY; JOHNS HOPKINS MEDICINE		RGIUNTO1@JHMI.EDU		2024-01-01	10.1097/01.cco.0000127721.55676.f6	836CE	1531-703X								1040-8746	CURR. OPIN. ONCOL.	CURRENT OPINION IN ONCOLOGY	ENGLISH		JUL		19	4				324-327	LIPPINCOTT WILLIAMS \& WILKINS	ONCOLOGY			35	UTERINE LEIOMYOSARCOMA: PRESENT MANAGEMENT	REVIEW	WOS000222532000004	0	2	16	ONCOLOGY	SCIENCE CITATION INDEX EXPANDED (SCI-EXPANDED)	2004	GIUNTOLI, RL (CORRESPONDING AUTHOR), JOHNS HOPKINS MED INST, KELLY GYNECOL ONCOL SERV, 600 N WOLFE ST,PHIPPS 281, BALTIMORE, MD 21205 USA	ISI
WONG M;DE WILDE RL;ISAACSON K	UTERINE FIBROIDS; LEIOMYOMAS; MINIMALLY INVASIVE SURGERY; MORCELLATION;; UTERINE SARCOMA	LAPAROSCOPIC SUPRACERVICAL HYSTERECTOMY; DISSEMINATED PERITONEAL; LEIOMYOMATOSIS; CONTAINED POWER MORCELLATION; ENDOMETRIAL STROMAL; SARCOMA; OF-THE-LITERATURE; TUMOR MORCELLATION; SURGICAL-PROCEDURE;; SURVIVAL OUTCOMES; MYOMECTOMY; LEIOMYOSARCOMA	DE WILDE, RL (CORRESPONDING AUTHOR), CARL VON OSSIETZKY UNIV OLDENBURG, UNIV HOSP GYNECOL, PIUS HOSP, DEPT GYNECOL OBSTET \& GYNECOL ONCOL, OLDENBURG, GERMANY.; WONG, MARRON; ISAACSON, KEITH, HARVARD MED SCH, CTR MINIMALLY INVAS GYNECOL SURG, NEWTON WELLESLEY HOSP, NEWTON, MA USA.; DE WILDE, RUDY LEON, CARL VON OSSIETZKY UNIV OLDENBURG, UNIV HOSP GYNECOL, PIUS HOSP, DEPT GYNECOL OBSTET \& GYNECOL…	THIS REVIEW COVERS THE MOST RECENT EVIDENCE TO DISCUSS THE INCIDENCE OF OCCULT UTERINE SARCOMA, WHETHER MORCELLATION INCREASES TUMOR DISSEMINATION OR MORTALITY, AND WHETHER THERE IS A DIFFERENCE BETWEEN DIFFERENT TYPES OF MORCELLATION. WE WILL ALSO DISCUSS TECHNIQUES TO REDUCE THE SPREAD OF AN UNDIAGNOSED UTERINE SARCOMA. A COMPREHENSIVE LITERATURE SEARCH WAS MADE IN PUBMED, MEDLINE, THE COCHRANE…	TIERGARTENSTRASSE 17, D-69121 HEIDELBERG, GERMANY	NEWTON WELLESLEY HOSPITAL; PIUS-HOSPITAL OLDENBURG; CARL VON OSSIETZKY UNIVERSITAT OLDENBURG		RUDY-LEON.DEWILDE@PIUS-HOSPITAL.DE		2024-01-01	10.1007/s00404-017-4575-6	FT4DJ	1432-0711								0932-0067	ARCH. GYNECOL. OBSTET.	ARCHIVES OF GYNECOLOGY AND OBSTETRICS	ENGLISH		FEB		76	2				285-293	SPRINGER HEIDELBERG	OBSTETRICS \& GYNECOLOGY			10	REDUCING THE SPREAD OF OCCULT UTERINE SARCOMA AT THE TIME OF MINIMALLY INVASIVE GYNECOLOGIC SURGERY	REVIEW	WOS000423102400003	0	1	297	OBSTETRICS \& GYNECOLOGY	SCIENCE CITATION INDEX EXPANDED (SCI-EXPANDED)	2018	DE WILDE, RL (CORRESPONDING AUTHOR), CARL VON OSSIETZKY UNIV OLDENBURG, UNIV HOSP GYNECOL, PIUS HOSP, DEPT GYNECOL OBSTET \& GYNECOL ONCOL, OLDENBURG, GERMANY	ISI
HAYASHI T;ICHIMURA T;KASAI M;SANO K;ZHARHARY D;SHIOZAWA T;YAEGASHI N;KONISHI I	LANT; PSMB9; CALPONIN H1; LEIOMYOSARCOMA; MESENCHYMAL TUMOUR	POTENTIAL ROLE; UTERINE; PITUITARY; UTERUS; TISSUE; LMP2; LANT	HAYASHI, T (CORRESPONDING AUTHOR), SHINSHU UNIV, SCH MED, DEPT OBSTET \& GYNECOL, 3-1-1 ASAHI, MATSUMOTO, NAGANO 3908621, JAPAN.; HAYASHI, TAKUMA; SHIOZAWA, TANRI, SHINSHU UNIV, SCH MED, DEPT OBSTET \& GYNECOL, 3-1-1 ASAHI, MATSUMOTO, NAGANO 3908621, JAPAN.; ICHIMURA, TOMOYUKI; KASAI, MARI, OSAKA CITY UNIV, GRAD SCH MED, DEPT OBSTET \& GYNECOL, OSAKA, JAPAN.; SANO, KENJI, SHINSHU UNIV HOSP, DEPT …	LEIOMYOMATOID ANGIOMATOUS NEUROENDOCRINE TUMOUR (LANT) IS POSSIBLY A NEW DISEASE ENTITY THAT WAS REPORTED AS A DIMORPHIC NEUROSECRETORY TUMOUR WITH A LEIOMYOMATOUS VASCULAR COMPONENT; IT WAS FOUND IN THE PITUITARY. WE DESCRIBE UTERINE LANT-LIKE MALIGNANT TUMOUR IN A 45-YEAR-OLD WOMAN WITH UTERINE MESENCHYMAL TUMOUR, DIAGNOSED CLINICALLY AS UTERINE LEIOMYOMA. SHE UNDERWENT LAPAROSCOPIC MYOMECTOMY.…	EDITORIAL OFFICE 1ST KM KAPANDRITIOU-KALAMOU RD KAPANDRITI, PO BOX 22, ATHENS 19014, GREECE	SHINSHU UNIVERSITY; OSAKA METROPOLITAN UNIVERSITY; SHINSHU UNIVERSITY; MERCK KGAA; MILLIPORESIGMA; TOHOKU UNIVERSITY		YOYOYO224@HOTMAIL.COM		2024-01-01	10.21873/anticanres.11509	EW0GS	1791-7530					MINISTRY OF EDUCATION, CULTURE, SCIENCE AND TECHNOLOGY; JAPAN SCIENCE AND TECHNOLOGY AGENCY (JST); FOUNDATION FOR THE PROMOTION OF CANCER RESEARCH; KANZAWA MEDICAL RESEARCH FOUNDATION; ICHIRO KANEHARA FOUNDATION	THE AUTHORS APPRECIATE THE DONATION OF SECTIONS OF HUMAN UTERINE LANT-LIKE TISSUE BY DR. NAOMI SAKASHITA, DEPARTMENT OF PATHOLOGY, TOKUSHIMA UNIVERSITY SCHOOL OF MEDICINE. THIS WORK WAS SUPPORTED BY GRANTS FROM THE MINISTRY OF EDUCATION, CULTURE, SCIENCE AND TECHNOLOGY, THE JAPAN SCIENCE AND TECHNOLOGY AGENCY (JST), THE FOUNDATION FOR THE PROMOTION OF CANCER RESEARCH, KANZAWA MEDICAL RESEARCH FOU…		0250-7005	ANTICANCER RES.	ANTICANCER RESEARCH	ENGLISH		APR		22	4	BRONZE			1765-1772	INT INST ANTICANCER RESEARCH	ONCOLOGY			5	CHARACTERIZATION OF LEIOMYOMATOID ANGIOMATOUS NEUROENDOCRINE TUMOUR (LANT)-LIKE TUMOUR IN THE MYOMETRIUM WITH HISTOPATHOLOGICAL EXAMINATION	ARTICLE	WOS000402167700027	0	4	37	ONCOLOGY	SCIENCE CITATION INDEX EXPANDED (SCI-EXPANDED)	2017	HAYASHI, T (CORRESPONDING AUTHOR), SHINSHU UNIV, SCH MED, DEPT OBSTET \& GYNECOL, 3-1-1 ASAHI, MATSUMOTO, NAGANO 3908621, JAPAN	ISI
HSIAO HH;LIU YC;HOU MF;LIN SF	UTERINE LEIOMYOSARCOMA; BREAST TUMOR; METASTASIS	NEOPLASMS	LIN, SF (CORRESPONDING AUTHOR), 100 TZU YOU 1ST RD,SAN MING DIST, KAOHSIUNG, TAIWAN.; HSIAO, H. H.; HOU, M. F.; LIN, S. F., KAOHSIUNG MED UNIV, FAC MED, COLL MED, KAOHSIUNG, TAIWAN.; HSIAO, H. H.; LIU, Y. C.; LIN, S. F., KAOHSIUNG MED UNIV HOSP, DEPT INTERNAL MED, KAOHSIUNG, TAIWAN.; HOU, M. F., KAOHSIUNG MED UNIV HOSP, DEPT SURG, KAOHSIUNG, TAIWAN.	BACKGROUND: UTERINE LEIOMYOSARCOMA IS A RARE FEMALE NEOPLASM WITH A HIGH RECURRENT AND METASTATIC RATE. HOWEVER, ONLY A FEW CASES HAVE BEEN REPORTED ON METASTASIS TO THE BREAST. THE PURPOSE OF THIS WORK IS TO STRESS THE ROLE OF FOLLOW-UP AND TO INCREASE PHYSICIANS' AWARENESS OF SUCH LESION. CASE: A 62-YEAR-OLD FEMALE SUFFERED FROM A BREAST NODULE AND MULTIPLE METASTASES SIX YEARS AFTER RESECTION …	4900 COTE ST-LUC, APT\#212, MONTREAL, QUEBEC H3W 2H3, CANADA	KAOHSIUNG MEDICAL UNIVERSITY; KAOHSIUNG MEDICAL UNIVERSITY; KAOHSIUNG MEDICAL UNIVERSITY HOSPITAL; KAOHSIUNG MEDICAL UNIVERSITY; KAOHSIUNG MEDICAL UNIVERSITY HOSPITAL		SHLIN@CC.KMU.EDU.TW		2024-01-01		272DJ									0392-2936	EUR. J. GYNAECOL. ONCOL.	EUROPEAN JOURNAL OF GYNAECOLOGICAL ONCOLOGY	ENGLISH				7	2		HOU, MING-FENG/0000-0001-6030-9702		191-192	I R O G CANADA, INC	ONCOLOGY; OBSTETRICS \& GYNECOLOGY	LIN, SHENG-FUNG/D-5495-2009 HOU, MING-FENG/D-5506-2009		5	UTERINE LEIOMYOSARCOMA METASTASIS TO THE BREAST	ARTICLE	WOS000253838900024	0	1	29	ONCOLOGY; OBSTETRICS \& GYNECOLOGY	SCIENCE CITATION INDEX EXPANDED (SCI-EXPANDED)	2008	LIN, SF (CORRESPONDING AUTHOR), 100 TZU YOU 1ST RD,SAN MING DIST, KAOHSIUNG, TAIWAN	ISI
SZKODZIAK P;PYRA K;SZKODZIAK J;CZUCZWAR P;WOZNIAK T;PASZKOWSKI T		SURGICAL-TREATMENT; MANAGEMENT; EPIDEMIOLOGY; PREGNANCY; LEIOMYOMA;; LEIOMYOSARCOMA; EXPERIENCE; RUPTURE; MYOMAS; IMPACT	SZKODZIAK, P (CORRESPONDING AUTHOR), MED UNIV LUBLIN, CHAIR \& DEPT GYNECOL 3, LUBLIN, POLAND.; SZKODZIAK, PIOTR; SZKODZIAK, FILIP; KRZYZANOWSKI, JAROSLAW; CZUCZWAR, PIOTR; WOZNIAK, SLAWOMIR; PASZKOWSKI, TOMASZ, MED UNIV LUBLIN, CHAIR \& DEPT GYNECOL 3, LUBLIN, POLAND.; PYRA, KRZYSZTOF; JARGIELLO, TOMASZ, MED UNIV LUBLIN, DEPT INTERVENT RADIOL \& NEURORADIOL, LUBLIN, POLAND.	UTERINE FIBROIDS ARE BENIGN TUMORS ORIGINATING FROM SMOOTH MUSCLE TISSUE, CONSTITUTING UTERINE MUSCLE STROMA. UTERINE FIBROIDS ARE THE MOST COMMON BENIGN TUMORS FOUND IN WOMEN. IN 20\%-50\% OF WOMEN, FIBROIDS ARE ASYMPTOMATIC AND DO NOT REQUIRE ANY TREATMENT. THE MAIN SYMPTOMS OF UTERINE FIBROIDS ARE PROFUSE MENSTRUAL BLEEDING, ABNORMAL UTERINE BLEEDING, AND PRESSURE SYMPTOMS. PRESSURE SYMPTOMS C…	1 ALEWIFE CENTER, STE 200, CAMBRIDGE, MA 02140 USA	MEDICAL UNIVERSITY OF LUBLIN; MEDICAL UNIVERSITY OF LUBLIN	E61530	PIOTR.SZKODZIAK@GMAIL.COM		2024-01-01	10.3791/61530	PC2EL									1940-087X	J. VIS. EXP.	JOVE-JOURNAL OF VISUALIZED EXPERIMENTS	ENGLISH		SEP		94	163	BRONZE	SZKODZIAK, PIOTR/0000-0002-3582-067X WOZNIAK, SLAWOMIR/0000-0001-9967-1944 KRZYZANOWSKI, JAROSLAW/0000-0002-0018-364X PYRA, KRZYSZTOF/0000-0003-1314-6028			JOURNAL OF VISUALIZED EXPERIMENTS	SCIENCE \& TECHNOLOGY - OTHER TOPICS	SZKODZIAK, PIOTR/AAX-3950-2020 KRZYŻANOWSKI, JAROSŁAW/AAC-6125-2021 KRZYŻANOWSKI, JAROSŁAW/AEX-8926-2022		6	THE LUBLIN PROTOCOL OF THE UTERINE ARTERIES EMBOLIZATION IN THE TREATMENT OF SYMPTOMATIC UTERINE FIBROIDS	ARTICLE	WOS000596820400040	0	2		MULTIDISCIPLINARY SCIENCES	SCIENCE CITATION INDEX EXPANDED (SCI-EXPANDED)	2020	SZKODZIAK, P (CORRESPONDING AUTHOR), MED UNIV LUBLIN, CHAIR \& DEPT GYNECOL 3, LUBLIN, POLAND	ISI
MARTIN A;TRANOULIS A;SAYASNEH A	NON-PUERPERAL UTERINE INVERSION; LEIOMYOMA		MARTIN, A (CORRESPONDING AUTHOR), KINGS COLL LONDON, SCH MED, LONDON, ENGLAND.; MARTIN, ANASTASIA, KINGS COLL LONDON, SCH MED, LONDON, ENGLAND.; TRANOULIS, ANASTASIOS; SAYASNEH, AHMAD, GUYS \& ST THOMAS NHS FDN TRUST, GYNAECOL ONCOL, LONDON, ENGLAND.	UTERINE INVERSION IS CHARACTERISED BY THE COLLAPSE OF THE FUNDUS INTO THE UTERINE CAVITY. NONPUERPERAL UTERINE INVERSION IS AN EXTREMELY RARE ENTITY, WITH LESS THAN 200 REPORTED CASES THUS FAR. IN LIGHT OF THE NON-SPECIFIC PRESENTATION, ITS DIAGNOSIS IS CHALLENGING. FURTHERMORE, IN CASE OF MALIGNANCY SUSPICION ASSOCIATED WITH ITS PRESENTATION, THE MANAGEMENT SHOULD BE GUIDED BY THE RECOMMENDATION…	CAMPUS, 4 CRINAN ST, LONDON, N1 9XW, ENGLAND	UNIVERSITY OF LONDON; KING'S COLLEGE LONDON; GUY'S \& ST THOMAS' NHS FOUNDATION TRUST	E7168	ANASTASIA.MARTIN@KCL.AC.UK		2024-01-01	10.7759/cureus.7168	KS0NX	2168-8184									CUREUS J MED SCI	CUREUS JOURNAL OF MEDICAL SCIENCE	ENGLISH		MAR 3		12	3	GREEN PUBLISHED, GOLD	MARTIN, ANASTASIA/0000-0001-6542-2114			SPRINGERNATURE	GENERAL \& INTERNAL MEDICINE			3	UTERINE INVERSION SECONDARY TO A LARGE PROLAPSED LEIOMYOMA: DIAGNOSTIC AND MANAGEMENT CHALLENGES	ARTICLE	WOS000518009900002	0	1	12	MEDICINE, GENERAL \& INTERNAL	EMERGING SOURCES CITATION INDEX (ESCI)	2020	MARTIN, A (CORRESPONDING AUTHOR), KINGS COLL LONDON, SCH MED, LONDON, ENGLAND	ISI
CAVALIERE AF;VIDIRI A;GUELI ALLETTI S;FAGOTTI A;LA MILIA MC;PEROSSINI S;VIZZIELLI G;LANZONE G	MYOMECTOMY DURING PREGNANCY; LARGE MASS; OBSTETRIC COMPLICATIONS;; UTERINE MYOMAS	FIBROIDS; MANAGEMENT; LEIOMYOSARCOMA; MYOMECTOMY	CAVALIERE, AF (CORRESPONDING AUTHOR), SANTO STEFANO HOSP, AUSL TOSCANA CTR, OBSTET \& GYNAECOL UNIT, I-59100 PRATO, ITALY.; CAVALIERE, ANNA FRANCA, SANTO STEFANO HOSP, AUSL TOSCANA CTR, OBSTET \& GYNAECOL UNIT, I-59100 PRATO, ITALY.; VIDIRI, ANNALISA; LA MILIA, MARIA CONCETTA; PEROSSINI, SILVIA; LANZONE, ANTONIO; SCAMBIA, GIOVANNI, UNIV CATTOLICA SACRO CUORE, I-00168 ROME, ITALY.; GUELI ALLETTI, …	UTERINE MYOMAS OR UTERINE FIBROIDS ARE THE MOST COMMON BENIGN UTERINE MASSES AFFECTING WOMEN. THE MANAGEMENT OF LARGE MYOMA DURING PREGNANCY IS CHALLENGING, AND SURGICAL TREATMENT IS A POSSIBLE OPTION. WE REPORT NINE CASES OF PREGNANT WOMEN AFFECTED BY UTERINE MASSES LARGER THAN 10 CM, WHO UNDERWENT SURGICAL TREATMENT DURING THE SECOND TRIMESTER OF PREGNANCY. IN ALL CASES, THE MASSES WERE PRECONC…	ST ALBAN-ANLAGE 66, CH-4052 BASEL, SWITZERLAND	CATHOLIC UNIVERSITY OF THE SACRED HEART; IRCCS POLICLINICO GEMELLI; CATHOLIC UNIVERSITY OF THE SACRED HEART; IRCCS POLICLINICO GEMELLI; UNIVERSITY OF UDINE; UNIVERSITY HOSPITAL OF UDINE; CATHOLIC UNIVERSITY OF THE SACRED HEART; IRCCS POLICLINICO GEMELLI	12139	ANNAFRANCA.CAVALIERE@USLCENTRO.TOSCANA.IT ANNALISAVIDIRI@GMAIL.COM SALVATORE.GUELIALLETTI@POLICLINICOGEMELLI.IT ANNA.FAGOTTI@POLICLINICOGEMELLI.IT CONCI.LAMILIA@GMAIL.COM SILVIA.PEROSSINI@GMAIL.COM STEFANO.RESTAINO@ASUFC.SANITA.FVG.IT GIUSEPPE.VIZZIELLI@ASUFC.SANITA.FVG.IT ANTONIO.LANZONE@POLICLINICOGEMELLI.IT GIOVANNI.SCAMBIA@POLICLINICOGEMELLI.IT		2024-01-01	10.3390/ijerph182212139	XH4FE	1660-4601									INT. J. ENVIRON. RES. PUBLIC HEALTH	INTERNATIONAL JOURNAL OF ENVIRONMENTAL RESEARCH AND PUBLIC HEALTH	ENGLISH		NOV		19	22	GREEN PUBLISHED, GOLD	SCAMBIA, GIOVANNI/0000-0002-9503-9041 VIZZIELLI, GIUSEPPE/0000-0002-2424-2691 LANZONE, ANTONIO/0000-0003-4119-414X RESTAINO, STEFANO/0000-0002-7848-0329 GUELI ALLETTI, SALVATORE/0000-0003-3886-3007			MDPI	ENVIRONMENTAL SCIENCES \& ECOLOGY; PUBLIC, ENVIRONMENTAL \& OCCUPATIONAL HEALTH	CAVALIERE, ANNA FRANCA/AAC-5177-2022 LA MILIA, MARIA/GRX-4440-2022 SCAMBIA, GIOVANNI/K-7539-2016 VIZZIELLI, GIUSEPPE/L-1062-2016		4	SURGICAL TREATMENT OF ``LARGE UTERINE MASSES'' IN PREGNANCY: A SINGLE-CENTER EXPERIENCE	ARTICLE	WOS000725391500001	0	0	18	ENVIRONMENTAL SCIENCES; PUBLIC, ENVIRONMENTAL \& OCCUPATIONAL HEALTH	SCIENCE CITATION INDEX EXPANDED (SCI-EXPANDED); SOCIAL SCIENCE CITATION INDEX (SSCI)	2021	CAVALIERE, AF (CORRESPONDING AUTHOR), SANTO STEFANO HOSP, AUSL TOSCANA CTR, OBSTET \& GYNAECOL UNIT, I-59100 PRATO, ITALY	ISI
SADIQ Q;KHAN F	UTERINE LEIOMYOSARCOMA; UNDIFFERENTIATED SARCOMA; CHONDROSARCOMATOUS; DIFFERENTIATION		KHAN, F (CORRESPONDING AUTHOR), UNIV TENNESSEE, CTR HLTH SCI, DEPT PATHOL \& LAB MED, MEMPHIS, TN 38163 USA.; SADIQ, QANDEEL; KHAN, FARHAN, UNIV TENNESSEE, CTR HLTH SCI, DEPT PATHOL \& LAB MED, MEMPHIS, TN 38163 USA.; KHAN, FARHAN, METHODIST UNIV HOSP, DEPT PATHOL \& LAB MED, MEMPHIS, TN USA.	PRIMARY UTERINE LEIOMYOSARCOMA (LMS) WITH CHONDROSARCOMATOUS DIFFERENTIATION IS EXTREMELY RARE. WE REPORT A CASE OF A 68-YEAR-OLD, AFRICAN AMERICAN WOMAN WHO PRESENTED WITH POSTMENOPAUSAL BLEEDING. ULTRASONOGRAPHY (USG) REVEALED MULTIPLE UTERINE FIBROIDS. TOTAL ABDOMINAL HYSTERECTOMY WITH BILATERAL SALPINGO-OOPHORECTOMY (TAH/BSO) WAS PERFORMED. MICROSCOPIC EXAMINATION OF THE LARGEST INTRAMURAL NO…	STE 800, 230 PARK AVE, NEW YORK, NY 10169 USA	UNIVERSITY OF TENNESSEE SYSTEM; UNIVERSITY OF TENNESSEE HEALTH SCIENCE CENTER	100905	QSADIQ@UTHSC.EDU FKHAN12@UTHSC.EDU		2024-01-01	10.1016/j.gore.2021.100905	XQ3VB				DEC 2021					2352-5789	GYNECOL. ONCOL. REP.	GYNECOLOGIC ONCOLOGY REPORTS	ENGLISH		FEB		10		GREEN PUBLISHED, GOLD				ELSEVIER SCIENCE INC	OBSTETRICS \& GYNECOLOGY			0	HIGH GRADE SARCOMA WITH CHONDROSARCOMATOUS DIFFERENTIATION IN PRIMARY UTERINE LEIOMYOSARCOMA; A RARE CASE AND REVIEW OF LITERATURE	REVIEW	WOS000731474600002	0	0	39	OBSTETRICS \& GYNECOLOGY	EMERGING SOURCES CITATION INDEX (ESCI)	2022	KHAN, F (CORRESPONDING AUTHOR), UNIV TENNESSEE, CTR HLTH SCI, DEPT PATHOL \& LAB MED, MEMPHIS, TN 38163 USA	ISI
SUZUKI A;KIDO A;MATSUKI M;KOTANI K;YAMANISHI Y;NUMOTO I;NAKAI H;OTANI T;KONISHI I;MANDAI N	LDH; MORCELLATOR; MRI; MYOMECTOMY; UTERINE FIBROID; UTERINE SARCOMA	SMOOTH-MUSCLE TUMORS; DIAGNOSTIC-ACCURACY; BENIGN; LEIOMYOSARCOMA;; UTILITY; UTERUS	KOTANI, Y (CORRESPONDING AUTHOR), KINDAI UNIV, FAC MED, DEPT OBSTET \& GYNECOL, OSAKASAYAMA 5898511, JAPAN.; SUZUKI, AYAKO; KOTANI, YASUSHI; MURAKAMI, KOSUKE; NAKAI, HIDEKATSU; OTANI, TOMOYUKI; MATSUMURA, NORIOMI, KINDAI UNIV, FAC MED, DEPT OBSTET \& GYNECOL, OSAKASAYAMA 5898511, JAPAN.; KIDO, AKI, KYOTO UNIV, DEPT DIAGNOST IMAGING \& NUCL MED, KYOTO 6068507, JAPAN.; MATSUKI, MITSURU; NUMOTO, ISA…	BACKGROUND: THIS STUDY AIMED TO ESTABLISH AN EVALUATION METHOD FOR DETECTING UTERINE SARCOMA WITH 100\% SENSITIVITY USING MRI AND SERUM LDH LEVELS. METHODS: ONE EVALUATOR REVIEWED THE MRI IMAGES AND LDH VALUES OF A TOTAL OF 1801 CASES, INCLUDING 36 CASES OF UTERINE SARCOMA AND 1765 CASES OF UTERINE FIBROIDS. THE REPRODUCIBILITY OF THE ALGORITHM WAS ALSO EXAMINED BY FOUR EVALUATORS WITH DIFFERENT …	ST ALBAN-ANLAGE 66, CH-4052 BASEL, SWITZERLAND	KYOTO UNIVERSITY; KYOTO UNIVERSITY	1404	Y-KOTANI@MED.KINDAI.AC.JP		2024-01-01	10.3390/diagnostics13081404	F0UJ4	2075-4418									DIAGNOSTICS	DIAGNOSTICS	ENGLISH		APR		27	8	GOLD, GREEN PUBLISHED	MURAKAMI, KOSUKE/0000-0003-4278-5849 MATSUMURA, NORIOMI/0000-0002-4512-7975 KIDO, AKI/0000-0001-5131-2870 OTANI, TOMOYUKI/0000-0002-4351-324X			MDPI	GENERAL \& INTERNAL MEDICINE			0	DEVELOPMENT OF AN ALGORITHM TO DIFFERENTIATE UTERINE SARCOMA FROM FIBROIDS USING MRI AND LDH LEVELS	ARTICLE	WOS000979580600001	0	1	13	MEDICINE, GENERAL \& INTERNAL	SCIENCE CITATION INDEX EXPANDED (SCI-EXPANDED)	2023	KOTANI, Y (CORRESPONDING AUTHOR), KINDAI UNIV, FAC MED, DEPT OBSTET \& GYNECOL, OSAKASAYAMA 5898511, JAPAN	ISI
LIN JF;SLOMOVITZ BM			SLOMOVITZ, BM (CORRESPONDING AUTHOR), MORRISTOWN MEM HOSP, WOMENS CANC CTR, 100 MADISON AVE, MORRISTOWN, NJ 07962 USA.; SLOMOVITZ, BRIAN M., MORRISTOWN MEM HOSP, WOMENS CANC CTR, MORRISTOWN, NJ 07962 USA.	UTERINE SARCOMAS ARE A GROUP OF RARE AND USUALLY AGGRESSIVE SOFT TISSUE CANCERS. THEY HAVE A WIDE RANGE OF HISTOLOGIC APPEARANCES, FROM MYOMATOUS TO OSTEOUS TO STROMAL. THE THREE MAJOR SUBTYPES OF UTERINE SARCOMAS (LISTED IN DECREASING ORDER OF INCIDENCE) ARE CARCINOSARCOMA, LEIOMYOSARCOMA, AND ENDOMETRIAL STROMAL SARCOMA. MOST PATIENTS WITH UTERINE SARCOMAS ARE MIDDLE- TO OLDER-AGED WOMEN WHO PR…	233 SPRING ST, NEW YORK, NY 10013 USA	ATLANTIC HEALTH SYSTEM		BRIAN.SLOMOVITZ@ATLANTICHEALTH.ORG		2024-01-01	10.1007/s11912-008-0077-9	V16AP	1534-6269								1523-3790	CURR. ONCOL. REP.	CURRENT ONCOLOGY REPORTS	ENGLISH		NOV		45	6		LIN, JEFF/0009-0005-3630-0288		512-518	SPRINGER	ONCOLOGY	SLOMOVITZ, BRIAN/AAB-3247-2022 SLOMOIVTZ, BRIAN/AAB-3226-2022 LIN, JEFF/AAE-4437-2021		25	UTERINE SARCOMA 2008	ARTICLE	WOS000207842800010	0	2	10	ONCOLOGY	SCIENCE CITATION INDEX EXPANDED (SCI-EXPANDED)	2008	SLOMOVITZ, BM (CORRESPONDING AUTHOR), MORRISTOWN MEM HOSP, WOMENS CANC CTR, 100 MADISON AVE, MORRISTOWN, NJ 07962 USA	ISI
DESAI VB;WRIGHT JD;GROSS CP;LIN H;BOSCOE FP;HUTCHISON LM;SCHWARTZ PE;XU X	ENDOMETRIAL CARCINOMA; HYSTERECTOMY; LEIOMYOSARCOMA; OCCULT UTERINE; CANCER; RISK PREDICTION; UTERINE SARCOMA	SUPRACERVICAL HYSTERECTOMY; CLAIMS DATA; MORCELLATION; LEIOMYOSARCOMA;; SENSITIVITY; PATHOLOGY; SURGERY; TRENDS; TIME	XU, X (CORRESPONDING AUTHOR), YALE SCH MED, DEPT OBSTET GYNECOL \& REPROD SCI, NEW HAVEN, CT 06510 USA.; XU, X (CORRESPONDING AUTHOR), YALE CANC OUTCOMES, PUBL POLICY \& EFFECTIVENESS RES CTR, NEW HAVEN, CT 06510 USA.; DESAI, VRUNDA B.; SCHWARTZ, PETER E.; XU, XIAO, YALE SCH MED, DEPT OBSTET GYNECOL \& REPROD SCI, NEW HAVEN, CT 06510 USA.; GROSS, CARY P., YALE SCH MED, DEPT INTERNAL MED, NEW HAVE…	BACKGROUND: OCCULT UTERINE CANCER AT THE TIME OF BENIGN HYSTERECTOMY POSES UNIQUE CHALLENGES IN PATIENT CARE. THERE IS LARGE VARIABILITY AND UNCERTAINTY IN ESTIMATED RISK OF OCCULT UTERINE CANCER IN THE LITERATURE AND PRIOR RESEARCH OFTEN DID NOT DIFFERENTIATE/INCLUDE ALL SUBTYPES. OBJECTIVES: TO THOROUGHLY EXAMINE THE PREVALENCE OF OCCULT UTERINE CANCER IN A LARGE POPULATION-BASED SAMPLE OF WOME…	360 PARK AVENUE SOUTH, NEW YORK, NY 10010-1710 USA	YALE UNIVERSITY; YALE UNIVERSITY; COLUMBIA UNIVERSITY; YALE UNIVERSITY; STATE UNIVERSITY OF NEW YORK (SUNY) SYSTEM	39.E1-E14	XIAO.XU@YALE.EDU		2024-01-01	10.1016/j.ajog.2019.02.051	IE6IY	1097-6868					AGENCY FOR HEALTHCARE RESEARCH AND QUALITY [R01HS024702]; CENTERS FOR DISEASE CONTROL AND PREVENTION'S NATIONAL PROGRAM OF CANCER REGISTRIES [5NU58DP006309]; 21ST CENTURY ONCOLOGY; PFIZER; JOHNSON JOHNSON; FLATIRON, INC.	THIS PROJECT WAS SUPPORTED BY GRANT NUMBER R01HS024702 FROM THE AGENCY FOR HEALTHCARE RESEARCH AND QUALITY. THE CONTENT IS SOLELY THE RESPONSIBILITY OF THE AUTHORS AND DOES NOT NECESSARILY REPRESENT THE OFFICIAL VIEWS OF THE AGENCY FOR HEALTHCARE RESEARCH AND QUALITY. THE NEW YORK STATE CANCER REGISTRY WAS SUPPORTED IN PART BY THE CENTERS FOR DISEASE CONTROL AND PREVENTION'S NATIONAL PROGRAM OF C…		0002-9378	AM. J. OBSTET. GYNECOL.	AMERICAN JOURNAL OF OBSTETRICS AND GYNECOLOGY	ENGLISH		JUL		29	1	GREEN ACCEPTED	LIN, HAIQUN/0000-0002-3114-9671			MOSBY-ELSEVIER	OBSTETRICS \& GYNECOLOGY			23	PREVALENCE, CHARACTERISTICS, AND RISK FACTORS OF OCCULT UTERINE CANCER IN PRESUMED BENIGN HYSTERECTOMY	ARTICLE	WOS000472481100003	1	6	221	OBSTETRICS \& GYNECOLOGY	SCIENCE CITATION INDEX EXPANDED (SCI-EXPANDED)	2019	XU, X (CORRESPONDING AUTHOR), YALE SCH MED, DEPT OBSTET GYNECOL \& REPROD SCI, NEW HAVEN, CT 06510 USA	ISI
SENAPATI S;TU FF;MAGRINA JF	HYSTERECTOMY; LEIOMYOMA; MORCELLATION; MYOMECTOMY; UTERINE MALIGNANCY	ENDOMETRIAL STROMAL SARCOMA; VAGINAL HYSTERECTOMY; TUMOR MORCELLATION;; INFORMED-CONSENT; UTERINE; LEIOMYOSARCOMA; SURGERY; IMPACT; MYOMECTOMY;; LEIOMYOMAS	SENAPATI, S (CORRESPONDING AUTHOR), NORTHSHORE UNIV HEALTHSYST, DEPT OBSTET \& GYNECOL, EVANSTON, IL 60201 USA.; SENAPATI, SANGEETA; TU, FRANK F., NORTHSHORE UNIV HEALTHSYST, DEPT OBSTET \& GYNECOL, EVANSTON, IL 60201 USA.; MAGRINA, JAVIER F., MAYO CLIN, DEPT OBSTET \& GYNECOL, SCOTTSDALE, AZ USA.	POWER MORCELLATION HAS COME UNDER SCRUTINY BECAUSE OF A HIGHLY PUBLICIZED CASE OF DISSEMINATED LEIOMYOSARCOMA FOLLOWING A LAPAROSCOPIC HYSTERECTOMY. A RECENT FEDERAL AND DRUG ADMINISTRATION SAFETY COMMUNICATION DISCOURAGING USE OF POWER MORCELLATORS ON PRESUMED UTERINE LEIOMYOMA FURTHER HIGHLIGHTS THE NEED FOR REEXAMINATION OF UTERINE TISSUE EXTRACTION. THIS CLINICAL OPINION AIMS TO SUMMARIZE CUR…	360 PARK AVENUE SOUTH, NEW YORK, NY 10010-1710 USA	NORTHSHORE UNIVERSITY HEALTH SYSTEM; MAYO CLINIC; MAYO CLINIC PHOENIX		SSENAPATI@NORTHSHORE.ORG		2024-01-01	10.1016/j.ajog.2014.07.046	AW9OA	1097-6868								0002-9378	AM. J. OBSTET. GYNECOL.	AMERICAN JOURNAL OF OBSTETRICS AND GYNECOLOGY	ENGLISH		JAN		63	1				18-23	MOSBY-ELSEVIER	OBSTETRICS \& GYNECOLOGY			36	POWER MORCELLATORS: A REVIEW OF CURRENT PRACTICE AND ASSESSMENT OF RISK	ARTICLE	WOS000346585700005	2	6	212	OBSTETRICS \& GYNECOLOGY	SCIENCE CITATION INDEX EXPANDED (SCI-EXPANDED)	2015	SENAPATI, S (CORRESPONDING AUTHOR), NORTHSHORE UNIV HEALTHSYST, DEPT OBSTET \& GYNECOL, EVANSTON, IL 60201 USA	ISI
TANAKA T;BAI T;YUKAWA K	DEATH-ASSOCIATED PROTEIN KINASE; ENDOMETRIAL ADENOCARCINOMA; UTERINE; CARCINOSARCOMA; UTERINE LEIOMYOSARCOMA; SI RNA	GENE PROMOTER HYPERMETHYLATION; DAP-KINASE; INDUCED APOPTOSIS; CPG; ISLAND; ANNEXIN-V; EXPRESSION; CARCINOMA; TUMOR; SERUM; LINE	TANAKA, T (CORRESPONDING AUTHOR), WAKAYAMA MED UNIV, DEPT OBSTET \& GYNECOL, 811-1 KIMI IDERA, WAKAYAMA 6410012, JAPAN.; TANAKA, TETSUJI; BAI, TAO, WAKAYAMA MED UNIV, DEPT OBSTET \& GYNECOL, WAKAYAMA 6410012, JAPAN.; YUKAWA, KAZUNORI, MEIJO UNIV, DEPT PHYSIOL, FAC PHARM, TEMPAKU KU, NAGOYA, AICHI 4688503, JAPAN.	WE RECENTLY SHOWED THAT TARGETED KNOCKDOWN OF DEATH-ASSOCIATED PROTEIN KINASE (DAPK) EXPRESSION INDUCES APOPTOSIS IN THE HUMAN ENDOMETRIAL ADENOCARCINOMA CELL LINE HHUA. TO INVESTIGATE THE POSSIBILITY THAT DAPK MAY REPRESENT A MOLECULAR TARGET FOR ANTICANCER THERAPIES FOR ADVANCED UTERINE CANCERS, WE EXAMINED THE EFFECTS OF DAPK SIRNA TRANSFECTIONS ON THE VIABILITY OF FIVE DIFFERENT HUMAN UTERINE…	POB 18179, ATHENS, 116 10, GREECE	WAKAYAMA MEDICAL UNIVERSITY; MEIJO UNIVERSITY		OBGYWMU@WAKAYAMA-MED.AC.JP		2024-01-01	10.3892/ijo\_00000753	651HY									1019-6439	INT. J. ONCOL.	INTERNATIONAL JOURNAL OF ONCOLOGY	ENGLISH		OCT		32	4	BRONZE			1017-1022	SPANDIDOS PUBL LTD	ONCOLOGY			11	DEATH-ASSOCIATED PROTEIN KINASE IS ESSENTIAL FOR THE SURVIVAL OF VARIOUS TYPES OF UTERINE CANCER CELLS	ARTICLE	WOS000281920000029	0	2	37	ONCOLOGY	SCIENCE CITATION INDEX EXPANDED (SCI-EXPANDED)	2010	TANAKA, T (CORRESPONDING AUTHOR), WAKAYAMA MED UNIV, DEPT OBSTET \& GYNECOL, 811-1 KIMI IDERA, WAKAYAMA 6410012, JAPAN	ISI
ZHANG HUI-JUAN ZH;ZHAN FENG-HUA ZF;LI YA-JUN LY;SUN HAO-RAN SH;BAI;REN-JU BR;GAO SHUO GS	FLUORODEOXYGLUCOSE; POSITRON EMISSION TOMOGRAPHY; COMPUTED TOMOGRAPHY;; MAGNETIC RESONANCE IMAGING; UTERINE LEIOMYOSARCOMA	DIAGNOSIS; UTERUS	LI, YJ (CORRESPONDING AUTHOR), TIANJIN MED UNIV, DEPT RADIOL, GEN HOSP, TIANJIN 300052, PEOPLES R CHINA.; LI YA-JUN; SUN HAO-RAN; BAI REN-JU, TIANJIN MED UNIV, DEPT RADIOL, GEN HOSP, TIANJIN 300052, PEOPLES R CHINA.; ZHANG HUI-JUAN, TIANJIN MED UNIV, REPROD MED CTR, GEN HOSP, TIANJIN 300052, PEOPLES R CHINA.; GAO SHUO, TIANJIN MED UNIV, PET CT CTR, GEN HOSP, TIANJIN 300052, PEOPLES R CHINA.; ZHAN…	UTERINE LEIOMYOSARCOMA IS AN UNCOMMON MALIGNANT NEOPLASM OF SMOOTH MUSCLE ORIGINATION AND IS ASSOCIATED WITH A POOR PROGNOSIS. WE REPORT TWO CASES OF UTERINE LEIOMYOSARCOMA THAT PRESENTED WITH PULMONARY METASTASES. 2-DEOXY-2-((18)F)FLUORODEOXYGLUCOSE (FDG) POSITRON EMISSION TOMOGRAPHY (PET)/COMPUTED TOMOGRAPHY (CT) WAS PERFORMED TO IDENTIFY THE PRIMARY CARCINOMA AND FOUND THE FOCUS LOCATED IN THE…	42 DONGSI XIDAJIE, BEIJING 100710, PEOPLES R CHINA	TIANJIN MEDICAL UNIVERSITY; TIANJIN MEDICAL UNIVERSITY; TIANJIN MEDICAL UNIVERSITY		LIYJ002@163.COM		2024-01-01	10.3760/cma.j.issn.0366-6999.2011.14.030	802EC						BOARD OF HEALTH FOUNDATION OF TIANJIN [2010KZ113]	THIS STUDY WAS SUPPORTED BY A GRANT FROM THE BOARD OF HEALTH FOUNDATION OF TIANJIN (NO. 2010KZ113).		0366-6999	CHIN. MED. J.	CHINESE MEDICAL JOURNAL	ENGLISH		JUL 20		9	14				2237-2240	CHINESE MEDICAL ASSOC	GENERAL \& INTERNAL MEDICINE			2	FLUORODEOXYGLUCOSE POSITRON EMISSION TOMOGRAPHY/COMPUTED TOMOGRAPHY AND MAGNETIC RESONANCE IMAGING OF UTERINE LEIOMYOSARCOMAS: 2 CASES REPORT	ARTICLE	WOS000293491100030	0	4	124	MEDICINE, GENERAL \& INTERNAL	SCIENCE CITATION INDEX EXPANDED (SCI-EXPANDED)	2011	LI, YJ (CORRESPONDING AUTHOR), TIANJIN MED UNIV, DEPT RADIOL, GEN HOSP, TIANJIN 300052, PEOPLES R CHINA	ISI
EINSTEIN MH;BARAKAT RR;CHI DS;SONODA KM;HENSLEY ML;ABU-RUSTUM NR	ENDOMETRIAL CANCER; LEIOMYOSARCOMA; MORCELLATION; SUPRACERVICAL; HYSTERECTOMY; TRACHELECTOMY; UTERINE SARCOMA	LAPAROSCOPIC HYSTERECTOMY; LEIOMYOMAS	ABU-RUSTUM, NR (CORRESPONDING AUTHOR), MEM SLOAN KETTERING CANC CTR, GYNECOL SERV, DEPT SURG, 1275 YORK AVE, NEW YORK, NY 10021 USA.; EINSTEIN, M. H.; BARAKAT, R. R.; CHI, D. S.; SONODA, Y.; ABU-RUSTUM, N. R., MEM SLOAN KETTERING CANC CTR, GYNECOL SERV, DEPT SURG, NEW YORK, NY 10021 USA.; ALEKTIAR, K. M., MEM SLOAN KETTERING CANC CTR, DEPT RADIAT ONCOL, NEW YORK, NY 10021 USA.; HENSLEY, M. L., ME…	PATIENTS WHO HAVE UNDERGONE SUPRACERVICAL HYSTERECTOMY OR UTERINE MORCELLATION FOR PRESUMED BENIGN UTERINE DISEASE AND ARE FOUND TO HAVE MALIGNANCY ON FINAL PATHOLOGY REPRESENT A MANAGEMENT DILEMMA. OUR GOAL WAS TO ANALYZE OUR EXPERIENCE AND MAKE OBSERVATIONS REGARDING STAGING, TREATMENT, AND OUTCOMES. WE PERFORMED A RETROSPECTIVE CASE SERIES OF PATIENTS REFERRED TO OUR INSTITUTION WITH UTERINE M…	TWO COMMERCE SQ, 2001 MARKET ST, PHILADELPHIA, PA 19103 USA	MEMORIAL SLOAN KETTERING CANCER CENTER; MEMORIAL SLOAN KETTERING CANCER CENTER; MEMORIAL SLOAN KETTERING CANCER CENTER		GYNBREAST@MSKCC.ORG		2024-01-01	10.1111/j.1525-1438.2007.01126.x	348LE	1525-1438								1048-891X	INT. J. GYNECOL. CANCER	INTERNATIONAL JOURNAL OF GYNECOLOGICAL CANCER	ENGLISH		SEP-OCT		9	5				1065-1070	LIPPINCOTT WILLIAMS \& WILKINS	ONCOLOGY; OBSTETRICS \& GYNECOLOGY			150	MANAGEMENT OF UTERINE MALIGNANCY FOUND INCIDENTALLY AFTER SUPRACERVICAL HYSTERECTOMY OR UTERINE MORCELLATION FOR PRESUMED BENIGN DISEASE	ARTICLE	WOS000259211200026	0	7	18	ONCOLOGY; OBSTETRICS \& GYNECOLOGY	SCIENCE CITATION INDEX EXPANDED (SCI-EXPANDED)	2008	ABU-RUSTUM, NR (CORRESPONDING AUTHOR), MEM SLOAN KETTERING CANC CTR, GYNECOL SERV, DEPT SURG, 1275 YORK AVE, NEW YORK, NY 10021 USA	ISI
BANSAL N;HERZOG TJ;BURKE W;COHEN CJ;WRIGHT JD	ENDOMETRIAL CANCER; UTERINE SARCOMA; ENDOMETRIAL BIOPSY; UTERINE; CURETTAGE; LEIOMYOSARCOMA; CARCINOSARCOMA; ENDOMETRIAL STROMAL SARCOMA	POSITRON-EMISSION-TOMOGRAPHY; MR-IMAGING FINDINGS; STROMAL SARCOMA; F-18; FLUORODEOXYGLUCOSE; ADJUVANT THERAPY; LYMPH-NODE; LEIOMYOSARCOMA;; CARCINOMA; UTERUS; RECURRENCE	BANSAL, N (CORRESPONDING AUTHOR), 161 FT WASHINGTON AVE,8TH FLOOR, NEW YORK, NY 10032 USA.; BANSAL, NISHA; HERZOG, THOMAS J.; BURKE, WILLIAM; COHEN, CARMEL J.; WRIGHT, JASON D., COLUMBIA UNIV COLL PHYS \& SURG, DEPT OBSTET \& GYNECOL, DIV GYNECOL ONCOL, NEW YORK, NY 10032 USA.	OBJECTIVE. UTERINE SARCOMAS ARE AGGRESSIVE CANCERS, OFTEN NOT RECOGNIZED PRIOR TO SURGICAL EXPLORATION. THE GOAL OF THIS STUDY WAS TO DETERMINE THE UTILITY OF ENDOMETRIAL SAMPLING IN DETECTING UTERINE SARCOMAS AND TO EXAMINE FACTORS ASSOCIATED WITH DIAGNOSTIC INACCURACY. METHODS. ALL UTERINE TUMORS IDENTIFIED AT HYSTERECTOMY FROM 1990 TO 2006 WERE REVIEWED. INCLUDED PATIENTS UNDERWENT PREOPERATIV…	525 B ST, STE 1900, SAN DIEGO, CA 92101-4495 USA	COLUMBIA UNIVERSITY		NISHABANSALL@YAHOO.COM		2024-01-01	10.1016/j.ygyno.2008.02.026	325YL	1095-6859								0090-8258	GYNECOL. ONCOL.	GYNECOLOGIC ONCOLOGY	ENGLISH		JUL		34	1				43-48	ACADEMIC PRESS INC ELSEVIER SCIENCE	ONCOLOGY; OBSTETRICS \& GYNECOLOGY			109	THE UTILITY OF PREOPERATIVE ENDOMETRIAL SAMPLING FOR THE DETECTION OF UTERINE SARCOMAS	ARTICLE	WOS000257625000008	0	6	110	ONCOLOGY; OBSTETRICS \& GYNECOLOGY	SCIENCE CITATION INDEX EXPANDED (SCI-EXPANDED)	2008	BANSAL, N (CORRESPONDING AUTHOR), 161 FT WASHINGTON AVE,8TH FLOOR, NEW YORK, NY 10032 USA	ISI
O'BRIEN JM;BRENNAN DD;TAYLOR DH;HOLLOWAY DP;HURSON B;O'KEANE JC;EUSTACE SJ	UTERINE LEIOMYOSARCOMA; SKELETAL MUSCLE; METASTASIS; MRI; WHOLE-BODY; MRI; WHOLE-BODY MRA	POSITRON-EMISSION-TOMOGRAPHY; DIAGNOSIS; EXPERIENCE; FEATURES; SARCOMA;; AUTOPSY; CANCER; SITES; CELLS	EUSTACE, SJ (CORRESPONDING AUTHOR), CAPPAGH NATL ORTHOPAED HOSP, DEPT RADIOL, DUBLIN, IRELAND.; CAPPAGH NATL ORTHOPAED HOSP, DEPT RADIOL, DUBLIN, IRELAND.; CAPPAGH NATL ORTHOPAED HOSP, DEPT ORTHOPAED, DUBLIN, IRELAND.; CAPPAGH NATL ORTHOPAED HOSP, DEPT PATHOL, DUBLIN, IRELAND.	A CASE OF A 68-YEAR-OLD WOMAN WHO PRESENTED WITH A RAPIDLY ENLARGING PAINFUL RIGHT THIGH MASS IS PRESENTED. SHE HAD A KNOWN DIAGNOSIS OF UTERINE LEIOMYOSARCOMA FOLLOWING A HYSTERECTOMY FOR DYSFUNCTIONAL UTERINE BLEEDING. SHE SUBSEQUENTLY DEVELOPED A SINGLE HEPATIC METASTATIC DEPOSIT THAT RESPONDED WELL TO RADIOFREQUENCY ABLATION. WHOLE-BODY MRI AND MRA REVEALED A VASCULAR MASS IN THE SARTORIUS MU…	233 SPRING ST, NEW YORK, NY 10013 USA			SEUSTACE@IOL.IE		2024-01-01	10.1007/s00256-004-0787-5	866DB	1432-2161								0364-2348	SKELETAL RADIOL.	SKELETAL RADIOLOGY	ENGLISH		NOV		29	11				655-659	SPRINGER	ORTHOPEDICS; RADIOLOGY, NUCLEAR MEDICINE \& MEDICAL IMAGING			17	SKELETAL MUSCLE METASTASIS FROM UTERINE LEIOMYOSARCOMA	ARTICLE	WOS000224752500006	0	2	33	ORTHOPEDICS; RADIOLOGY, NUCLEAR MEDICINE \& MEDICAL IMAGING	SCIENCE CITATION INDEX EXPANDED (SCI-EXPANDED)	2004	EUSTACE, SJ (CORRESPONDING AUTHOR), CAPPAGH NATL ORTHOPAED HOSP, DEPT RADIOL, DUBLIN, IRELAND	ISI
CHIANG S;ALI R;MELNYK N;MCALPINE JN;HUNTSMAN DG;GILKS CB;LEE E	ENDOMETRIAL STROMAL TUMOR; UTERINE/EXTRAUTERINE ENDOMETRIAL STROMAL; SARCOMA; MOLECULAR PATHOGENESIS; TRANSLOCATION; GENE FUSION	SMOOTH-MUSCLE TUMORS; IN-SITU HYBRIDIZATION; HIGH-GRADE SARCOMAS;; OF-THE-LITERATURE; GLANDULAR DIFFERENTIATION; MOLECULAR ANALYSIS;; UTERINE SARCOMAS; H-CALDESMON; CELL-LINE; RT-PCR	OLIVA, E (CORRESPONDING AUTHOR), HARVARD UNIV, SCH MED, MASSACHUSETTS GEN HOSP, DEPT PATHOL, 55 FRUIT ST,WRN 2, BOSTON, MA 02114 USA.; CHIANG, SARAH; OLIVA, ESTHER, HARVARD UNIV, SCH MED, MASSACHUSETTS GEN HOSP, DEPT PATHOL, BOSTON, MA 02114 USA.; ALI, ROLA; MELNYK, NATALIYA; HUNTSMAN, DAVID G.; GILKS, C. BLAKE; LEE, CHENG-HAN, UNIV BRITISH COLUMBIA, DEPT PATHOL \& LAB MED, VANCOUVER, BC V5Z 1M9,…	TRANSLOCATIONS RESULTING IN GENE FUSION ARE CHARACTERISTIC OF ENDOMETRIAL STROMAL TUMORS (ESTS). REARRANGEMENTS OF JAZF1, SUZ12, PHF1, AND EPC1 HAVE BEEN REPORTED IN ENDOMETRIAL STROMAL NODULES (ESNS), ENDOMETRIAL STROMAL SARCOMAS (ESSS), AND RARELY IN UNDIFFERENTIATED ENDOMETRIAL SARCOMAS (UESS). DETECTION OF JAZF1, SUZ12, EPC1, AND PHF1 REARRANGEMENT BY FLUORESCENCE IN SITU HYBRIDIZATION WAS PE…	530 WALNUT ST, PHILADELPHIA, PA 19106-3621 USA	HARVARD UNIVERSITY; MASSACHUSETTS GENERAL HOSPITAL; HARVARD MEDICAL SCHOOL; UNIVERSITY OF BRITISH COLUMBIA; UNIVERSITY OF BRITISH COLUMBIA		EOLIVA@PARTNERS.ORG		2024-01-01	10.1097/PAS.0b013e3182262743	806TG									0147-5185	AM. J. SURG. PATHOL.	AMERICAN JOURNAL OF SURGICAL PATHOLOGY	ENGLISH		SEP		76	9		ALI, ROLA/0000-0001-5747-8900		1364-1372	LIPPINCOTT WILLIAMS \& WILKINS	PATHOLOGY; SURGERY	HUNTSMAN, DAVID/ABE-6082-2020 ALI, ROLA/AAQ-2137-2021 GILKS, BLAKE/IAN-2684-2023		93	FREQUENCY OF KNOWN GENE REARRANGEMENTS IN ENDOMETRIAL STROMAL TUMORS	ARTICLE	WOS000293834400014	0	6	35	PATHOLOGY; SURGERY	SCIENCE CITATION INDEX EXPANDED (SCI-EXPANDED)	2011	OLIVA, E (CORRESPONDING AUTHOR), HARVARD UNIV, SCH MED, MASSACHUSETTS GEN HOSP, DEPT PATHOL, 55 FRUIT ST,WRN 2, BOSTON, MA 02114 USA	ISI
GUO Y;CHEN K;ZHANG Y;GUO S;WANG J;CHU L;LI H;TONG X	TEM1; MES-SA; UTERINE SARCOMA; METASTASIS; PROLIFERATION; EMT	SOFT-TISSUE SARCOMA; SOLID TUMORS; ENDOSIALIN; EXPRESSION; RECEPTOR;; LEIOMYOSARCOMA; CHEMOTHERAPY; CARCINOMA; PROMOTES; TARGET	LI, HF; TONG, XW (CORRESPONDING AUTHOR), TONGJI UNIV, TONGJI HOSP, DEPT OBSTET \& GYNAECOL, 389 XINCUN RD, SHANGHAI 200065, PEOPLES R CHINA.; GUO, YI; CHEN, KEWEI; ZHANG, YING; GUO, SA; WANG, JIANJUN; CHU, LEI; LI, HUAIFANG; TONG, XIAOWEN, TONGJI UNIV, TONGJI HOSP, DEPT OBSTET \& GYNAECOL, 389 XINCUN RD, SHANGHAI 200065, PEOPLES R CHINA.	AIMS: UTERINE SARCOMAS ARE ASSOCIATED WITH A POOR PROGNOSIS BECAUSE OF THEIR HIGH RECURRENCE RATE AND METASTATIC POTENTIAL. TUMOR ENDOTHELIAL MARKER (TEM1) IS ASSOCIATED WITH TUMOR METASTASIS AND INVASIVENESS. IT IS OVER-EXPRESSED IN UTERINE SARCOMAS BUT HAS NOT BEEN INVESTIGATED FULLY. OUR STUDY AIMED TO ELUCIDATE THE FUNCTION OF THE TEM1 PROTEIN IN UTERINE SARCOMA CELLS MES-SA. METHODS: A TEM1 …	40 WHITE OAKS LN, MADISON, WI 53711 USA	TONGJI UNIVERSITY		HUAIFANGLI@126.COM XIAOWEN\_TONG@YAHOO.COM		2024-01-01		FL5PK						12TH FIVE-YEAR NATIONAL SCIENCE AND TECHNOLOGY SUPPORT PROGRAM OF CHINA [2014BA105B02]	THIS WORK IS SUPPORTED BY A GRANT FROM THE 12TH FIVE-YEAR NATIONAL SCIENCE AND TECHNOLOGY SUPPORT PROGRAM OF CHINA (2014BA105B02).		1940-5901	INT. J. CLIN. EXP. MED.	INTERNATIONAL JOURNAL OF CLINICAL AND EXPERIMENTAL MEDICINE	ENGLISH				27	9				13133-13142	E-CENTURY PUBLISHING CORP	RESEARCH \& EXPERIMENTAL MEDICINE	WANG, JIANJUN/A-1704-2012		1	TEM1 KNOCK-DOWN INHIBITS THE PROLIFERATION AND METASTASIS OF MES-SA UTERINE SARCOMA CELLS	ARTICLE	WOS000414297600019	0	4	10	MEDICINE, RESEARCH \& EXPERIMENTAL	SCIENCE CITATION INDEX EXPANDED (SCI-EXPANDED)	2017	LI, HF; TONG, XW (CORRESPONDING AUTHOR), TONGJI UNIV, TONGJI HOSP, DEPT OBSTET \& GYNAECOL, 389 XINCUN RD, SHANGHAI 200065, PEOPLES R CHINA	ISI
ZAFRAKAS M;THEODORIDIS TD;ZEPIRIDIS L;VENIZELOS ID;AGORASTOS T;BONTIS J	UTERINE SARCOMA; KIT; IMATINIB MESYLATE	GASTROINTESTINAL STROMAL TUMORS; C-KIT; IMATINIB MESYLATE;; CARCINOSARCOMA; LEIOMYOSARCOMAS; EFFICACY; THERAPY; SAFETY; UTERUS	ZAFRAKAS, M (CORRESPONDING AUTHOR), ARISTOTLE UNIV THESSALONIKI, DEPT OBSTET \& GYNECOL 1, PAPAGEORGIOU GEN HOSP, PERIFERIAKI ODOS THESSALONIKIS N EFKARPIA, THESSALONIKI 56403, GREECE.; ZAFRAKAS, M.; THEODORIDIS, T. D.; ZEPIRIDIS, L.; AGORASTOS, T.; BONTIS, J., ARISTOTLE UNIV THESSALONIKI, DEPT OBSTET \& GYNECOL 1, PAPAGEORGIOU GEN HOSP, PERIFERIAKI ODOS THESSALONIKIS N EFKARPIA, THESSALONIKI 564…	PURPOSE: THE AIM OF THE PRESENT STUDY WAS TO INVESTIGATE THE POSSIBILITY OF TREATING UTERINE SARCOMAS WITH IMATINIB MESYLATE. IMATINIB MESYLATE, A SELECTIVE TYROSINE KINASE INHIBITOR, IS VERY EFFICIENT AGAINST MESENCHYMAL TUMORS OF THE GASTROINTESTINAL TRACT, KNOWN AS GISTS. IMATINIB MESYLATE ACTS AGAINST A TYROSINE KINASE ENCODED BY THE KIT GENE IN GISTS, AND IS MORE EFFECTIVE IN TUMORS EXPRESSI…	4900 COTE ST-LUC, APT\#212, MONTREAL, QUEBEC H3W 2H3, CANADA	ARISTOTLE UNIVERSITY OF THESSALONIKI; PAPAGEORGIOU HOSPITAL		MZAFRAKAS@GMAIL.COM		2024-01-01		291VY									0392-2936	EUR. J. GYNAECOL. ONCOL.	EUROPEAN JOURNAL OF GYNAECOLOGICAL ONCOLOGY	ENGLISH				23	3				264-266	I R O G CANADA, INC	ONCOLOGY; OBSTETRICS \& GYNECOLOGY	, ZAFRAKAS-M/ABA-8487-2021		6	KIT PROTEIN EXPRESSION IN UTERINE SARCOMAS: AN IMMUNOHISTOCHEMICAL STUDY AND REVIEW OF THE LITERATURE	REVIEW	WOS000255226400011	0	0	29	ONCOLOGY; OBSTETRICS \& GYNECOLOGY	SCIENCE CITATION INDEX EXPANDED (SCI-EXPANDED)	2008	ZAFRAKAS, M (CORRESPONDING AUTHOR), ARISTOTLE UNIV THESSALONIKI, DEPT OBSTET \& GYNECOL 1, PAPAGEORGIOU GEN HOSP, PERIFERIAKI ODOS THESSALONIKIS N EFKARPIA, THESSALONIKI 56403, GREECE	ISI
CAUSA ANDRIEU P;WOO S;KIM E;HODGSON A;SUN S	IMAGING; LEIOMYOSARCOMA; MRI; UTERINE MESENCHYMAL TUMOR; UTERINE SARCOMA	SEX-CORD TUMORS; DIFFUSION-WEIGHTED MRI; DIAGNOSTIC-ACCURACY;; EMISSION-TOMOGRAPHY; LEIOMYOMA; DIFFERENTIATION; SARCOMA; FEATURES;; UTERUS; PET/CT	ANDRIEU, PC (CORRESPONDING AUTHOR), MEM SLOAN KETTERING CANC CTR, DEPT RADIOL, 1275 YORK AVE, NEW YORK, NY 10065 USA.; CAUSA ANDRIEU, PAMELA; WOO, SUNGMIN, MEM SLOAN KETTERING CANC CTR, DEPT RADIOL, 1275 YORK AVE, NEW YORK, NY 10065 USA.; KIM, TAE-HYUNG, SEOUL NATL UNIV, COLL MED, DEPT RADIOL, SEOUL, SOUTH KOREA.; KIM, TAE-HYUNG, NAVAL POHANG HOSP, DEPT RADIOL, POHANG, SOUTH KOREA.; KERTOWIDJOJO,…	PURPOSE OF REVIEW UTERINE SARCOMAS ARE RARE AND ARE OFTEN CHALLENGING TO DIFFERENTIATE ON IMAGING FROM BENIGN MIMICS, SUCH AS LEIOMYOMA. AS FUNCTIONAL MRI TECHNIQUES HAVE IMPROVED AND NEW ADJUNCTS, SUCH AS MACHINE LEARNING AND TEXTURE ANALYSIS, ARE NOW BEING INVESTIGATED, IT IS HELPFUL TO BE AWARE OF THE CURRENT LITERATURE ON IMAGING FEATURES THAT MAY SOMETIMES ALLOW FOR PREOPERATIVE DISTINCTION.…	TWO COMMERCE SQ, 2001 MARKET ST, PHILADELPHIA, PA 19103 USA	MEMORIAL SLOAN KETTERING CANCER CENTER; SEOUL NATIONAL UNIVERSITY (SNU); MEMORIAL SLOAN KETTERING CANCER CENTER		CAUSAPAMELA@GMAIL.COM		2024-01-01	10.1097/CCO.0000000000000758	TY6HP	1531-703X					NIH/NCI CANCER CENTER [P30 CA008748]	THE AUTHORS WERE FUNDED IN PART THROUGH THE NIH/NCI CANCER CENTER SUPPORT GRANT P30 CA008748.		1040-8746	CURR. OPIN. ONCOL.	CURRENT OPINION IN ONCOLOGY	ENGLISH		SEP		67	5	GREEN ACCEPTED	SUN, SIMON/0000-0002-0062-197X		464-475	LIPPINCOTT WILLIAMS \& WILKINS	ONCOLOGY			4	NEW IMAGING MODALITIES TO DISTINGUISH RARE UTERINE MESENCHYMAL CANCERS FROM BENIGN UTERINE LESIONS	REVIEW	WOS000683883500012	0	7	33	ONCOLOGY	SCIENCE CITATION INDEX EXPANDED (SCI-EXPANDED)	2021	ANDRIEU, PC (CORRESPONDING AUTHOR), MEM SLOAN KETTERING CANC CTR, DEPT RADIOL, 1275 YORK AVE, NEW YORK, NY 10065 USA	ISI
TAMURA S;HAYASHI T;TOKUNAGA H;YAEGASHI N;ABIKO K;KONISHI I	INTRAVENOUS LEIOMYOMATOSIS; LEIOMYOMA; LEIOMYOSARCOMA; TUMOR STEM-LIKE; CELLS	CYCLIN-E; UTERINE; LEIOMYOSARCOMA	HAYASHI, T (CORRESPONDING AUTHOR), NATL HOSP ORG KYOTO MED CTR, SECT CANC MED, KYOTO 6128555, JAPAN.; HAYASHI, T (CORRESPONDING AUTHOR), JAPAN SCI \& TECHNOL AGCY JST, START PROGRAM, TOKYO 1028666, JAPAN.; TAMURA, SAYA; ABIKO, KAORU; KONISHI, IKUO, NATL HOSP ORG KYOTO MED CTR, DEPT OBSTET \& GYNECOL, KYOTO 6128555, JAPAN.; HAYASHI, TAKUMA, NATL HOSP ORG KYOTO MED CTR, SECT CANC MED, KYOTO 6128555…	UTERINE LEIOMYOMA, ALSO KNOWN AS FIBROIDS, IS THE MOST COMMON BENIGN NEOPLASM OF THE FEMALE GENITAL TRACT. LEIOMYOMA IS THE MOST COMMON UTERINE TUMOR. THE LEIOMYOMA SUBTYPES ACCOUNT FOR APPROXIMATELY 10\% OF LEIOMYOMAS. INTRAVENOUS LEIOMYOMATOSIS, A UTERINE LEIOMYOMA SUBTYPE, IS AN INTRAVASCULAR GROWTH OF BENIGN SMOOTH MUSCLE CELLS, OCCASIONALLY WITH PELVIC OR EXTRAPELVIC EXTENSION. UTERINE LEIOM…	ST ALBAN-ANLAGE 66, CH-4052 BASEL, SWITZERLAND	JAPAN SCIENCE \& TECHNOLOGY AGENCY (JST); TOHOKU UNIVERSITY; KYOTO UNIVERSITY		NHO.KMC.RC@HOTMAIL.COM YOYOYO224@HOTMAIL.COM KENJISANO12@YAHOO.CO.JP NOBUOYAEGASHI@YAHOO.CO.JP HIROYUKIABURATANI@YAHOO.CO.JP IKUOKONISHI08@YAHOO.CO.JP		2024-01-01	10.3390/cimb43020084	UZ7BC	1467-3045					JAPAN SOCIETY FOR PROMOTING SCIENCE [19K09840, 20K16431]; STARTPROGRAM JAPAN SCIENCE AND TECHNOLOGY AGENCY [STSC20001]; NATIONAL HOSPITAL ORGANIZATION MULTICENTER CLINICAL STUDY [2019-CANCER IN GENERAL-02]; GRANTS-IN-AID FOR SCIENTIFIC RESEARCH [19K09840, 20K16431] FUNDING SOURCE: KAKEN	THIS CLINICAL RESEARCH WAS PERFORMED WITH RESEARCH FUNDING FROM THE FOLLOWING: JAPAN SOCIETY FOR PROMOTING SCIENCE FOR TH (GRANT NO. 19K09840), FOR K.A. (NO. 20K16431), AND STARTPROGRAM JAPAN SCIENCE AND TECHNOLOGY AGENCY FOR T.H. (GRANT NO. STSC20001), AND THE NATIONAL HOSPITAL ORGANIZATION MULTICENTER CLINICAL STUDY FOR T.H. (GRANT NO. 2019-CANCER IN GENERAL-02).		1467-3037	CURR. ISSUES MOL. BIOL.	CURRENT ISSUES IN MOLECULAR BIOLOGY	ENGLISH		SEP		35	2	GREEN PUBLISHED, GREEN SUBMITTED, GOLD			1188-1202	MDPI	BIOCHEMISTRY \& MOLECULAR BIOLOGY			5	ONCOLOGICAL PROPERTIES OF INTRAVENOUS LEIOMYOMATOSIS: INVOLVEMENT OF MESENCHYMAL TUMOR STEM-LIKE CELLS	ARTICLE	WOS000702355800001	1	5	43	BIOCHEMISTRY \& MOLECULAR BIOLOGY	SCIENCE CITATION INDEX EXPANDED (SCI-EXPANDED)	2021	HAYASHI, T (CORRESPONDING AUTHOR), NATL HOSP ORG KYOTO MED CTR, SECT CANC MED, KYOTO 6128555, JAPAN	ISI
BROHL AS;LI L;ANDIKYAN V;OBICAN A;HAO K;DUDLEY JT;ASCHER-WALSH C;KASARSKIS A;MAKI RG	LEIOMYOSARCOMA; ENDOMETRIAL STROMAL SARCOMA; LEIOMYOMA; UTERINE; MYOMECTOMY; HYSTERECTOMY	TUMOR MORCELLATION; SURGICAL-PROCEDURE; HYSTERECTOMY; LEIOMYOSARCOMA;; IMPACT; PROGNOSIS	BROHL, AS (CORRESPONDING AUTHOR), ONE GUSTAVE L LEVY PL,BOX 1128, NEW YORK, NY 10029 USA.; BROHL, ANDREW S.; LI, LI; HAO, KE; DUDLEY, JOEL T.; KASARSKIS, ANDREW, ICAHN SCH MED MT SINAI, ICAHN INST GENOM \& MULTISCALE BIOL, NEW YORK, NY 10029 USA.; BROHL, ANDREW S.; LI, LI; HAO, KE; DUDLEY, JOEL T.; KASARSKIS, ANDREW, ICAHN SCH MED MT SINAI, DEPT GENET \& GENOM SCI, NEW YORK, NY 10029 USA.; BROHL,…	BACKGROUND. ESTIMATES OF UNEXPECTED UTERINE SARCOMA FOLLOWING SURGERY FOR PRESUMED BENIGN LEIOMYOMA THAT USE AGE-STRATIFICATION ARE LACKING. PATIENTS AND METHODS. A RETROSPECTIVE COHORT OF 2,075 PATIENTS THAT HAD UNDERGONE MYOMECTOMY WAS EVALUATED TO DETERMINE THE CASE INCIDENCE OF UNEXPECTED UTERINE SARCOMA. AN AGGREGATE RISK ESTIMATE WAS GENERATED USING A META-ANALYSIS OF SIMILAR STUDIES PLUS O…	111 RIVER ST, HOBOKEN 07030-5774, NJ USA	ICAHN SCHOOL OF MEDICINE AT MOUNT SINAI; ICAHN SCHOOL OF MEDICINE AT MOUNT SINAI; ICAHN SCHOOL OF MEDICINE AT MOUNT SINAI; ICAHN SCHOOL OF MEDICINE AT MOUNT SINAI; COLUMBIA UNIVERSITY		ANDREW.BROHL@MSSM.EDU		2024-01-01	10.1634/theoncologist.2014-0361	CG0ZD	1549-490X					NIH/NATIONAL INSTITUTE OF DIABETES AND DIGESTIVE AND KIDNEY DISEASES [5R01DK098242-02]; ICAHN INSTITUTE	WE THANK THE SUPPORT STAFF OF THE MOUNT SINAI DATA WAREHOUSE FOR TECHNICAL ASSISTANCE AND DR. JEREMY BOAL FOR BRINGING THIS PROBLEM TO OUR ATTENTION. DRS. LI AND DUDLEY ARE SUPPORTED BY FUNDING FROM NIH/NATIONAL INSTITUTE OF DIABETES AND DIGESTIVE AND KIDNEY DISEASES GRANT 5R01DK098242-02. DRS. BROHL, LI, HAO, DUDLEY, AND KASARSKIS ARE SUPPORTED BY FUNDING FROM THE ICAHN INSTITUTE. THE STUDY FUND…		1083-7159	ONCOLOGIST	ONCOLOGIST	ENGLISH		APR		17	4	BRONZE, GREEN PUBLISHED	MAKI, ROBERT G/0000-0002-9853-2528 LI, LI/0000-0001-6746-4297 BROHL, ANDREW/0000-0002-0071-0534 CIOFFI, ANGELA/0000-0001-8290-6815		433-439	WILEY	ONCOLOGY	CIOFFI, ANGELA/AAA-5869-2019 MAKI, ROBERT G./AAI-2793-2020 BROHL, ANDREW/ABB-6710-2020 MAKI, ROBERT G/J-9145-2019 MAKI, ROBERT G/ADN-0844-2022 CIOFFI, ANGELA/Q-4622-2016		50	AGE-STRATIFIED RISK OF UNEXPECTED UTERINE SARCOMA FOLLOWING SURGERY FOR PRESUMED BENIGN LEIOMYOMA	ARTICLE	WOS000353001900016	2	7	20	ONCOLOGY	SCIENCE CITATION INDEX EXPANDED (SCI-EXPANDED)	2015	BROHL, AS (CORRESPONDING AUTHOR), ONE GUSTAVE L LEVY PL,BOX 1128, NEW YORK, NY 10029 USA	ISI
[truncated: 1,691 more rows]
[truncated: 7 more columns]
